# Supplementary material for: Computer Simulation of Cellular Patterning Within the Drosophila Pupal Eye
Source: PLoS Comput Biol. 2010 Jul 1;6(7):e1000841. doi: 10.1371/journal.pcbi.1000841 (PMC2895643; doi:10.1371/journal.pcbi.1000841)
Supplement: Protocol S1 — Simulation code and configuration files. (0.96 MB ZIP) [file pcbi.1000841.s001.zip]

Archive with 66 entries (57 files):
- .dropbox
- 24rst.pif
- 24_25apf_single_nonexpanding.pif
- 24_2apf795cells.pif
- AntiBaseline.xml
- AntiDeath=10.xml
- CompuCellAdditions/
- CompuCellAdditions/CellGrowth/
- CompuCellAdditions/CellGrowth/CellGrowth.cpp
- CompuCellAdditions/CellGrowth/CellGrowth.h
- CompuCellAdditions/CellGrowth/CellGrowthProxy.cpp
- CompuCellAdditions/CellGrowth/CMakeLists.txt
- CompuCellAdditions/CellKiller/
- CompuCellAdditions/CellKiller/CellKiller.cpp
- CompuCellAdditions/CellKiller/CellKiller.h
- CompuCellAdditions/CellKiller/CellKillerProxy.cpp
- CompuCellAdditions/CellKiller/CMakeLists.txt
- CompuCellAdditions/CellTypeDataOutput/
- CompuCellAdditions/CellTypeDataOutput/CellTypeDataOutput.cpp
- CompuCellAdditions/CellTypeDataOutput/CellTypeDataOutput.h
- CompuCellAdditions/CellTypeDataOutput/CellTypeDataOutputProxy.cpp
- CompuCellAdditions/CellTypeDataOutput/CMakeLists.txt
- CompuCellAdditions/EdgeSavior/
- CompuCellAdditions/EdgeSavior/CMakeLists.txt
- CompuCellAdditions/EdgeSavior/EdgeSavior.cpp
- CompuCellAdditions/EdgeSavior/EdgeSavior.h
- CompuCellAdditions/EdgeSavior/EdgeSaviorProxy.cpp
- CompuCellAdditions/LocalFlexInitializer/
- CompuCellAdditions/LocalFlexInitializer/CMakeLists.txt
- CompuCellAdditions/LocalFlexInitializer/LocalFlexInitializer.cpp
- CompuCellAdditions/LocalFlexInitializer/LocalFlexInitializer.h
- CompuCellAdditions/LocalFlexInitializer/LocalFlexInitializerProxy.cpp
- CompuCellAdditions/MasterSteppable/
- CompuCellAdditions/MasterSteppable/CMakeLists.txt
- CompuCellAdditions/MasterSteppable/MasterSteppable.cpp
- CompuCellAdditions/MasterSteppable/MasterSteppable.h
- CompuCellAdditions/MasterSteppable/MasterSteppableProxy.cpp
- CompuCellAdditions/MSInterface/
- CompuCellAdditions/MSInterface/Controllable.h
- CompuCellAdditions/SurfaceAreaKiller/
- CompuCellAdditions/SurfaceAreaKiller/CMakeLists.txt
- CompuCellAdditions/SurfaceAreaKiller/SurfaceAreaKiller.cpp
- CompuCellAdditions/SurfaceAreaKiller/SurfaceAreaKiller.h
- CompuCellAdditions/SurfaceAreaKiller/SurfaceAreaKillerProxy.cpp
- FlatBaseline.xml
- FlatDeath=10.xml
- growIPCs.xml
- Installation of Drosophila Eye Specific CompuCell steppables.docx
- NoDeath.xml
- NoDeathNoGrowth.xml
- Nonexpanding.xml
- PrefAdhnodeath.xml
- PrefAdhNogrowthnodeath.xml
- PrefBaseline.xml
- PrefDeath=10.xml
- Rst.xml
- Rst_bigIPC.xml
- weakDeathSeries0.xml
- weakDeathSeries1.xml
- weakDeathSeries2.xml
- weakDeathSeries3.xml
- weakDeathSeries4.xml
- weakDeathSeries5.xml
- weakDeathSeries6.xml
- weakDeathSeries7.xml
- weakDeathSeries8.xml
