# Supplementary material for: Computer Simulation of Cellular Patterning Within the Drosophila Pupal Eye
Source: PLoS Comput Biol. 2010 Jul 1;6(7):e1000841. doi: 10.1371/journal.pcbi.1000841 (PMC2895643; doi:10.1371/journal.pcbi.1000841)
Supplement: Protocol S1 — Simulation code and configuration files. (0.96 MB ZIP) [file pcbi.1000841.s001.zip › 24rst.pif]

243 IPC 31 31 160 160 0 0
243 IPC 31 31 161 161 0 0
243 IPC 31 31 162 162 0 0
244 IPC 32 32 149 149 0 0
244 IPC 32 32 150 150 0 0
244 IPC 32 32 151 151 0 0
244 IPC 32 32 152 152 0 0
243 IPC 32 32 159 159 0 0
243 IPC 32 32 160 160 0 0
243 IPC 32 32 161 161 0 0
243 IPC 32 32 162 162 0 0
243 IPC 32 32 163 163 0 0
244 IPC 33 33 147 147 0 0
244 IPC 33 33 148 148 0 0
244 IPC 33 33 149 149 0 0
244 IPC 33 33 150 150 0 0
244 IPC 33 33 151 151 0 0
244 IPC 33 33 152 152 0 0
244 IPC 33 33 153 153 0 0
243 IPC 33 33 157 157 0 0
243 IPC 33 33 158 158 0 0
243 IPC 33 33 159 159 0 0
243 IPC 33 33 160 160 0 0
243 IPC 33 33 161 161 0 0
243 IPC 33 33 162 162 0 0
243 IPC 33 33 163 163 0 0
243 IPC 33 33 164 164 0 0
244 IPC 34 34 145 145 0 0
244 IPC 34 34 146 146 0 0
244 IPC 34 34 147 147 0 0
244 IPC 34 34 148 148 0 0
244 IPC 34 34 149 149 0 0
244 IPC 34 34 150 150 0 0
244 IPC 34 34 151 151 0 0
244 IPC 34 34 152 152 0 0
244 IPC 34 34 153 153 0 0
243 IPC 34 34 156 156 0 0
243 IPC 34 34 157 157 0 0
243 IPC 34 34 158 158 0 0
243 IPC 34 34 159 159 0 0
243 IPC 34 34 160 160 0 0
243 IPC 34 34 161 161 0 0
243 IPC 34 34 162 162 0 0
243 IPC 34 34 163 163 0 0
243 IPC 34 34 164 164 0 0
243 IPC 34 34 165 165 0 0
244 IPC 35 35 143 143 0 0
244 IPC 35 35 144 144 0 0
244 IPC 35 35 145 145 0 0
244 IPC 35 35 146 146 0 0
244 IPC 35 35 147 147 0 0
244 IPC 35 35 148 148 0 0
244 IPC 35 35 149 149 0 0
244 IPC 35 35 150 150 0 0
244 IPC 35 35 151 151 0 0
244 IPC 35 35 152 152 0 0
244 IPC 35 35 153 153 0 0
244 IPC 35 35 154 154 0 0
243 IPC 35 35 155 155 0 0
243 IPC 35 35 156 156 0 0
243 IPC 35 35 157 157 0 0
243 IPC 35 35 158 158 0 0
243 IPC 35 35 159 159 0 0
243 IPC 35 35 160 160 0 0
243 IPC 35 35 161 161 0 0
243 IPC 35 35 162 162 0 0
243 IPC 35 35 163 163 0 0
243 IPC 35 35 164 164 0 0
243 IPC 35 35 165 165 0 0
243 IPC 35 35 166 166 0 0
245 IPC 36 36 124 124 0 0
245 IPC 36 36 125 125 0 0
245 IPC 36 36 126 126 0 0
245 IPC 36 36 127 127 0 0
244 IPC 36 36 142 142 0 0
244 IPC 36 36 143 143 0 0
244 IPC 36 36 144 144 0 0
244 IPC 36 36 145 145 0 0
244 IPC 36 36 146 146 0 0
244 IPC 36 36 147 147 0 0
244 IPC 36 36 148 148 0 0
244 IPC 36 36 149 149 0 0
244 IPC 36 36 150 150 0 0
244 IPC 36 36 151 151 0 0
244 IPC 36 36 152 152 0 0
244 IPC 36 36 153 153 0 0
244 IPC 36 36 154 154 0 0
243 IPC 36 36 155 155 0 0
243 IPC 36 36 156 156 0 0
243 IPC 36 36 157 157 0 0
243 IPC 36 36 158 158 0 0
243 IPC 36 36 159 159 0 0
243 IPC 36 36 160 160 0 0
243 IPC 36 36 161 161 0 0
243 IPC 36 36 162 162 0 0
243 IPC 36 36 163 163 0 0
243 IPC 36 36 164 164 0 0
243 IPC 36 36 165 165 0 0
243 IPC 36 36 166 166 0 0
243 IPC 36 36 167 167 0 0
245 IPC 37 37 124 124 0 0
245 IPC 37 37 125 125 0 0
245 IPC 37 37 126 126 0 0
245 IPC 37 37 127 127 0 0
245 IPC 37 37 128 128 0 0
245 IPC 37 37 129 129 0 0
245 IPC 37 37 130 130 0 0
244 IPC 37 37 141 141 0 0
244 IPC 37 37 142 142 0 0
244 IPC 37 37 143 143 0 0
244 IPC 37 37 144 144 0 0
244 IPC 37 37 145 145 0 0
244 IPC 37 37 146 146 0 0
244 IPC 37 37 147 147 0 0
244 IPC 37 37 148 148 0 0
244 IPC 37 37 149 149 0 0
244 IPC 37 37 150 150 0 0
244 IPC 37 37 151 151 0 0
244 IPC 37 37 152 152 0 0
244 IPC 37 37 153 153 0 0
243 IPC 37 37 154 154 0 0
243 IPC 37 37 155 155 0 0
243 IPC 37 37 156 156 0 0
243 IPC 37 37 157 157 0 0
243 IPC 37 37 158 158 0 0
243 IPC 37 37 159 159 0 0
243 IPC 37 37 160 160 0 0
243 IPC 37 37 161 161 0 0
243 IPC 37 37 162 162 0 0
243 IPC 37 37 163 163 0 0
243 IPC 37 37 164 164 0 0
243 IPC 37 37 165 165 0 0
243 IPC 37 37 166 166 0 0
243 IPC 37 37 167 167 0 0
243 IPC 37 37 168 168 0 0
245 IPC 38 38 124 124 0 0
245 IPC 38 38 125 125 0 0
245 IPC 38 38 126 126 0 0
245 IPC 38 38 127 127 0 0
245 IPC 38 38 128 128 0 0
245 IPC 38 38 129 129 0 0
245 IPC 38 38 130 130 0 0
245 IPC 38 38 131 131 0 0
245 IPC 38 38 132 132 0 0
245 IPC 38 38 133 133 0 0
244 IPC 38 38 139 139 0 0
244 IPC 38 38 140 140 0 0
244 IPC 38 38 141 141 0 0
244 IPC 38 38 142 142 0 0
244 IPC 38 38 143 143 0 0
244 IPC 38 38 144 144 0 0
244 IPC 38 38 145 145 0 0
244 IPC 38 38 146 146 0 0
244 IPC 38 38 147 147 0 0
244 IPC 38 38 148 148 0 0
244 IPC 38 38 149 149 0 0
244 IPC 38 38 150 150 0 0
244 IPC 38 38 151 151 0 0
244 IPC 38 38 152 152 0 0
244 IPC 38 38 153 153 0 0
243 IPC 38 38 154 154 0 0
243 IPC 38 38 155 155 0 0
243 IPC 38 38 156 156 0 0
243 IPC 38 38 157 157 0 0
243 IPC 38 38 158 158 0 0
243 IPC 38 38 159 159 0 0
243 IPC 38 38 160 160 0 0
243 IPC 38 38 161 161 0 0
243 IPC 38 38 162 162 0 0
243 IPC 38 38 163 163 0 0
243 IPC 38 38 164 164 0 0
243 IPC 38 38 165 165 0 0
243 IPC 38 38 166 166 0 0
243 IPC 38 38 167 167 0 0
243 IPC 38 38 168 168 0 0
243 IPC 38 38 169 169 0 0
245 IPC 39 39 124 124 0 0
245 IPC 39 39 125 125 0 0
245 IPC 39 39 126 126 0 0
245 IPC 39 39 127 127 0 0
245 IPC 39 39 128 128 0 0
245 IPC 39 39 129 129 0 0
245 IPC 39 39 130 130 0 0
245 IPC 39 39 131 131 0 0
245 IPC 39 39 132 132 0 0
245 IPC 39 39 133 133 0 0
245 IPC 39 39 134 134 0 0
245 IPC 39 39 135 135 0 0
245 IPC 39 39 136 136 0 0
245 IPC 39 39 137 137 0 0
245 IPC 39 39 138 138 0 0
244 IPC 39 39 139 139 0 0
244 IPC 39 39 140 140 0 0
244 IPC 39 39 141 141 0 0
244 IPC 39 39 142 142 0 0
244 IPC 39 39 143 143 0 0
244 IPC 39 39 144 144 0 0
244 IPC 39 39 145 145 0 0
244 IPC 39 39 146 146 0 0
244 IPC 39 39 147 147 0 0
244 IPC 39 39 148 148 0 0
244 IPC 39 39 149 149 0 0
244 IPC 39 39 150 150 0 0
244 IPC 39 39 151 151 0 0
244 IPC 39 39 152 152 0 0
244 IPC 39 39 153 153 0 0
243 IPC 39 39 154 154 0 0
243 IPC 39 39 155 155 0 0
243 IPC 39 39 156 156 0 0
243 IPC 39 39 157 157 0 0
243 IPC 39 39 158 158 0 0
243 IPC 39 39 159 159 0 0
243 IPC 39 39 160 160 0 0
243 IPC 39 39 161 161 0 0
243 IPC 39 39 162 162 0 0
243 IPC 39 39 163 163 0 0
243 IPC 39 39 164 164 0 0
243 IPC 39 39 165 165 0 0
243 IPC 39 39 166 166 0 0
243 IPC 39 39 167 167 0 0
243 IPC 39 39 168 168 0 0
243 IPC 39 39 169 169 0 0
243 IPC 39 39 170 170 0 0
242 IPC 39 39 172 172 0 0
242 IPC 39 39 173 173 0 0
245 IPC 40 40 124 124 0 0
245 IPC 40 40 125 125 0 0
245 IPC 40 40 126 126 0 0
245 IPC 40 40 127 127 0 0
245 IPC 40 40 128 128 0 0
245 IPC 40 40 129 129 0 0
245 IPC 40 40 130 130 0 0
245 IPC 40 40 131 131 0 0
245 IPC 40 40 132 132 0 0
245 IPC 40 40 133 133 0 0
245 IPC 40 40 134 134 0 0
245 IPC 40 40 135 135 0 0
245 IPC 40 40 136 136 0 0
245 IPC 40 40 137 137 0 0
245 IPC 40 40 138 138 0 0
244 IPC 40 40 139 139 0 0
244 IPC 40 40 140 140 0 0
244 IPC 40 40 141 141 0 0
244 IPC 40 40 142 142 0 0
244 IPC 40 40 143 143 0 0
244 IPC 40 40 144 144 0 0
244 IPC 40 40 145 145 0 0
244 IPC 40 40 146 146 0 0
244 IPC 40 40 147 147 0 0
244 IPC 40 40 148 148 0 0
244 IPC 40 40 149 149 0 0
244 IPC 40 40 150 150 0 0
244 IPC 40 40 151 151 0 0
244 IPC 40 40 152 152 0 0
244 IPC 40 40 153 153 0 0
243 IPC 40 40 154 154 0 0
243 IPC 40 40 155 155 0 0
243 IPC 40 40 156 156 0 0
243 IPC 40 40 157 157 0 0
243 IPC 40 40 158 158 0 0
243 IPC 40 40 159 159 0 0
243 IPC 40 40 160 160 0 0
243 IPC 40 40 161 161 0 0
243 IPC 40 40 162 162 0 0
243 IPC 40 40 163 163 0 0
243 IPC 40 40 164 164 0 0
243 IPC 40 40 165 165 0 0
243 IPC 40 40 166 166 0 0
243 IPC 40 40 167 167 0 0
243 IPC 40 40 168 168 0 0
243 IPC 40 40 169 169 0 0
243 IPC 40 40 170 170 0 0
242 IPC 40 40 171 171 0 0
242 IPC 40 40 172 172 0 0
242 IPC 40 40 173 173 0 0
242 IPC 40 40 174 174 0 0
245 IPC 41 41 125 125 0 0
245 IPC 41 41 126 126 0 0
245 IPC 41 41 127 127 0 0
245 IPC 41 41 128 128 0 0
245 IPC 41 41 129 129 0 0
245 IPC 41 41 130 130 0 0
245 IPC 41 41 131 131 0 0
245 IPC 41 41 132 132 0 0
245 IPC 41 41 133 133 0 0
245 IPC 41 41 134 134 0 0
245 IPC 41 41 135 135 0 0
245 IPC 41 41 136 136 0 0
245 IPC 41 41 137 137 0 0
245 IPC 41 41 138 138 0 0
244 IPC 41 41 139 139 0 0
244 IPC 41 41 140 140 0 0
244 IPC 41 41 141 141 0 0
244 IPC 41 41 142 142 0 0
244 IPC 41 41 143 143 0 0
244 IPC 41 41 144 144 0 0
244 IPC 41 41 145 145 0 0
244 IPC 41 41 146 146 0 0
244 IPC 41 41 147 147 0 0
244 IPC 41 41 148 148 0 0
244 IPC 41 41 149 149 0 0
244 IPC 41 41 150 150 0 0
244 IPC 41 41 151 151 0 0
244 IPC 41 41 152 152 0 0
244 IPC 41 41 153 153 0 0
243 IPC 41 41 154 154 0 0
243 IPC 41 41 155 155 0 0
243 IPC 41 41 156 156 0 0
243 IPC 41 41 157 157 0 0
243 IPC 41 41 158 158 0 0
243 IPC 41 41 159 159 0 0
243 IPC 41 41 160 160 0 0
243 IPC 41 41 161 161 0 0
243 IPC 41 41 162 162 0 0
243 IPC 41 41 163 163 0 0
243 IPC 41 41 164 164 0 0
243 IPC 41 41 165 165 0 0
243 IPC 41 41 166 166 0 0
243 IPC 41 41 167 167 0 0
243 IPC 41 41 168 168 0 0
243 IPC 41 41 169 169 0 0
242 IPC 41 41 170 170 0 0
242 IPC 41 41 171 171 0 0
242 IPC 41 41 172 172 0 0
242 IPC 41 41 173 173 0 0
242 IPC 41 41 174 174 0 0
242 IPC 41 41 175 175 0 0
245 IPC 42 42 125 125 0 0
245 IPC 42 42 126 126 0 0
245 IPC 42 42 127 127 0 0
245 IPC 42 42 128 128 0 0
245 IPC 42 42 129 129 0 0
245 IPC 42 42 130 130 0 0
245 IPC 42 42 131 131 0 0
245 IPC 42 42 132 132 0 0
245 IPC 42 42 133 133 0 0
245 IPC 42 42 134 134 0 0
245 IPC 42 42 135 135 0 0
245 IPC 42 42 136 136 0 0
245 IPC 42 42 137 137 0 0
245 IPC 42 42 138 138 0 0
244 IPC 42 42 139 139 0 0
244 IPC 42 42 140 140 0 0
244 IPC 42 42 141 141 0 0
244 IPC 42 42 142 142 0 0
244 IPC 42 42 143 143 0 0
244 IPC 42 42 144 144 0 0
244 IPC 42 42 145 145 0 0
244 IPC 42 42 146 146 0 0
244 IPC 42 42 147 147 0 0
37 Primary 42 42 148 148 0 0
37 Primary 42 42 149 149 0 0
37 Primary 42 42 150 150 0 0
37 Primary 42 42 151 151 0 0
37 Primary 42 42 152 152 0 0
37 Primary 42 42 153 153 0 0
37 Primary 42 42 154 154 0 0
37 Primary 42 42 155 155 0 0
37 Primary 42 42 156 156 0 0
243 IPC 42 42 157 157 0 0
243 IPC 42 42 158 158 0 0
243 IPC 42 42 159 159 0 0
243 IPC 42 42 160 160 0 0
243 IPC 42 42 161 161 0 0
243 IPC 42 42 162 162 0 0
243 IPC 42 42 163 163 0 0
243 IPC 42 42 164 164 0 0
243 IPC 42 42 165 165 0 0
243 IPC 42 42 166 166 0 0
243 IPC 42 42 167 167 0 0
243 IPC 42 42 168 168 0 0
243 IPC 42 42 169 169 0 0
242 IPC 42 42 170 170 0 0
242 IPC 42 42 171 171 0 0
242 IPC 42 42 172 172 0 0
242 IPC 42 42 173 173 0 0
242 IPC 42 42 174 174 0 0
242 IPC 42 42 175 175 0 0
242 IPC 42 42 176 176 0 0
247 IPC 43 43 112 112 0 0
247 IPC 43 43 113 113 0 0
247 IPC 43 43 114 114 0 0
247 IPC 43 43 115 115 0 0
245 IPC 43 43 125 125 0 0
245 IPC 43 43 126 126 0 0
245 IPC 43 43 127 127 0 0
245 IPC 43 43 128 128 0 0
245 IPC 43 43 129 129 0 0
245 IPC 43 43 130 130 0 0
245 IPC 43 43 131 131 0 0
245 IPC 43 43 132 132 0 0
245 IPC 43 43 133 133 0 0
245 IPC 43 43 134 134 0 0
245 IPC 43 43 135 135 0 0
245 IPC 43 43 136 136 0 0
245 IPC 43 43 137 137 0 0
245 IPC 43 43 138 138 0 0
244 IPC 43 43 139 139 0 0
37 Primary 43 43 140 140 0 0
37 Primary 43 43 141 141 0 0
37 Primary 43 43 142 142 0 0
37 Primary 43 43 143 143 0 0
37 Primary 43 43 144 144 0 0
37 Primary 43 43 145 145 0 0
37 Primary 43 43 146 146 0 0
37 Primary 43 43 147 147 0 0
37 Primary 43 43 148 148 0 0
37 Primary 43 43 149 149 0 0
37 Primary 43 43 150 150 0 0
37 Primary 43 43 151 151 0 0
37 Primary 43 43 152 152 0 0
37 Primary 43 43 153 153 0 0
37 Primary 43 43 154 154 0 0
37 Primary 43 43 155 155 0 0
37 Primary 43 43 156 156 0 0
37 Primary 43 43 157 157 0 0
37 Primary 43 43 158 158 0 0
243 IPC 43 43 159 159 0 0
243 IPC 43 43 160 160 0 0
243 IPC 43 43 161 161 0 0
243 IPC 43 43 162 162 0 0
243 IPC 43 43 163 163 0 0
243 IPC 43 43 164 164 0 0
243 IPC 43 43 165 165 0 0
243 IPC 43 43 166 166 0 0
243 IPC 43 43 167 167 0 0
243 IPC 43 43 168 168 0 0
243 IPC 43 43 169 169 0 0
242 IPC 43 43 170 170 0 0
242 IPC 43 43 171 171 0 0
242 IPC 43 43 172 172 0 0
242 IPC 43 43 173 173 0 0
242 IPC 43 43 174 174 0 0
242 IPC 43 43 175 175 0 0
242 IPC 43 43 176 176 0 0
247 IPC 44 44 109 109 0 0
247 IPC 44 44 110 110 0 0
247 IPC 44 44 111 111 0 0
247 IPC 44 44 112 112 0 0
247 IPC 44 44 113 113 0 0
247 IPC 44 44 114 114 0 0
247 IPC 44 44 115 115 0 0
247 IPC 44 44 116 116 0 0
245 IPC 44 44 125 125 0 0
245 IPC 44 44 126 126 0 0
245 IPC 44 44 127 127 0 0
245 IPC 44 44 128 128 0 0
245 IPC 44 44 129 129 0 0
245 IPC 44 44 130 130 0 0
245 IPC 44 44 131 131 0 0
245 IPC 44 44 132 132 0 0
245 IPC 44 44 133 133 0 0
245 IPC 44 44 134 134 0 0
245 IPC 44 44 135 135 0 0
245 IPC 44 44 136 136 0 0
245 IPC 44 44 137 137 0 0
245 IPC 44 44 138 138 0 0
37 Primary 44 44 139 139 0 0
37 Primary 44 44 140 140 0 0
37 Primary 44 44 141 141 0 0
37 Primary 44 44 142 142 0 0
37 Primary 44 44 143 143 0 0
37 Primary 44 44 144 144 0 0
37 Primary 44 44 145 145 0 0
37 Primary 44 44 146 146 0 0
37 Primary 44 44 147 147 0 0
37 Primary 44 44 148 148 0 0
37 Primary 44 44 149 149 0 0
37 Primary 44 44 150 150 0 0
37 Primary 44 44 151 151 0 0
37 Primary 44 44 152 152 0 0
37 Primary 44 44 153 153 0 0
37 Primary 44 44 154 154 0 0
37 Primary 44 44 155 155 0 0
37 Primary 44 44 156 156 0 0
37 Primary 44 44 157 157 0 0
37 Primary 44 44 158 158 0 0
37 Primary 44 44 159 159 0 0
243 IPC 44 44 160 160 0 0
243 IPC 44 44 161 161 0 0
243 IPC 44 44 162 162 0 0
243 IPC 44 44 163 163 0 0
243 IPC 44 44 164 164 0 0
243 IPC 44 44 165 165 0 0
243 IPC 44 44 166 166 0 0
243 IPC 44 44 167 167 0 0
243 IPC 44 44 168 168 0 0
242 IPC 44 44 169 169 0 0
242 IPC 44 44 170 170 0 0
242 IPC 44 44 171 171 0 0
242 IPC 44 44 172 172 0 0
242 IPC 44 44 173 173 0 0
242 IPC 44 44 174 174 0 0
242 IPC 44 44 175 175 0 0
242 IPC 44 44 176 176 0 0
242 IPC 44 44 177 177 0 0
236 IPC 44 44 225 225 0 0
236 IPC 44 44 226 226 0 0
236 IPC 44 44 227 227 0 0
236 IPC 44 44 228 228 0 0
236 IPC 44 44 229 229 0 0
248 IPC 45 45 104 104 0 0
248 IPC 45 45 105 105 0 0
248 IPC 45 45 106 106 0 0
248 IPC 45 45 107 107 0 0
247 IPC 45 45 108 108 0 0
247 IPC 45 45 109 109 0 0
247 IPC 45 45 110 110 0 0
247 IPC 45 45 111 111 0 0
247 IPC 45 45 112 112 0 0
247 IPC 45 45 113 113 0 0
247 IPC 45 45 114 114 0 0
247 IPC 45 45 115 115 0 0
247 IPC 45 45 116 116 0 0
245 IPC 45 45 126 126 0 0
245 IPC 45 45 127 127 0 0
245 IPC 45 45 128 128 0 0
245 IPC 45 45 129 129 0 0
245 IPC 45 45 130 130 0 0
245 IPC 45 45 131 131 0 0
245 IPC 45 45 132 132 0 0
245 IPC 45 45 133 133 0 0
245 IPC 45 45 134 134 0 0
245 IPC 45 45 135 135 0 0
245 IPC 45 45 136 136 0 0
245 IPC 45 45 137 137 0 0
37 Primary 45 45 138 138 0 0
37 Primary 45 45 139 139 0 0
37 Primary 45 45 140 140 0 0
37 Primary 45 45 141 141 0 0
37 Primary 45 45 142 142 0 0
37 Primary 45 45 143 143 0 0
37 Primary 45 45 144 144 0 0
37 Primary 45 45 145 145 0 0
37 Primary 45 45 146 146 0 0
37 Primary 45 45 147 147 0 0
37 Primary 45 45 148 148 0 0
37 Primary 45 45 149 149 0 0
37 Primary 45 45 150 150 0 0
37 Primary 45 45 151 151 0 0
37 Primary 45 45 152 152 0 0
37 Primary 45 45 153 153 0 0
37 Primary 45 45 154 154 0 0
37 Primary 45 45 155 155 0 0
37 Primary 45 45 156 156 0 0
37 Primary 45 45 157 157 0 0
37 Primary 45 45 158 158 0 0
37 Primary 45 45 159 159 0 0
37 Primary 45 45 160 160 0 0
37 Primary 45 45 161 161 0 0
37 Primary 45 45 162 162 0 0
243 IPC 45 45 163 163 0 0
243 IPC 45 45 164 164 0 0
243 IPC 45 45 165 165 0 0
243 IPC 45 45 166 166 0 0
243 IPC 45 45 167 167 0 0
242 IPC 45 45 168 168 0 0
242 IPC 45 45 169 169 0 0
242 IPC 45 45 170 170 0 0
242 IPC 45 45 171 171 0 0
242 IPC 45 45 172 172 0 0
242 IPC 45 45 173 173 0 0
242 IPC 45 45 174 174 0 0
242 IPC 45 45 175 175 0 0
242 IPC 45 45 176 176 0 0
241 IPC 45 45 177 177 0 0
241 IPC 45 45 178 178 0 0
236 IPC 45 45 224 224 0 0
236 IPC 45 45 225 225 0 0
236 IPC 45 45 226 226 0 0
236 IPC 45 45 227 227 0 0
236 IPC 45 45 228 228 0 0
236 IPC 45 45 229 229 0 0
236 IPC 45 45 230 230 0 0
248 IPC 46 46 103 103 0 0
248 IPC 46 46 104 104 0 0
248 IPC 46 46 105 105 0 0
248 IPC 46 46 106 106 0 0
248 IPC 46 46 107 107 0 0
247 IPC 46 46 108 108 0 0
247 IPC 46 46 109 109 0 0
247 IPC 46 46 110 110 0 0
247 IPC 46 46 111 111 0 0
247 IPC 46 46 112 112 0 0
247 IPC 46 46 113 113 0 0
247 IPC 46 46 114 114 0 0
247 IPC 46 46 115 115 0 0
247 IPC 46 46 116 116 0 0
245 IPC 46 46 127 127 0 0
245 IPC 46 46 128 128 0 0
245 IPC 46 46 129 129 0 0
245 IPC 46 46 130 130 0 0
245 IPC 46 46 131 131 0 0
245 IPC 46 46 132 132 0 0
245 IPC 46 46 133 133 0 0
245 IPC 46 46 134 134 0 0
245 IPC 46 46 135 135 0 0
245 IPC 46 46 136 136 0 0
245 IPC 46 46 137 137 0 0
37 Primary 46 46 138 138 0 0
37 Primary 46 46 139 139 0 0
37 Primary 46 46 140 140 0 0
37 Primary 46 46 141 141 0 0
37 Primary 46 46 142 142 0 0
37 Primary 46 46 143 143 0 0
37 Primary 46 46 144 144 0 0
37 Primary 46 46 145 145 0 0
37 Primary 46 46 146 146 0 0
37 Primary 46 46 147 147 0 0
37 Primary 46 46 148 148 0 0
37 Primary 46 46 149 149 0 0
37 Primary 46 46 150 150 0 0
37 Primary 46 46 151 151 0 0
37 Primary 46 46 152 152 0 0
37 Primary 46 46 153 153 0 0
37 Primary 46 46 154 154 0 0
37 Primary 46 46 155 155 0 0
37 Primary 46 46 156 156 0 0
37 Primary 46 46 157 157 0 0
37 Primary 46 46 158 158 0 0
37 Primary 46 46 159 159 0 0
37 Primary 46 46 160 160 0 0
37 Primary 46 46 161 161 0 0
37 Primary 46 46 162 162 0 0
37 Primary 46 46 163 163 0 0
37 Primary 46 46 164 164 0 0
243 IPC 46 46 165 165 0 0
243 IPC 46 46 166 166 0 0
242 IPC 46 46 167 167 0 0
242 IPC 46 46 168 168 0 0
242 IPC 46 46 169 169 0 0
242 IPC 46 46 170 170 0 0
242 IPC 46 46 171 171 0 0
242 IPC 46 46 172 172 0 0
242 IPC 46 46 173 173 0 0
242 IPC 46 46 174 174 0 0
242 IPC 46 46 175 175 0 0
241 IPC 46 46 176 176 0 0
241 IPC 46 46 177 177 0 0
241 IPC 46 46 178 178 0 0
236 IPC 46 46 224 224 0 0
236 IPC 46 46 225 225 0 0
236 IPC 46 46 226 226 0 0
236 IPC 46 46 227 227 0 0
236 IPC 46 46 228 228 0 0
236 IPC 46 46 229 229 0 0
236 IPC 46 46 230 230 0 0
236 IPC 46 46 231 231 0 0
248 IPC 47 47 103 103 0 0
248 IPC 47 47 104 104 0 0
248 IPC 47 47 105 105 0 0
248 IPC 47 47 106 106 0 0
248 IPC 47 47 107 107 0 0
247 IPC 47 47 108 108 0 0
247 IPC 47 47 109 109 0 0
247 IPC 47 47 110 110 0 0
247 IPC 47 47 111 111 0 0
247 IPC 47 47 112 112 0 0
247 IPC 47 47 113 113 0 0
247 IPC 47 47 114 114 0 0
247 IPC 47 47 115 115 0 0
247 IPC 47 47 116 116 0 0
247 IPC 47 47 117 117 0 0
246 IPC 47 47 126 126 0 0
246 IPC 47 47 127 127 0 0
246 IPC 47 47 128 128 0 0
246 IPC 47 47 129 129 0 0
246 IPC 47 47 130 130 0 0
246 IPC 47 47 131 131 0 0
246 IPC 47 47 132 132 0 0
246 IPC 47 47 133 133 0 0
246 IPC 47 47 134 134 0 0
246 IPC 47 47 135 135 0 0
246 IPC 47 47 136 136 0 0
246 IPC 47 47 137 137 0 0
37 Primary 47 47 138 138 0 0
37 Primary 47 47 139 139 0 0
37 Primary 47 47 140 140 0 0
37 Primary 47 47 141 141 0 0
37 Primary 47 47 142 142 0 0
37 Primary 47 47 143 143 0 0
37 Primary 47 47 144 144 0 0
37 Primary 47 47 145 145 0 0
37 Primary 47 47 146 146 0 0
37 Primary 47 47 147 147 0 0
37 Primary 47 47 148 148 0 0
37 Primary 47 47 149 149 0 0
37 Primary 47 47 150 150 0 0
37 Primary 47 47 151 151 0 0
37 Primary 47 47 152 152 0 0
37 Primary 47 47 153 153 0 0
37 Primary 47 47 154 154 0 0
37 Primary 47 47 155 155 0 0
37 Primary 47 47 156 156 0 0
37 Primary 47 47 157 157 0 0
37 Primary 47 47 158 158 0 0
37 Primary 47 47 159 159 0 0
37 Primary 47 47 160 160 0 0
37 Primary 47 47 161 161 0 0
37 Primary 47 47 162 162 0 0
37 Primary 47 47 163 163 0 0
37 Primary 47 47 164 164 0 0
37 Primary 47 47 165 165 0 0
243 IPC 47 47 166 166 0 0
242 IPC 47 47 167 167 0 0
242 IPC 47 47 168 168 0 0
242 IPC 47 47 169 169 0 0
242 IPC 47 47 170 170 0 0
242 IPC 47 47 171 171 0 0
242 IPC 47 47 172 172 0 0
242 IPC 47 47 173 173 0 0
242 IPC 47 47 174 174 0 0
242 IPC 47 47 175 175 0 0
241 IPC 47 47 176 176 0 0
241 IPC 47 47 177 177 0 0
241 IPC 47 47 178 178 0 0
236 IPC 47 47 224 224 0 0
236 IPC 47 47 225 225 0 0
236 IPC 47 47 226 226 0 0
236 IPC 47 47 227 227 0 0
236 IPC 47 47 228 228 0 0
236 IPC 47 47 229 229 0 0
236 IPC 47 47 230 230 0 0
236 IPC 47 47 231 231 0 0
236 IPC 47 47 232 232 0 0
236 IPC 47 47 233 233 0 0
248 IPC 48 48 103 103 0 0
248 IPC 48 48 104 104 0 0
248 IPC 48 48 105 105 0 0
248 IPC 48 48 106 106 0 0
248 IPC 48 48 107 107 0 0
247 IPC 48 48 108 108 0 0
247 IPC 48 48 109 109 0 0
247 IPC 48 48 110 110 0 0
247 IPC 48 48 111 111 0 0
247 IPC 48 48 112 112 0 0
247 IPC 48 48 113 113 0 0
247 IPC 48 48 114 114 0 0
247 IPC 48 48 115 115 0 0
247 IPC 48 48 116 116 0 0
247 IPC 48 48 117 117 0 0
247 IPC 48 48 118 118 0 0
247 IPC 48 48 119 119 0 0
247 IPC 48 48 120 120 0 0
247 IPC 48 48 121 121 0 0
246 IPC 48 48 125 125 0 0
246 IPC 48 48 126 126 0 0
246 IPC 48 48 127 127 0 0
246 IPC 48 48 128 128 0 0
246 IPC 48 48 129 129 0 0
246 IPC 48 48 130 130 0 0
246 IPC 48 48 131 131 0 0
246 IPC 48 48 132 132 0 0
246 IPC 48 48 133 133 0 0
246 IPC 48 48 134 134 0 0
246 IPC 48 48 135 135 0 0
246 IPC 48 48 136 136 0 0
246 IPC 48 48 137 137 0 0
37 Primary 48 48 138 138 0 0
37 Primary 48 48 139 139 0 0
37 Primary 48 48 140 140 0 0
37 Primary 48 48 141 141 0 0
37 Primary 48 48 142 142 0 0
37 Primary 48 48 143 143 0 0
37 Primary 48 48 144 144 0 0
37 Primary 48 48 145 145 0 0
37 Primary 48 48 146 146 0 0
37 Primary 48 48 147 147 0 0
37 Primary 48 48 148 148 0 0
37 Primary 48 48 149 149 0 0
37 Primary 48 48 150 150 0 0
37 Primary 48 48 151 151 0 0
37 Primary 48 48 152 152 0 0
37 Primary 48 48 153 153 0 0
37 Primary 48 48 154 154 0 0
37 Primary 48 48 155 155 0 0
37 Primary 48 48 156 156 0 0
37 Primary 48 48 157 157 0 0
37 Primary 48 48 158 158 0 0
37 Primary 48 48 159 159 0 0
37 Primary 48 48 160 160 0 0
37 Primary 48 48 161 161 0 0
37 Primary 48 48 162 162 0 0
37 Primary 48 48 163 163 0 0
37 Primary 48 48 164 164 0 0
37 Primary 48 48 165 165 0 0
37 Primary 48 48 166 166 0 0
37 Primary 48 48 167 167 0 0
242 IPC 48 48 168 168 0 0
242 IPC 48 48 169 169 0 0
242 IPC 48 48 170 170 0 0
242 IPC 48 48 171 171 0 0
242 IPC 48 48 172 172 0 0
242 IPC 48 48 173 173 0 0
242 IPC 48 48 174 174 0 0
241 IPC 48 48 175 175 0 0
241 IPC 48 48 176 176 0 0
241 IPC 48 48 177 177 0 0
241 IPC 48 48 178 178 0 0
241 IPC 48 48 179 179 0 0
236 IPC 48 48 223 223 0 0
236 IPC 48 48 224 224 0 0
236 IPC 48 48 225 225 0 0
236 IPC 48 48 226 226 0 0
236 IPC 48 48 227 227 0 0
236 IPC 48 48 228 228 0 0
236 IPC 48 48 229 229 0 0
236 IPC 48 48 230 230 0 0
236 IPC 48 48 231 231 0 0
236 IPC 48 48 232 232 0 0
236 IPC 48 48 233 233 0 0
236 IPC 48 48 234 234 0 0
248 IPC 49 49 102 102 0 0
248 IPC 49 49 103 103 0 0
248 IPC 49 49 104 104 0 0
248 IPC 49 49 105 105 0 0
248 IPC 49 49 106 106 0 0
248 IPC 49 49 107 107 0 0
247 IPC 49 49 108 108 0 0
247 IPC 49 49 109 109 0 0
247 IPC 49 49 110 110 0 0
247 IPC 49 49 111 111 0 0
247 IPC 49 49 112 112 0 0
247 IPC 49 49 113 113 0 0
247 IPC 49 49 114 114 0 0
247 IPC 49 49 115 115 0 0
247 IPC 49 49 116 116 0 0
247 IPC 49 49 117 117 0 0
247 IPC 49 49 118 118 0 0
247 IPC 49 49 119 119 0 0
247 IPC 49 49 120 120 0 0
247 IPC 49 49 121 121 0 0
246 IPC 49 49 124 124 0 0
246 IPC 49 49 125 125 0 0
246 IPC 49 49 126 126 0 0
246 IPC 49 49 127 127 0 0
246 IPC 49 49 128 128 0 0
246 IPC 49 49 129 129 0 0
246 IPC 49 49 130 130 0 0
246 IPC 49 49 131 131 0 0
246 IPC 49 49 132 132 0 0
246 IPC 49 49 133 133 0 0
246 IPC 49 49 134 134 0 0
246 IPC 49 49 135 135 0 0
246 IPC 49 49 136 136 0 0
246 IPC 49 49 137 137 0 0
37 Primary 49 49 138 138 0 0
37 Primary 49 49 139 139 0 0
37 Primary 49 49 140 140 0 0
37 Primary 49 49 141 141 0 0
37 Primary 49 49 142 142 0 0
37 Primary 49 49 143 143 0 0
37 Primary 49 49 144 144 0 0
37 Primary 49 49 145 145 0 0
37 Primary 49 49 146 146 0 0
37 Primary 49 49 147 147 0 0
37 Primary 49 49 148 148 0 0
37 Primary 49 49 149 149 0 0
37 Primary 49 49 150 150 0 0
37 Primary 49 49 151 151 0 0
37 Primary 49 49 152 152 0 0
37 Primary 49 49 153 153 0 0
37 Primary 49 49 154 154 0 0
37 Primary 49 49 155 155 0 0
37 Primary 49 49 156 156 0 0
37 Primary 49 49 157 157 0 0
37 Primary 49 49 158 158 0 0
37 Primary 49 49 159 159 0 0
37 Primary 49 49 160 160 0 0
37 Primary 49 49 161 161 0 0
37 Primary 49 49 162 162 0 0
37 Primary 49 49 163 163 0 0
37 Primary 49 49 164 164 0 0
37 Primary 49 49 165 165 0 0
37 Primary 49 49 166 166 0 0
37 Primary 49 49 167 167 0 0
242 IPC 49 49 168 168 0 0
242 IPC 49 49 169 169 0 0
242 IPC 49 49 170 170 0 0
242 IPC 49 49 171 171 0 0
242 IPC 49 49 172 172 0 0
242 IPC 49 49 173 173 0 0
241 IPC 49 49 174 174 0 0
241 IPC 49 49 175 175 0 0
241 IPC 49 49 176 176 0 0
241 IPC 49 49 177 177 0 0
241 IPC 49 49 178 178 0 0
241 IPC 49 49 179 179 0 0
241 IPC 49 49 180 180 0 0
236 IPC 49 49 223 223 0 0
236 IPC 49 49 224 224 0 0
236 IPC 49 49 225 225 0 0
236 IPC 49 49 226 226 0 0
236 IPC 49 49 227 227 0 0
236 IPC 49 49 228 228 0 0
236 IPC 49 49 229 229 0 0
236 IPC 49 49 230 230 0 0
236 IPC 49 49 231 231 0 0
236 IPC 49 49 232 232 0 0
236 IPC 49 49 233 233 0 0
236 IPC 49 49 234 234 0 0
248 IPC 50 50 102 102 0 0
248 IPC 50 50 103 103 0 0
248 IPC 50 50 104 104 0 0
248 IPC 50 50 105 105 0 0
248 IPC 50 50 106 106 0 0
248 IPC 50 50 107 107 0 0
247 IPC 50 50 108 108 0 0
247 IPC 50 50 109 109 0 0
247 IPC 50 50 110 110 0 0
247 IPC 50 50 111 111 0 0
247 IPC 50 50 112 112 0 0
247 IPC 50 50 113 113 0 0
247 IPC 50 50 114 114 0 0
247 IPC 50 50 115 115 0 0
247 IPC 50 50 116 116 0 0
247 IPC 50 50 117 117 0 0
247 IPC 50 50 118 118 0 0
247 IPC 50 50 119 119 0 0
247 IPC 50 50 120 120 0 0
247 IPC 50 50 121 121 0 0
247 IPC 50 50 122 122 0 0
246 IPC 50 50 123 123 0 0
246 IPC 50 50 124 124 0 0
246 IPC 50 50 125 125 0 0
246 IPC 50 50 126 126 0 0
246 IPC 50 50 127 127 0 0
246 IPC 50 50 128 128 0 0
246 IPC 50 50 129 129 0 0
246 IPC 50 50 130 130 0 0
246 IPC 50 50 131 131 0 0
246 IPC 50 50 132 132 0 0
246 IPC 50 50 133 133 0 0
246 IPC 50 50 134 134 0 0
246 IPC 50 50 135 135 0 0
246 IPC 50 50 136 136 0 0
246 IPC 50 50 137 137 0 0
37 Primary 50 50 138 138 0 0
37 Primary 50 50 139 139 0 0
37 Primary 50 50 140 140 0 0
37 Primary 50 50 141 141 0 0
37 Primary 50 50 142 142 0 0
37 Primary 50 50 143 143 0 0
37 Primary 50 50 144 144 0 0
37 Primary 50 50 145 145 0 0
37 Primary 50 50 146 146 0 0
37 Primary 50 50 147 147 0 0
37 Primary 50 50 148 148 0 0
37 Primary 50 50 149 149 0 0
37 Primary 50 50 150 150 0 0
37 Primary 50 50 151 151 0 0
37 Primary 50 50 152 152 0 0
37 Primary 50 50 153 153 0 0
37 Primary 50 50 154 154 0 0
37 Primary 50 50 155 155 0 0
37 Primary 50 50 156 156 0 0
37 Primary 50 50 157 157 0 0
37 Primary 50 50 158 158 0 0
37 Primary 50 50 159 159 0 0
37 Primary 50 50 160 160 0 0
37 Primary 50 50 161 161 0 0
37 Primary 50 50 162 162 0 0
37 Primary 50 50 163 163 0 0
37 Primary 50 50 164 164 0 0
37 Primary 50 50 165 165 0 0
37 Primary 50 50 166 166 0 0
37 Primary 50 50 167 167 0 0
37 Primary 50 50 168 168 0 0
242 IPC 50 50 169 169 0 0
242 IPC 50 50 170 170 0 0
242 IPC 50 50 171 171 0 0
242 IPC 50 50 172 172 0 0
242 IPC 50 50 173 173 0 0
241 IPC 50 50 174 174 0 0
241 IPC 50 50 175 175 0 0
241 IPC 50 50 176 176 0 0
241 IPC 50 50 177 177 0 0
241 IPC 50 50 178 178 0 0
241 IPC 50 50 179 179 0 0
241 IPC 50 50 180 180 0 0
236 IPC 50 50 223 223 0 0
236 IPC 50 50 224 224 0 0
236 IPC 50 50 225 225 0 0
236 IPC 50 50 226 226 0 0
236 IPC 50 50 227 227 0 0
236 IPC 50 50 228 228 0 0
236 IPC 50 50 229 229 0 0
236 IPC 50 50 230 230 0 0
236 IPC 50 50 231 231 0 0
236 IPC 50 50 232 232 0 0
236 IPC 50 50 233 233 0 0
236 IPC 50 50 234 234 0 0
236 IPC 50 50 235 235 0 0
223 IPC 50 50 353 353 0 0
223 IPC 50 50 354 354 0 0
223 IPC 50 50 355 355 0 0
223 IPC 50 50 356 356 0 0
248 IPC 51 51 102 102 0 0
248 IPC 51 51 103 103 0 0
248 IPC 51 51 104 104 0 0
248 IPC 51 51 105 105 0 0
248 IPC 51 51 106 106 0 0
248 IPC 51 51 107 107 0 0
248 IPC 51 51 108 108 0 0
247 IPC 51 51 109 109 0 0
247 IPC 51 51 110 110 0 0
247 IPC 51 51 111 111 0 0
247 IPC 51 51 112 112 0 0
247 IPC 51 51 113 113 0 0
247 IPC 51 51 114 114 0 0
247 IPC 51 51 115 115 0 0
247 IPC 51 51 116 116 0 0
247 IPC 51 51 117 117 0 0
247 IPC 51 51 118 118 0 0
247 IPC 51 51 119 119 0 0
247 IPC 51 51 120 120 0 0
247 IPC 51 51 121 121 0 0
246 IPC 51 51 122 122 0 0
246 IPC 51 51 123 123 0 0
246 IPC 51 51 124 124 0 0
246 IPC 51 51 125 125 0 0
246 IPC 51 51 126 126 0 0
246 IPC 51 51 127 127 0 0
246 IPC 51 51 128 128 0 0
246 IPC 51 51 129 129 0 0
246 IPC 51 51 130 130 0 0
246 IPC 51 51 131 131 0 0
246 IPC 51 51 132 132 0 0
246 IPC 51 51 133 133 0 0
246 IPC 51 51 134 134 0 0
246 IPC 51 51 135 135 0 0
246 IPC 51 51 136 136 0 0
246 IPC 51 51 137 137 0 0
37 Primary 51 51 138 138 0 0
37 Primary 51 51 139 139 0 0
37 Primary 51 51 140 140 0 0
37 Primary 51 51 141 141 0 0
37 Primary 51 51 142 142 0 0
37 Primary 51 51 143 143 0 0
37 Primary 51 51 144 144 0 0
37 Primary 51 51 145 145 0 0
37 Primary 51 51 146 146 0 0
37 Primary 51 51 147 147 0 0
37 Primary 51 51 148 148 0 0
37 Primary 51 51 149 149 0 0
37 Primary 51 51 150 150 0 0
37 Primary 51 51 151 151 0 0
37 Primary 51 51 152 152 0 0
37 Primary 51 51 153 153 0 0
37 Primary 51 51 154 154 0 0
37 Primary 51 51 155 155 0 0
37 Primary 51 51 156 156 0 0
37 Primary 51 51 157 157 0 0
37 Primary 51 51 158 158 0 0
37 Primary 51 51 159 159 0 0
37 Primary 51 51 160 160 0 0
37 Primary 51 51 161 161 0 0
37 Primary 51 51 162 162 0 0
37 Primary 51 51 163 163 0 0
37 Primary 51 51 164 164 0 0
37 Primary 51 51 165 165 0 0
37 Primary 51 51 166 166 0 0
37 Primary 51 51 167 167 0 0
37 Primary 51 51 168 168 0 0
37 Primary 51 51 169 169 0 0
242 IPC 51 51 170 170 0 0
242 IPC 51 51 171 171 0 0
242 IPC 51 51 172 172 0 0
241 IPC 51 51 173 173 0 0
241 IPC 51 51 174 174 0 0
241 IPC 51 51 175 175 0 0
241 IPC 51 51 176 176 0 0
241 IPC 51 51 177 177 0 0
241 IPC 51 51 178 178 0 0
241 IPC 51 51 179 179 0 0
241 IPC 51 51 180 180 0 0
239 IPC 51 51 197 197 0 0
239 IPC 51 51 198 198 0 0
239 IPC 51 51 199 199 0 0
236 IPC 51 51 223 223 0 0
236 IPC 51 51 224 224 0 0
236 IPC 51 51 225 225 0 0
236 IPC 51 51 226 226 0 0
236 IPC 51 51 227 227 0 0
236 IPC 51 51 228 228 0 0
236 IPC 51 51 229 229 0 0
236 IPC 51 51 230 230 0 0
236 IPC 51 51 231 231 0 0
236 IPC 51 51 232 232 0 0
236 IPC 51 51 233 233 0 0
236 IPC 51 51 234 234 0 0
236 IPC 51 51 235 235 0 0
223 IPC 51 51 353 353 0 0
223 IPC 51 51 354 354 0 0
223 IPC 51 51 355 355 0 0
223 IPC 51 51 356 356 0 0
223 IPC 51 51 357 357 0 0
248 IPC 52 52 101 101 0 0
248 IPC 52 52 102 102 0 0
248 IPC 52 52 103 103 0 0
248 IPC 52 52 104 104 0 0
248 IPC 52 52 105 105 0 0
248 IPC 52 52 106 106 0 0
248 IPC 52 52 107 107 0 0
248 IPC 52 52 108 108 0 0
247 IPC 52 52 109 109 0 0
247 IPC 52 52 110 110 0 0
247 IPC 52 52 111 111 0 0
247 IPC 52 52 112 112 0 0
247 IPC 52 52 113 113 0 0
247 IPC 52 52 114 114 0 0
247 IPC 52 52 115 115 0 0
247 IPC 52 52 116 116 0 0
247 IPC 52 52 117 117 0 0
247 IPC 52 52 118 118 0 0
247 IPC 52 52 119 119 0 0
247 IPC 52 52 120 120 0 0
246 IPC 52 52 121 121 0 0
246 IPC 52 52 122 122 0 0
246 IPC 52 52 123 123 0 0
246 IPC 52 52 124 124 0 0
246 IPC 52 52 125 125 0 0
246 IPC 52 52 126 126 0 0
246 IPC 52 52 127 127 0 0
246 IPC 52 52 128 128 0 0
246 IPC 52 52 129 129 0 0
246 IPC 52 52 130 130 0 0
246 IPC 52 52 131 131 0 0
246 IPC 52 52 132 132 0 0
246 IPC 52 52 133 133 0 0
246 IPC 52 52 134 134 0 0
246 IPC 52 52 135 135 0 0
246 IPC 52 52 136 136 0 0
246 IPC 52 52 137 137 0 0
37 Primary 52 52 138 138 0 0
37 Primary 52 52 139 139 0 0
37 Primary 52 52 140 140 0 0
37 Primary 52 52 141 141 0 0
37 Primary 52 52 142 142 0 0
37 Primary 52 52 143 143 0 0
37 Primary 52 52 144 144 0 0
37 Primary 52 52 145 145 0 0
37 Primary 52 52 146 146 0 0
37 Primary 52 52 147 147 0 0
37 Primary 52 52 148 148 0 0
37 Primary 52 52 149 149 0 0
37 Primary 52 52 150 150 0 0
37 Primary 52 52 151 151 0 0
37 Primary 52 52 152 152 0 0
37 Primary 52 52 153 153 0 0
37 Primary 52 52 154 154 0 0
37 Primary 52 52 155 155 0 0
37 Primary 52 52 156 156 0 0
37 Primary 52 52 157 157 0 0
37 Primary 52 52 158 158 0 0
37 Primary 52 52 159 159 0 0
37 Primary 52 52 160 160 0 0
37 Primary 52 52 161 161 0 0
37 Primary 52 52 162 162 0 0
37 Primary 52 52 163 163 0 0
37 Primary 52 52 164 164 0 0
37 Primary 52 52 165 165 0 0
37 Primary 52 52 166 166 0 0
37 Primary 52 52 167 167 0 0
37 Primary 52 52 168 168 0 0
37 Primary 52 52 169 169 0 0
37 Primary 52 52 170 170 0 0
241 IPC 52 52 171 171 0 0
241 IPC 52 52 172 172 0 0
241 IPC 52 52 173 173 0 0
241 IPC 52 52 174 174 0 0
241 IPC 52 52 175 175 0 0
241 IPC 52 52 176 176 0 0
241 IPC 52 52 177 177 0 0
241 IPC 52 52 178 178 0 0
241 IPC 52 52 179 179 0 0
241 IPC 52 52 180 180 0 0
241 IPC 52 52 181 181 0 0
241 IPC 52 52 182 182 0 0
239 IPC 52 52 197 197 0 0
239 IPC 52 52 198 198 0 0
239 IPC 52 52 199 199 0 0
239 IPC 52 52 200 200 0 0
239 IPC 52 52 201 201 0 0
236 IPC 52 52 223 223 0 0
236 IPC 52 52 224 224 0 0
236 IPC 52 52 225 225 0 0
236 IPC 52 52 226 226 0 0
236 IPC 52 52 227 227 0 0
236 IPC 52 52 228 228 0 0
236 IPC 52 52 229 229 0 0
236 IPC 52 52 230 230 0 0
236 IPC 52 52 231 231 0 0
236 IPC 52 52 232 232 0 0
236 IPC 52 52 233 233 0 0
236 IPC 52 52 234 234 0 0
236 IPC 52 52 235 235 0 0
236 IPC 52 52 236 236 0 0
224 IPC 52 52 341 341 0 0
224 IPC 52 52 342 342 0 0
224 IPC 52 52 343 343 0 0
223 IPC 52 52 352 352 0 0
223 IPC 52 52 353 353 0 0
223 IPC 52 52 354 354 0 0
223 IPC 52 52 355 355 0 0
223 IPC 52 52 356 356 0 0
223 IPC 52 52 357 357 0 0
223 IPC 52 52 358 358 0 0
216 IPC 52 52 423 423 0 0
216 IPC 52 52 424 424 0 0
216 IPC 52 52 425 425 0 0
248 IPC 53 53 101 101 0 0
248 IPC 53 53 102 102 0 0
248 IPC 53 53 103 103 0 0
248 IPC 53 53 104 104 0 0
248 IPC 53 53 105 105 0 0
248 IPC 53 53 106 106 0 0
248 IPC 53 53 107 107 0 0
248 IPC 53 53 108 108 0 0
248 IPC 53 53 109 109 0 0
247 IPC 53 53 110 110 0 0
247 IPC 53 53 111 111 0 0
247 IPC 53 53 112 112 0 0
247 IPC 53 53 113 113 0 0
247 IPC 53 53 114 114 0 0
247 IPC 53 53 115 115 0 0
247 IPC 53 53 116 116 0 0
247 IPC 53 53 117 117 0 0
247 IPC 53 53 118 118 0 0
247 IPC 53 53 119 119 0 0
246 IPC 53 53 120 120 0 0
246 IPC 53 53 121 121 0 0
246 IPC 53 53 122 122 0 0
246 IPC 53 53 123 123 0 0
246 IPC 53 53 124 124 0 0
246 IPC 53 53 125 125 0 0
246 IPC 53 53 126 126 0 0
246 IPC 53 53 127 127 0 0
246 IPC 53 53 128 128 0 0
246 IPC 53 53 129 129 0 0
246 IPC 53 53 130 130 0 0
246 IPC 53 53 131 131 0 0
246 IPC 53 53 132 132 0 0
246 IPC 53 53 133 133 0 0
246 IPC 53 53 134 134 0 0
246 IPC 53 53 135 135 0 0
246 IPC 53 53 136 136 0 0
246 IPC 53 53 137 137 0 0
37 Primary 53 53 138 138 0 0
37 Primary 53 53 139 139 0 0
37 Primary 53 53 140 140 0 0
37 Primary 53 53 141 141 0 0
37 Primary 53 53 142 142 0 0
37 Primary 53 53 143 143 0 0
37 Primary 53 53 144 144 0 0
37 Primary 53 53 145 145 0 0
37 Primary 53 53 146 146 0 0
37 Primary 53 53 147 147 0 0
37 Primary 53 53 148 148 0 0
37 Primary 53 53 149 149 0 0
37 Primary 53 53 150 150 0 0
37 Primary 53 53 151 151 0 0
37 Primary 53 53 152 152 0 0
37 Primary 53 53 153 153 0 0
37 Primary 53 53 154 154 0 0
37 Primary 53 53 155 155 0 0
37 Primary 53 53 156 156 0 0
37 Primary 53 53 157 157 0 0
37 Primary 53 53 158 158 0 0
37 Primary 53 53 159 159 0 0
37 Primary 53 53 160 160 0 0
37 Primary 53 53 161 161 0 0
37 Primary 53 53 162 162 0 0
37 Primary 53 53 163 163 0 0
37 Primary 53 53 164 164 0 0
37 Primary 53 53 165 165 0 0
37 Primary 53 53 166 166 0 0
37 Primary 53 53 167 167 0 0
37 Primary 53 53 168 168 0 0
37 Primary 53 53 169 169 0 0
37 Primary 53 53 170 170 0 0
241 IPC 53 53 171 171 0 0
241 IPC 53 53 172 172 0 0
241 IPC 53 53 173 173 0 0
241 IPC 53 53 174 174 0 0
241 IPC 53 53 175 175 0 0
241 IPC 53 53 176 176 0 0
241 IPC 53 53 177 177 0 0
241 IPC 53 53 178 178 0 0
241 IPC 53 53 179 179 0 0
241 IPC 53 53 180 180 0 0
241 IPC 53 53 181 181 0 0
241 IPC 53 53 182 182 0 0
239 IPC 53 53 197 197 0 0
239 IPC 53 53 198 198 0 0
239 IPC 53 53 199 199 0 0
239 IPC 53 53 200 200 0 0
239 IPC 53 53 201 201 0 0
239 IPC 53 53 202 202 0 0
239 IPC 53 53 203 203 0 0
236 IPC 53 53 222 222 0 0
236 IPC 53 53 223 223 0 0
236 IPC 53 53 224 224 0 0
236 IPC 53 53 225 225 0 0
236 IPC 53 53 226 226 0 0
236 IPC 53 53 227 227 0 0
236 IPC 53 53 228 228 0 0
236 IPC 53 53 229 229 0 0
236 IPC 53 53 230 230 0 0
236 IPC 53 53 231 231 0 0
236 IPC 53 53 232 232 0 0
236 IPC 53 53 233 233 0 0
236 IPC 53 53 234 234 0 0
236 IPC 53 53 235 235 0 0
236 IPC 53 53 236 236 0 0
234 IPC 53 53 251 251 0 0
224 IPC 53 53 340 340 0 0
224 IPC 53 53 341 341 0 0
224 IPC 53 53 342 342 0 0
224 IPC 53 53 343 343 0 0
224 IPC 53 53 344 344 0 0
223 IPC 53 53 352 352 0 0
223 IPC 53 53 353 353 0 0
223 IPC 53 53 354 354 0 0
223 IPC 53 53 355 355 0 0
223 IPC 53 53 356 356 0 0
223 IPC 53 53 357 357 0 0
223 IPC 53 53 358 358 0 0
223 IPC 53 53 359 359 0 0
216 IPC 53 53 421 421 0 0
216 IPC 53 53 422 422 0 0
216 IPC 53 53 423 423 0 0
216 IPC 53 53 424 424 0 0
216 IPC 53 53 425 425 0 0
216 IPC 53 53 426 426 0 0
248 IPC 54 54 101 101 0 0
248 IPC 54 54 102 102 0 0
248 IPC 54 54 103 103 0 0
248 IPC 54 54 104 104 0 0
248 IPC 54 54 105 105 0 0
248 IPC 54 54 106 106 0 0
248 IPC 54 54 107 107 0 0
248 IPC 54 54 108 108 0 0
248 IPC 54 54 109 109 0 0
247 IPC 54 54 110 110 0 0
247 IPC 54 54 111 111 0 0
247 IPC 54 54 112 112 0 0
247 IPC 54 54 113 113 0 0
247 IPC 54 54 114 114 0 0
247 IPC 54 54 115 115 0 0
247 IPC 54 54 116 116 0 0
247 IPC 54 54 117 117 0 0
247 IPC 54 54 118 118 0 0
247 IPC 54 54 119 119 0 0
246 IPC 54 54 120 120 0 0
246 IPC 54 54 121 121 0 0
246 IPC 54 54 122 122 0 0
246 IPC 54 54 123 123 0 0
246 IPC 54 54 124 124 0 0
246 IPC 54 54 125 125 0 0
246 IPC 54 54 126 126 0 0
246 IPC 54 54 127 127 0 0
246 IPC 54 54 128 128 0 0
246 IPC 54 54 129 129 0 0
246 IPC 54 54 130 130 0 0
246 IPC 54 54 131 131 0 0
246 IPC 54 54 132 132 0 0
246 IPC 54 54 133 133 0 0
246 IPC 54 54 134 134 0 0
246 IPC 54 54 135 135 0 0
246 IPC 54 54 136 136 0 0
246 IPC 54 54 137 137 0 0
37 Primary 54 54 138 138 0 0
37 Primary 54 54 139 139 0 0
37 Primary 54 54 140 140 0 0
37 Primary 54 54 141 141 0 0
37 Primary 54 54 142 142 0 0
37 Primary 54 54 143 143 0 0
37 Primary 54 54 144 144 0 0
37 Primary 54 54 145 145 0 0
37 Primary 54 54 146 146 0 0
37 Primary 54 54 147 147 0 0
37 Primary 54 54 148 148 0 0
37 Primary 54 54 149 149 0 0
37 Primary 54 54 150 150 0 0
37 Primary 54 54 151 151 0 0
37 Primary 54 54 152 152 0 0
37 Primary 54 54 153 153 0 0
37 Primary 54 54 154 154 0 0
37 Primary 54 54 155 155 0 0
37 Primary 54 54 156 156 0 0
37 Primary 54 54 157 157 0 0
37 Primary 54 54 158 158 0 0
37 Primary 54 54 159 159 0 0
37 Primary 54 54 160 160 0 0
37 Primary 54 54 161 161 0 0
37 Primary 54 54 162 162 0 0
37 Primary 54 54 163 163 0 0
37 Primary 54 54 164 164 0 0
37 Primary 54 54 165 165 0 0
37 Primary 54 54 166 166 0 0
37 Primary 54 54 167 167 0 0
37 Primary 54 54 168 168 0 0
37 Primary 54 54 169 169 0 0
37 Primary 54 54 170 170 0 0
241 IPC 54 54 171 171 0 0
241 IPC 54 54 172 172 0 0
241 IPC 54 54 173 173 0 0
241 IPC 54 54 174 174 0 0
241 IPC 54 54 175 175 0 0
241 IPC 54 54 176 176 0 0
241 IPC 54 54 177 177 0 0
241 IPC 54 54 178 178 0 0
241 IPC 54 54 179 179 0 0
241 IPC 54 54 180 180 0 0
241 IPC 54 54 181 181 0 0
240 IPC 54 54 182 182 0 0
240 IPC 54 54 183 183 0 0
240 IPC 54 54 184 184 0 0
240 IPC 54 54 185 185 0 0
240 IPC 54 54 186 186 0 0
240 IPC 54 54 187 187 0 0
240 IPC 54 54 188 188 0 0
239 IPC 54 54 196 196 0 0
239 IPC 54 54 197 197 0 0
239 IPC 54 54 198 198 0 0
239 IPC 54 54 199 199 0 0
239 IPC 54 54 200 200 0 0
239 IPC 54 54 201 201 0 0
239 IPC 54 54 202 202 0 0
239 IPC 54 54 203 203 0 0
239 IPC 54 54 204 204 0 0
236 IPC 54 54 222 222 0 0
236 IPC 54 54 223 223 0 0
236 IPC 54 54 224 224 0 0
236 IPC 54 54 225 225 0 0
236 IPC 54 54 226 226 0 0
236 IPC 54 54 227 227 0 0
236 IPC 54 54 228 228 0 0
236 IPC 54 54 229 229 0 0
236 IPC 54 54 230 230 0 0
236 IPC 54 54 231 231 0 0
236 IPC 54 54 232 232 0 0
236 IPC 54 54 233 233 0 0
236 IPC 54 54 234 234 0 0
236 IPC 54 54 235 235 0 0
236 IPC 54 54 236 236 0 0
236 IPC 54 54 237 237 0 0
235 IPC 54 54 238 238 0 0
235 IPC 54 54 239 239 0 0
235 IPC 54 54 240 240 0 0
235 IPC 54 54 241 241 0 0
234 IPC 54 54 250 250 0 0
234 IPC 54 54 251 251 0 0
234 IPC 54 54 252 252 0 0
224 IPC 54 54 340 340 0 0
224 IPC 54 54 341 341 0 0
224 IPC 54 54 342 342 0 0
224 IPC 54 54 343 343 0 0
224 IPC 54 54 344 344 0 0
224 IPC 54 54 345 345 0 0
223 IPC 54 54 351 351 0 0
223 IPC 54 54 352 352 0 0
223 IPC 54 54 353 353 0 0
223 IPC 54 54 354 354 0 0
223 IPC 54 54 355 355 0 0
223 IPC 54 54 356 356 0 0
223 IPC 54 54 357 357 0 0
223 IPC 54 54 358 358 0 0
223 IPC 54 54 359 359 0 0
223 IPC 54 54 360 360 0 0
223 IPC 54 54 361 361 0 0
216 IPC 54 54 420 420 0 0
216 IPC 54 54 421 421 0 0
216 IPC 54 54 422 422 0 0
216 IPC 54 54 423 423 0 0
216 IPC 54 54 424 424 0 0
216 IPC 54 54 425 425 0 0
216 IPC 54 54 426 426 0 0
216 IPC 54 54 427 427 0 0
248 IPC 55 55 100 100 0 0
248 IPC 55 55 101 101 0 0
248 IPC 55 55 102 102 0 0
248 IPC 55 55 103 103 0 0
248 IPC 55 55 104 104 0 0
248 IPC 55 55 105 105 0 0
248 IPC 55 55 106 106 0 0
248 IPC 55 55 107 107 0 0
248 IPC 55 55 108 108 0 0
248 IPC 55 55 109 109 0 0
247 IPC 55 55 110 110 0 0
247 IPC 55 55 111 111 0 0
247 IPC 55 55 112 112 0 0
247 IPC 55 55 113 113 0 0
247 IPC 55 55 114 114 0 0
247 IPC 55 55 115 115 0 0
247 IPC 55 55 116 116 0 0
247 IPC 55 55 117 117 0 0
247 IPC 55 55 118 118 0 0
247 IPC 55 55 119 119 0 0
246 IPC 55 55 120 120 0 0
246 IPC 55 55 121 121 0 0
246 IPC 55 55 122 122 0 0
246 IPC 55 55 123 123 0 0
246 IPC 55 55 124 124 0 0
246 IPC 55 55 125 125 0 0
246 IPC 55 55 126 126 0 0
246 IPC 55 55 127 127 0 0
246 IPC 55 55 128 128 0 0
246 IPC 55 55 129 129 0 0
246 IPC 55 55 130 130 0 0
246 IPC 55 55 131 131 0 0
246 IPC 55 55 132 132 0 0
246 IPC 55 55 133 133 0 0
246 IPC 55 55 134 134 0 0
246 IPC 55 55 135 135 0 0
246 IPC 55 55 136 136 0 0
246 IPC 55 55 137 137 0 0
37 Primary 55 55 138 138 0 0
37 Primary 55 55 139 139 0 0
37 Primary 55 55 140 140 0 0
37 Primary 55 55 141 141 0 0
37 Primary 55 55 142 142 0 0
37 Primary 55 55 143 143 0 0
37 Primary 55 55 144 144 0 0
37 Primary 55 55 145 145 0 0
37 Primary 55 55 146 146 0 0
37 Primary 55 55 147 147 0 0
37 Primary 55 55 148 148 0 0
37 Primary 55 55 149 149 0 0
37 Primary 55 55 150 150 0 0
37 Primary 55 55 151 151 0 0
37 Primary 55 55 152 152 0 0
37 Primary 55 55 153 153 0 0
37 Primary 55 55 154 154 0 0
37 Primary 55 55 155 155 0 0
37 Primary 55 55 156 156 0 0
37 Primary 55 55 157 157 0 0
37 Primary 55 55 158 158 0 0
37 Primary 55 55 159 159 0 0
37 Primary 55 55 160 160 0 0
37 Primary 55 55 161 161 0 0
37 Primary 55 55 162 162 0 0
37 Primary 55 55 163 163 0 0
37 Primary 55 55 164 164 0 0
37 Primary 55 55 165 165 0 0
37 Primary 55 55 166 166 0 0
37 Primary 55 55 167 167 0 0
37 Primary 55 55 168 168 0 0
37 Primary 55 55 169 169 0 0
37 Primary 55 55 170 170 0 0
241 IPC 55 55 171 171 0 0
241 IPC 55 55 172 172 0 0
241 IPC 55 55 173 173 0 0
241 IPC 55 55 174 174 0 0
241 IPC 55 55 175 175 0 0
241 IPC 55 55 176 176 0 0
241 IPC 55 55 177 177 0 0
241 IPC 55 55 178 178 0 0
241 IPC 55 55 179 179 0 0
240 IPC 55 55 180 180 0 0
240 IPC 55 55 181 181 0 0
240 IPC 55 55 182 182 0 0
240 IPC 55 55 183 183 0 0
240 IPC 55 55 184 184 0 0
240 IPC 55 55 185 185 0 0
240 IPC 55 55 186 186 0 0
240 IPC 55 55 187 187 0 0
240 IPC 55 55 188 188 0 0
240 IPC 55 55 189 189 0 0
240 IPC 55 55 190 190 0 0
240 IPC 55 55 191 191 0 0
239 IPC 55 55 196 196 0 0
239 IPC 55 55 197 197 0 0
239 IPC 55 55 198 198 0 0
239 IPC 55 55 199 199 0 0
239 IPC 55 55 200 200 0 0
239 IPC 55 55 201 201 0 0
239 IPC 55 55 202 202 0 0
239 IPC 55 55 203 203 0 0
239 IPC 55 55 204 204 0 0
239 IPC 55 55 205 205 0 0
236 IPC 55 55 222 222 0 0
236 IPC 55 55 223 223 0 0
236 IPC 55 55 224 224 0 0
236 IPC 55 55 225 225 0 0
236 IPC 55 55 226 226 0 0
236 IPC 55 55 227 227 0 0
236 IPC 55 55 228 228 0 0
236 IPC 55 55 229 229 0 0
236 IPC 55 55 230 230 0 0
236 IPC 55 55 231 231 0 0
236 IPC 55 55 232 232 0 0
236 IPC 55 55 233 233 0 0
236 IPC 55 55 234 234 0 0
236 IPC 55 55 235 235 0 0
235 IPC 55 55 236 236 0 0
235 IPC 55 55 237 237 0 0
235 IPC 55 55 238 238 0 0
235 IPC 55 55 239 239 0 0
235 IPC 55 55 240 240 0 0
235 IPC 55 55 241 241 0 0
235 IPC 55 55 242 242 0 0
235 IPC 55 55 243 243 0 0
235 IPC 55 55 244 244 0 0
234 IPC 55 55 248 248 0 0
234 IPC 55 55 249 249 0 0
234 IPC 55 55 250 250 0 0
234 IPC 55 55 251 251 0 0
234 IPC 55 55 252 252 0 0
224 IPC 55 55 340 340 0 0
224 IPC 55 55 341 341 0 0
224 IPC 55 55 342 342 0 0
224 IPC 55 55 343 343 0 0
224 IPC 55 55 344 344 0 0
224 IPC 55 55 345 345 0 0
224 IPC 55 55 346 346 0 0
224 IPC 55 55 347 347 0 0
223 IPC 55 55 350 350 0 0
223 IPC 55 55 351 351 0 0
223 IPC 55 55 352 352 0 0
223 IPC 55 55 353 353 0 0
223 IPC 55 55 354 354 0 0
223 IPC 55 55 355 355 0 0
223 IPC 55 55 356 356 0 0
223 IPC 55 55 357 357 0 0
223 IPC 55 55 358 358 0 0
223 IPC 55 55 359 359 0 0
223 IPC 55 55 360 360 0 0
223 IPC 55 55 361 361 0 0
223 IPC 55 55 362 362 0 0
216 IPC 55 55 420 420 0 0
216 IPC 55 55 421 421 0 0
216 IPC 55 55 422 422 0 0
216 IPC 55 55 423 423 0 0
216 IPC 55 55 424 424 0 0
216 IPC 55 55 425 425 0 0
216 IPC 55 55 426 426 0 0
216 IPC 55 55 427 427 0 0
248 IPC 56 56 100 100 0 0
248 IPC 56 56 101 101 0 0
248 IPC 56 56 102 102 0 0
248 IPC 56 56 103 103 0 0
248 IPC 56 56 104 104 0 0
248 IPC 56 56 105 105 0 0
248 IPC 56 56 106 106 0 0
248 IPC 56 56 107 107 0 0
248 IPC 56 56 108 108 0 0
248 IPC 56 56 109 109 0 0
247 IPC 56 56 110 110 0 0
247 IPC 56 56 111 111 0 0
247 IPC 56 56 112 112 0 0
247 IPC 56 56 113 113 0 0
247 IPC 56 56 114 114 0 0
247 IPC 56 56 115 115 0 0
247 IPC 56 56 116 116 0 0
247 IPC 56 56 117 117 0 0
247 IPC 56 56 118 118 0 0
247 IPC 56 56 119 119 0 0
246 IPC 56 56 120 120 0 0
246 IPC 56 56 121 121 0 0
246 IPC 56 56 122 122 0 0
246 IPC 56 56 123 123 0 0
246 IPC 56 56 124 124 0 0
246 IPC 56 56 125 125 0 0
246 IPC 56 56 126 126 0 0
246 IPC 56 56 127 127 0 0
246 IPC 56 56 128 128 0 0
246 IPC 56 56 129 129 0 0
246 IPC 56 56 130 130 0 0
246 IPC 56 56 131 131 0 0
246 IPC 56 56 132 132 0 0
246 IPC 56 56 133 133 0 0
246 IPC 56 56 134 134 0 0
246 IPC 56 56 135 135 0 0
246 IPC 56 56 136 136 0 0
246 IPC 56 56 137 137 0 0
246 IPC 56 56 138 138 0 0
37 Primary 56 56 139 139 0 0
37 Primary 56 56 140 140 0 0
37 Primary 56 56 141 141 0 0
37 Primary 56 56 142 142 0 0
37 Primary 56 56 143 143 0 0
37 Primary 56 56 144 144 0 0
37 Primary 56 56 145 145 0 0
37 Primary 56 56 146 146 0 0
37 Primary 56 56 147 147 0 0
37 Primary 56 56 148 148 0 0
37 Primary 56 56 149 149 0 0
37 Primary 56 56 150 150 0 0
37 Primary 56 56 151 151 0 0
37 Primary 56 56 152 152 0 0
37 Primary 56 56 153 153 0 0
37 Primary 56 56 154 154 0 0
37 Primary 56 56 155 155 0 0
37 Primary 56 56 156 156 0 0
37 Primary 56 56 157 157 0 0
37 Primary 56 56 158 158 0 0
37 Primary 56 56 159 159 0 0
37 Primary 56 56 160 160 0 0
37 Primary 56 56 161 161 0 0
37 Primary 56 56 162 162 0 0
37 Primary 56 56 163 163 0 0
37 Primary 56 56 164 164 0 0
37 Primary 56 56 165 165 0 0
37 Primary 56 56 166 166 0 0
37 Primary 56 56 167 167 0 0
37 Primary 56 56 168 168 0 0
37 Primary 56 56 169 169 0 0
37 Primary 56 56 170 170 0 0
241 IPC 56 56 171 171 0 0
241 IPC 56 56 172 172 0 0
241 IPC 56 56 173 173 0 0
241 IPC 56 56 174 174 0 0
241 IPC 56 56 175 175 0 0
241 IPC 56 56 176 176 0 0
241 IPC 56 56 177 177 0 0
241 IPC 56 56 178 178 0 0
240 IPC 56 56 179 179 0 0
240 IPC 56 56 180 180 0 0
240 IPC 56 56 181 181 0 0
240 IPC 56 56 182 182 0 0
240 IPC 56 56 183 183 0 0
240 IPC 56 56 184 184 0 0
240 IPC 56 56 185 185 0 0
240 IPC 56 56 186 186 0 0
240 IPC 56 56 187 187 0 0
240 IPC 56 56 188 188 0 0
240 IPC 56 56 189 189 0 0
240 IPC 56 56 190 190 0 0
240 IPC 56 56 191 191 0 0
240 IPC 56 56 192 192 0 0
240 IPC 56 56 193 193 0 0
240 IPC 56 56 194 194 0 0
239 IPC 56 56 196 196 0 0
239 IPC 56 56 197 197 0 0
239 IPC 56 56 198 198 0 0
239 IPC 56 56 199 199 0 0
239 IPC 56 56 200 200 0 0
239 IPC 56 56 201 201 0 0
239 IPC 56 56 202 202 0 0
239 IPC 56 56 203 203 0 0
239 IPC 56 56 204 204 0 0
239 IPC 56 56 205 205 0 0
239 IPC 56 56 206 206 0 0
236 IPC 56 56 222 222 0 0
236 IPC 56 56 223 223 0 0
236 IPC 56 56 224 224 0 0
236 IPC 56 56 225 225 0 0
236 IPC 56 56 226 226 0 0
236 IPC 56 56 227 227 0 0
236 IPC 56 56 228 228 0 0
236 IPC 56 56 229 229 0 0
236 IPC 56 56 230 230 0 0
236 IPC 56 56 231 231 0 0
236 IPC 56 56 232 232 0 0
236 IPC 56 56 233 233 0 0
236 IPC 56 56 234 234 0 0
236 IPC 56 56 235 235 0 0
235 IPC 56 56 236 236 0 0
235 IPC 56 56 237 237 0 0
235 IPC 56 56 238 238 0 0
235 IPC 56 56 239 239 0 0
235 IPC 56 56 240 240 0 0
235 IPC 56 56 241 241 0 0
235 IPC 56 56 242 242 0 0
235 IPC 56 56 243 243 0 0
235 IPC 56 56 244 244 0 0
235 IPC 56 56 245 245 0 0
235 IPC 56 56 246 246 0 0
234 IPC 56 56 247 247 0 0
234 IPC 56 56 248 248 0 0
234 IPC 56 56 249 249 0 0
234 IPC 56 56 250 250 0 0
234 IPC 56 56 251 251 0 0
234 IPC 56 56 252 252 0 0
234 IPC 56 56 253 253 0 0
224 IPC 56 56 340 340 0 0
224 IPC 56 56 341 341 0 0
224 IPC 56 56 342 342 0 0
224 IPC 56 56 343 343 0 0
224 IPC 56 56 344 344 0 0
224 IPC 56 56 345 345 0 0
224 IPC 56 56 346 346 0 0
224 IPC 56 56 347 347 0 0
224 IPC 56 56 348 348 0 0
223 IPC 56 56 349 349 0 0
223 IPC 56 56 350 350 0 0
223 IPC 56 56 351 351 0 0
223 IPC 56 56 352 352 0 0
223 IPC 56 56 353 353 0 0
223 IPC 56 56 354 354 0 0
223 IPC 56 56 355 355 0 0
223 IPC 56 56 356 356 0 0
223 IPC 56 56 357 357 0 0
223 IPC 56 56 358 358 0 0
223 IPC 56 56 359 359 0 0
223 IPC 56 56 360 360 0 0
223 IPC 56 56 361 361 0 0
223 IPC 56 56 362 362 0 0
222 IPC 56 56 363 363 0 0
222 IPC 56 56 364 364 0 0
222 IPC 56 56 365 365 0 0
216 IPC 56 56 419 419 0 0
216 IPC 56 56 420 420 0 0
216 IPC 56 56 421 421 0 0
216 IPC 56 56 422 422 0 0
216 IPC 56 56 423 423 0 0
216 IPC 56 56 424 424 0 0
216 IPC 56 56 425 425 0 0
216 IPC 56 56 426 426 0 0
216 IPC 56 56 427 427 0 0
248 IPC 57 57 100 100 0 0
248 IPC 57 57 101 101 0 0
248 IPC 57 57 102 102 0 0
248 IPC 57 57 103 103 0 0
248 IPC 57 57 104 104 0 0
248 IPC 57 57 105 105 0 0
248 IPC 57 57 106 106 0 0
248 IPC 57 57 107 107 0 0
248 IPC 57 57 108 108 0 0
248 IPC 57 57 109 109 0 0
248 IPC 57 57 110 110 0 0
247 IPC 57 57 111 111 0 0
247 IPC 57 57 112 112 0 0
247 IPC 57 57 113 113 0 0
247 IPC 57 57 114 114 0 0
247 IPC 57 57 115 115 0 0
247 IPC 57 57 116 116 0 0
247 IPC 57 57 117 117 0 0
247 IPC 57 57 118 118 0 0
247 IPC 57 57 119 119 0 0
246 IPC 57 57 120 120 0 0
246 IPC 57 57 121 121 0 0
246 IPC 57 57 122 122 0 0
246 IPC 57 57 123 123 0 0
246 IPC 57 57 124 124 0 0
246 IPC 57 57 125 125 0 0
246 IPC 57 57 126 126 0 0
246 IPC 57 57 127 127 0 0
246 IPC 57 57 128 128 0 0
246 IPC 57 57 129 129 0 0
246 IPC 57 57 130 130 0 0
246 IPC 57 57 131 131 0 0
246 IPC 57 57 132 132 0 0
246 IPC 57 57 133 133 0 0
246 IPC 57 57 134 134 0 0
246 IPC 57 57 135 135 0 0
246 IPC 57 57 136 136 0 0
246 IPC 57 57 137 137 0 0
246 IPC 57 57 138 138 0 0
37 Primary 57 57 139 139 0 0
37 Primary 57 57 140 140 0 0
37 Primary 57 57 141 141 0 0
37 Primary 57 57 142 142 0 0
37 Primary 57 57 143 143 0 0
37 Primary 57 57 144 144 0 0
37 Primary 57 57 145 145 0 0
37 Primary 57 57 146 146 0 0
37 Primary 57 57 147 147 0 0
37 Primary 57 57 148 148 0 0
37 Primary 57 57 149 149 0 0
37 Primary 57 57 150 150 0 0
37 Primary 57 57 151 151 0 0
37 Primary 57 57 152 152 0 0
37 Primary 57 57 153 153 0 0
37 Primary 57 57 154 154 0 0
37 Primary 57 57 155 155 0 0
37 Primary 57 57 156 156 0 0
37 Primary 57 57 157 157 0 0
37 Primary 57 57 158 158 0 0
37 Primary 57 57 159 159 0 0
37 Primary 57 57 160 160 0 0
37 Primary 57 57 161 161 0 0
37 Primary 57 57 162 162 0 0
37 Primary 57 57 163 163 0 0
37 Primary 57 57 164 164 0 0
37 Primary 57 57 165 165 0 0
37 Primary 57 57 166 166 0 0
37 Primary 57 57 167 167 0 0
37 Primary 57 57 168 168 0 0
37 Primary 57 57 169 169 0 0
37 Primary 57 57 170 170 0 0
241 IPC 57 57 171 171 0 0
241 IPC 57 57 172 172 0 0
241 IPC 57 57 173 173 0 0
241 IPC 57 57 174 174 0 0
241 IPC 57 57 175 175 0 0
241 IPC 57 57 176 176 0 0
241 IPC 57 57 177 177 0 0
240 IPC 57 57 178 178 0 0
240 IPC 57 57 179 179 0 0
240 IPC 57 57 180 180 0 0
240 IPC 57 57 181 181 0 0
240 IPC 57 57 182 182 0 0
240 IPC 57 57 183 183 0 0
240 IPC 57 57 184 184 0 0
240 IPC 57 57 185 185 0 0
240 IPC 57 57 186 186 0 0
240 IPC 57 57 187 187 0 0
240 IPC 57 57 188 188 0 0
240 IPC 57 57 189 189 0 0
240 IPC 57 57 190 190 0 0
240 IPC 57 57 191 191 0 0
240 IPC 57 57 192 192 0 0
240 IPC 57 57 193 193 0 0
240 IPC 57 57 194 194 0 0
239 IPC 57 57 195 195 0 0
239 IPC 57 57 196 196 0 0
239 IPC 57 57 197 197 0 0
239 IPC 57 57 198 198 0 0
239 IPC 57 57 199 199 0 0
239 IPC 57 57 200 200 0 0
239 IPC 57 57 201 201 0 0
239 IPC 57 57 202 202 0 0
239 IPC 57 57 203 203 0 0
239 IPC 57 57 204 204 0 0
239 IPC 57 57 205 205 0 0
239 IPC 57 57 206 206 0 0
239 IPC 57 57 207 207 0 0
239 IPC 57 57 208 208 0 0
236 IPC 57 57 222 222 0 0
236 IPC 57 57 223 223 0 0
236 IPC 57 57 224 224 0 0
236 IPC 57 57 225 225 0 0
236 IPC 57 57 226 226 0 0
236 IPC 57 57 227 227 0 0
236 IPC 57 57 228 228 0 0
236 IPC 57 57 229 229 0 0
236 IPC 57 57 230 230 0 0
236 IPC 57 57 231 231 0 0
236 IPC 57 57 232 232 0 0
236 IPC 57 57 233 233 0 0
236 IPC 57 57 234 234 0 0
235 IPC 57 57 235 235 0 0
235 IPC 57 57 236 236 0 0
235 IPC 57 57 237 237 0 0
235 IPC 57 57 238 238 0 0
235 IPC 57 57 239 239 0 0
235 IPC 57 57 240 240 0 0
235 IPC 57 57 241 241 0 0
235 IPC 57 57 242 242 0 0
235 IPC 57 57 243 243 0 0
235 IPC 57 57 244 244 0 0
235 IPC 57 57 245 245 0 0
235 IPC 57 57 246 246 0 0
234 IPC 57 57 247 247 0 0
234 IPC 57 57 248 248 0 0
234 IPC 57 57 249 249 0 0
234 IPC 57 57 250 250 0 0
234 IPC 57 57 251 251 0 0
234 IPC 57 57 252 252 0 0
234 IPC 57 57 253 253 0 0
224 IPC 57 57 339 339 0 0
224 IPC 57 57 340 340 0 0
224 IPC 57 57 341 341 0 0
224 IPC 57 57 342 342 0 0
224 IPC 57 57 343 343 0 0
224 IPC 57 57 344 344 0 0
224 IPC 57 57 345 345 0 0
224 IPC 57 57 346 346 0 0
224 IPC 57 57 347 347 0 0
224 IPC 57 57 348 348 0 0
223 IPC 57 57 349 349 0 0
223 IPC 57 57 350 350 0 0
223 IPC 57 57 351 351 0 0
223 IPC 57 57 352 352 0 0
223 IPC 57 57 353 353 0 0
223 IPC 57 57 354 354 0 0
223 IPC 57 57 355 355 0 0
223 IPC 57 57 356 356 0 0
223 IPC 57 57 357 357 0 0
223 IPC 57 57 358 358 0 0
223 IPC 57 57 359 359 0 0
223 IPC 57 57 360 360 0 0
223 IPC 57 57 361 361 0 0
223 IPC 57 57 362 362 0 0
222 IPC 57 57 363 363 0 0
222 IPC 57 57 364 364 0 0
222 IPC 57 57 365 365 0 0
222 IPC 57 57 366 366 0 0
221 IPC 57 57 368 368 0 0
221 IPC 57 57 369 369 0 0
221 IPC 57 57 370 370 0 0
221 IPC 57 57 371 371 0 0
216 IPC 57 57 419 419 0 0
216 IPC 57 57 420 420 0 0
216 IPC 57 57 421 421 0 0
216 IPC 57 57 422 422 0 0
216 IPC 57 57 423 423 0 0
216 IPC 57 57 424 424 0 0
216 IPC 57 57 425 425 0 0
216 IPC 57 57 426 426 0 0
216 IPC 57 57 427 427 0 0
216 IPC 57 57 428 428 0 0
248 IPC 58 58 99 99 0 0
248 IPC 58 58 100 100 0 0
248 IPC 58 58 101 101 0 0
248 IPC 58 58 102 102 0 0
248 IPC 58 58 103 103 0 0
248 IPC 58 58 104 104 0 0
248 IPC 58 58 105 105 0 0
248 IPC 58 58 106 106 0 0
248 IPC 58 58 107 107 0 0
248 IPC 58 58 108 108 0 0
248 IPC 58 58 109 109 0 0
248 IPC 58 58 110 110 0 0
247 IPC 58 58 111 111 0 0
247 IPC 58 58 112 112 0 0
247 IPC 58 58 113 113 0 0
247 IPC 58 58 114 114 0 0
247 IPC 58 58 115 115 0 0
247 IPC 58 58 116 116 0 0
247 IPC 58 58 117 117 0 0
38 Primary 58 58 118 118 0 0
38 Primary 58 58 119 119 0 0
38 Primary 58 58 120 120 0 0
38 Primary 58 58 121 121 0 0
38 Primary 58 58 122 122 0 0
246 IPC 58 58 123 123 0 0
246 IPC 58 58 124 124 0 0
246 IPC 58 58 125 125 0 0
246 IPC 58 58 126 126 0 0
246 IPC 58 58 127 127 0 0
246 IPC 58 58 128 128 0 0
246 IPC 58 58 129 129 0 0
246 IPC 58 58 130 130 0 0
246 IPC 58 58 131 131 0 0
246 IPC 58 58 132 132 0 0
246 IPC 58 58 133 133 0 0
246 IPC 58 58 134 134 0 0
246 IPC 58 58 135 135 0 0
246 IPC 58 58 136 136 0 0
246 IPC 58 58 137 137 0 0
246 IPC 58 58 138 138 0 0
246 IPC 58 58 139 139 0 0
37 Primary 58 58 140 140 0 0
37 Primary 58 58 141 141 0 0
37 Primary 58 58 142 142 0 0
37 Primary 58 58 143 143 0 0
37 Primary 58 58 144 144 0 0
37 Primary 58 58 145 145 0 0
37 Primary 58 58 146 146 0 0
37 Primary 58 58 147 147 0 0
37 Primary 58 58 148 148 0 0
37 Primary 58 58 149 149 0 0
37 Primary 58 58 150 150 0 0
37 Primary 58 58 151 151 0 0
37 Primary 58 58 152 152 0 0
37 Primary 58 58 153 153 0 0
37 Primary 58 58 154 154 0 0
37 Primary 58 58 155 155 0 0
37 Primary 58 58 156 156 0 0
37 Primary 58 58 157 157 0 0
37 Primary 58 58 158 158 0 0
37 Primary 58 58 159 159 0 0
37 Primary 58 58 160 160 0 0
37 Primary 58 58 161 161 0 0
37 Primary 58 58 162 162 0 0
37 Primary 58 58 163 163 0 0
37 Primary 58 58 164 164 0 0
37 Primary 58 58 165 165 0 0
37 Primary 58 58 166 166 0 0
37 Primary 58 58 167 167 0 0
37 Primary 58 58 168 168 0 0
37 Primary 58 58 169 169 0 0
37 Primary 58 58 170 170 0 0
241 IPC 58 58 171 171 0 0
241 IPC 58 58 172 172 0 0
241 IPC 58 58 173 173 0 0
241 IPC 58 58 174 174 0 0
241 IPC 58 58 175 175 0 0
241 IPC 58 58 176 176 0 0
240 IPC 58 58 177 177 0 0
240 IPC 58 58 178 178 0 0
240 IPC 58 58 179 179 0 0
240 IPC 58 58 180 180 0 0
240 IPC 58 58 181 181 0 0
240 IPC 58 58 182 182 0 0
240 IPC 58 58 183 183 0 0
240 IPC 58 58 184 184 0 0
240 IPC 58 58 185 185 0 0
240 IPC 58 58 186 186 0 0
240 IPC 58 58 187 187 0 0
240 IPC 58 58 188 188 0 0
240 IPC 58 58 189 189 0 0
240 IPC 58 58 190 190 0 0
240 IPC 58 58 191 191 0 0
240 IPC 58 58 192 192 0 0
240 IPC 58 58 193 193 0 0
240 IPC 58 58 194 194 0 0
239 IPC 58 58 195 195 0 0
239 IPC 58 58 196 196 0 0
239 IPC 58 58 197 197 0 0
239 IPC 58 58 198 198 0 0
239 IPC 58 58 199 199 0 0
239 IPC 58 58 200 200 0 0
239 IPC 58 58 201 201 0 0
239 IPC 58 58 202 202 0 0
239 IPC 58 58 203 203 0 0
239 IPC 58 58 204 204 0 0
239 IPC 58 58 205 205 0 0
239 IPC 58 58 206 206 0 0
239 IPC 58 58 207 207 0 0
239 IPC 58 58 208 208 0 0
236 IPC 58 58 223 223 0 0
236 IPC 58 58 224 224 0 0
236 IPC 58 58 225 225 0 0
236 IPC 58 58 226 226 0 0
236 IPC 58 58 227 227 0 0
236 IPC 58 58 228 228 0 0
236 IPC 58 58 229 229 0 0
236 IPC 58 58 230 230 0 0
236 IPC 58 58 231 231 0 0
236 IPC 58 58 232 232 0 0
236 IPC 58 58 233 233 0 0
236 IPC 58 58 234 234 0 0
235 IPC 58 58 235 235 0 0
235 IPC 58 58 236 236 0 0
235 IPC 58 58 237 237 0 0
235 IPC 58 58 238 238 0 0
235 IPC 58 58 239 239 0 0
235 IPC 58 58 240 240 0 0
235 IPC 58 58 241 241 0 0
235 IPC 58 58 242 242 0 0
235 IPC 58 58 243 243 0 0
235 IPC 58 58 244 244 0 0
235 IPC 58 58 245 245 0 0
235 IPC 58 58 246 246 0 0
234 IPC 58 58 247 247 0 0
234 IPC 58 58 248 248 0 0
234 IPC 58 58 249 249 0 0
234 IPC 58 58 250 250 0 0
234 IPC 58 58 251 251 0 0
234 IPC 58 58 252 252 0 0
234 IPC 58 58 253 253 0 0
231 IPC 58 58 279 279 0 0
231 IPC 58 58 280 280 0 0
231 IPC 58 58 281 281 0 0
231 IPC 58 58 282 282 0 0
231 IPC 58 58 283 283 0 0
231 IPC 58 58 284 284 0 0
224 IPC 58 58 339 339 0 0
224 IPC 58 58 340 340 0 0
224 IPC 58 58 341 341 0 0
224 IPC 58 58 342 342 0 0
224 IPC 58 58 343 343 0 0
224 IPC 58 58 344 344 0 0
224 IPC 58 58 345 345 0 0
224 IPC 58 58 346 346 0 0
224 IPC 58 58 347 347 0 0
224 IPC 58 58 348 348 0 0
223 IPC 58 58 349 349 0 0
223 IPC 58 58 350 350 0 0
223 IPC 58 58 351 351 0 0
223 IPC 58 58 352 352 0 0
223 IPC 58 58 353 353 0 0
223 IPC 58 58 354 354 0 0
223 IPC 58 58 355 355 0 0
223 IPC 58 58 356 356 0 0
223 IPC 58 58 357 357 0 0
223 IPC 58 58 358 358 0 0
223 IPC 58 58 359 359 0 0
223 IPC 58 58 360 360 0 0
223 IPC 58 58 361 361 0 0
222 IPC 58 58 362 362 0 0
222 IPC 58 58 363 363 0 0
222 IPC 58 58 364 364 0 0
222 IPC 58 58 365 365 0 0
222 IPC 58 58 366 366 0 0
222 IPC 58 58 367 367 0 0
221 IPC 58 58 368 368 0 0
221 IPC 58 58 369 369 0 0
221 IPC 58 58 370 370 0 0
221 IPC 58 58 371 371 0 0
217 IPC 58 58 413 413 0 0
217 IPC 58 58 414 414 0 0
216 IPC 58 58 418 418 0 0
216 IPC 58 58 419 419 0 0
216 IPC 58 58 420 420 0 0
216 IPC 58 58 421 421 0 0
216 IPC 58 58 422 422 0 0
216 IPC 58 58 423 423 0 0
216 IPC 58 58 424 424 0 0
216 IPC 58 58 425 425 0 0
216 IPC 58 58 426 426 0 0
216 IPC 58 58 427 427 0 0
216 IPC 58 58 428 428 0 0
216 IPC 58 58 429 429 0 0
248 IPC 59 59 99 99 0 0
248 IPC 59 59 100 100 0 0
248 IPC 59 59 101 101 0 0
248 IPC 59 59 102 102 0 0
248 IPC 59 59 103 103 0 0
248 IPC 59 59 104 104 0 0
248 IPC 59 59 105 105 0 0
248 IPC 59 59 106 106 0 0
248 IPC 59 59 107 107 0 0
248 IPC 59 59 108 108 0 0
248 IPC 59 59 109 109 0 0
248 IPC 59 59 110 110 0 0
247 IPC 59 59 111 111 0 0
247 IPC 59 59 112 112 0 0
247 IPC 59 59 113 113 0 0
247 IPC 59 59 114 114 0 0
247 IPC 59 59 115 115 0 0
38 Primary 59 59 116 116 0 0
38 Primary 59 59 117 117 0 0
38 Primary 59 59 118 118 0 0
38 Primary 59 59 119 119 0 0
38 Primary 59 59 120 120 0 0
38 Primary 59 59 121 121 0 0
38 Primary 59 59 122 122 0 0
38 Primary 59 59 123 123 0 0
38 Primary 59 59 124 124 0 0
246 IPC 59 59 125 125 0 0
246 IPC 59 59 126 126 0 0
246 IPC 59 59 127 127 0 0
246 IPC 59 59 128 128 0 0
246 IPC 59 59 129 129 0 0
246 IPC 59 59 130 130 0 0
246 IPC 59 59 131 131 0 0
246 IPC 59 59 132 132 0 0
246 IPC 59 59 133 133 0 0
246 IPC 59 59 134 134 0 0
246 IPC 59 59 135 135 0 0
246 IPC 59 59 136 136 0 0
246 IPC 59 59 137 137 0 0
246 IPC 59 59 138 138 0 0
246 IPC 59 59 139 139 0 0
339 IPC 59 59 140 140 0 0
37 Primary 59 59 141 141 0 0
37 Primary 59 59 142 142 0 0
37 Primary 59 59 143 143 0 0
37 Primary 59 59 144 144 0 0
37 Primary 59 59 145 145 0 0
37 Primary 59 59 146 146 0 0
37 Primary 59 59 147 147 0 0
37 Primary 59 59 148 148 0 0
37 Primary 59 59 149 149 0 0
37 Primary 59 59 150 150 0 0
37 Primary 59 59 151 151 0 0
37 Primary 59 59 152 152 0 0
37 Primary 59 59 153 153 0 0
37 Primary 59 59 154 154 0 0
37 Primary 59 59 155 155 0 0
37 Primary 59 59 156 156 0 0
37 Primary 59 59 157 157 0 0
37 Primary 59 59 158 158 0 0
37 Primary 59 59 159 159 0 0
37 Primary 59 59 160 160 0 0
37 Primary 59 59 161 161 0 0
37 Primary 59 59 162 162 0 0
37 Primary 59 59 163 163 0 0
37 Primary 59 59 164 164 0 0
37 Primary 59 59 165 165 0 0
37 Primary 59 59 166 166 0 0
37 Primary 59 59 167 167 0 0
37 Primary 59 59 168 168 0 0
37 Primary 59 59 169 169 0 0
37 Primary 59 59 170 170 0 0
241 IPC 59 59 171 171 0 0
241 IPC 59 59 172 172 0 0
241 IPC 59 59 173 173 0 0
241 IPC 59 59 174 174 0 0
241 IPC 59 59 175 175 0 0
240 IPC 59 59 176 176 0 0
240 IPC 59 59 177 177 0 0
240 IPC 59 59 178 178 0 0
240 IPC 59 59 179 179 0 0
240 IPC 59 59 180 180 0 0
240 IPC 59 59 181 181 0 0
240 IPC 59 59 182 182 0 0
240 IPC 59 59 183 183 0 0
240 IPC 59 59 184 184 0 0
240 IPC 59 59 185 185 0 0
240 IPC 59 59 186 186 0 0
240 IPC 59 59 187 187 0 0
240 IPC 59 59 188 188 0 0
240 IPC 59 59 189 189 0 0
240 IPC 59 59 190 190 0 0
240 IPC 59 59 191 191 0 0
240 IPC 59 59 192 192 0 0
240 IPC 59 59 193 193 0 0
240 IPC 59 59 194 194 0 0
239 IPC 59 59 195 195 0 0
239 IPC 59 59 196 196 0 0
239 IPC 59 59 197 197 0 0
239 IPC 59 59 198 198 0 0
239 IPC 59 59 199 199 0 0
239 IPC 59 59 200 200 0 0
239 IPC 59 59 201 201 0 0
239 IPC 59 59 202 202 0 0
239 IPC 59 59 203 203 0 0
239 IPC 59 59 204 204 0 0
239 IPC 59 59 205 205 0 0
239 IPC 59 59 206 206 0 0
239 IPC 59 59 207 207 0 0
239 IPC 59 59 208 208 0 0
237 IPC 59 59 222 222 0 0
236 IPC 59 59 223 223 0 0
236 IPC 59 59 224 224 0 0
236 IPC 59 59 225 225 0 0
236 IPC 59 59 226 226 0 0
236 IPC 59 59 227 227 0 0
236 IPC 59 59 228 228 0 0
236 IPC 59 59 229 229 0 0
236 IPC 59 59 230 230 0 0
236 IPC 59 59 231 231 0 0
236 IPC 59 59 232 232 0 0
236 IPC 59 59 233 233 0 0
235 IPC 59 59 234 234 0 0
235 IPC 59 59 235 235 0 0
235 IPC 59 59 236 236 0 0
235 IPC 59 59 237 237 0 0
235 IPC 59 59 238 238 0 0
235 IPC 59 59 239 239 0 0
235 IPC 59 59 240 240 0 0
235 IPC 59 59 241 241 0 0
235 IPC 59 59 242 242 0 0
235 IPC 59 59 243 243 0 0
235 IPC 59 59 244 244 0 0
235 IPC 59 59 245 245 0 0
235 IPC 59 59 246 246 0 0
234 IPC 59 59 247 247 0 0
234 IPC 59 59 248 248 0 0
234 IPC 59 59 249 249 0 0
234 IPC 59 59 250 250 0 0
234 IPC 59 59 251 251 0 0
234 IPC 59 59 252 252 0 0
234 IPC 59 59 253 253 0 0
234 IPC 59 59 254 254 0 0
231 IPC 59 59 278 278 0 0
231 IPC 59 59 279 279 0 0
231 IPC 59 59 280 280 0 0
231 IPC 59 59 281 281 0 0
231 IPC 59 59 282 282 0 0
231 IPC 59 59 283 283 0 0
231 IPC 59 59 284 284 0 0
231 IPC 59 59 285 285 0 0
231 IPC 59 59 286 286 0 0
225 IPC 59 59 329 329 0 0
225 IPC 59 59 330 330 0 0
225 IPC 59 59 331 331 0 0
224 IPC 59 59 339 339 0 0
224 IPC 59 59 340 340 0 0
224 IPC 59 59 341 341 0 0
224 IPC 59 59 342 342 0 0
224 IPC 59 59 343 343 0 0
224 IPC 59 59 344 344 0 0
224 IPC 59 59 345 345 0 0
224 IPC 59 59 346 346 0 0
224 IPC 59 59 347 347 0 0
224 IPC 59 59 348 348 0 0
224 IPC 59 59 349 349 0 0
223 IPC 59 59 350 350 0 0
223 IPC 59 59 351 351 0 0
223 IPC 59 59 352 352 0 0
223 IPC 59 59 353 353 0 0
223 IPC 59 59 354 354 0 0
223 IPC 59 59 355 355 0 0
223 IPC 59 59 356 356 0 0
223 IPC 59 59 357 357 0 0
223 IPC 59 59 358 358 0 0
223 IPC 59 59 359 359 0 0
223 IPC 59 59 360 360 0 0
223 IPC 59 59 361 361 0 0
222 IPC 59 59 362 362 0 0
222 IPC 59 59 363 363 0 0
222 IPC 59 59 364 364 0 0
222 IPC 59 59 365 365 0 0
222 IPC 59 59 366 366 0 0
222 IPC 59 59 367 367 0 0
221 IPC 59 59 368 368 0 0
221 IPC 59 59 369 369 0 0
221 IPC 59 59 370 370 0 0
221 IPC 59 59 371 371 0 0
221 IPC 59 59 372 372 0 0
220 IPC 59 59 383 383 0 0
220 IPC 59 59 384 384 0 0
220 IPC 59 59 385 385 0 0
220 IPC 59 59 386 386 0 0
217 IPC 59 59 413 413 0 0
217 IPC 59 59 414 414 0 0
217 IPC 59 59 415 415 0 0
216 IPC 59 59 418 418 0 0
216 IPC 59 59 419 419 0 0
216 IPC 59 59 420 420 0 0
216 IPC 59 59 421 421 0 0
216 IPC 59 59 422 422 0 0
216 IPC 59 59 423 423 0 0
216 IPC 59 59 424 424 0 0
216 IPC 59 59 425 425 0 0
216 IPC 59 59 426 426 0 0
216 IPC 59 59 427 427 0 0
216 IPC 59 59 428 428 0 0
216 IPC 59 59 429 429 0 0
248 IPC 60 60 99 99 0 0
248 IPC 60 60 100 100 0 0
248 IPC 60 60 101 101 0 0
248 IPC 60 60 102 102 0 0
248 IPC 60 60 103 103 0 0
248 IPC 60 60 104 104 0 0
248 IPC 60 60 105 105 0 0
248 IPC 60 60 106 106 0 0
248 IPC 60 60 107 107 0 0
248 IPC 60 60 108 108 0 0
248 IPC 60 60 109 109 0 0
248 IPC 60 60 110 110 0 0
247 IPC 60 60 111 111 0 0
247 IPC 60 60 112 112 0 0
247 IPC 60 60 113 113 0 0
38 Primary 60 60 114 114 0 0
38 Primary 60 60 115 115 0 0
38 Primary 60 60 116 116 0 0
38 Primary 60 60 117 117 0 0
38 Primary 60 60 118 118 0 0
38 Primary 60 60 119 119 0 0
38 Primary 60 60 120 120 0 0
38 Primary 60 60 121 121 0 0
38 Primary 60 60 122 122 0 0
38 Primary 60 60 123 123 0 0
38 Primary 60 60 124 124 0 0
38 Primary 60 60 125 125 0 0
246 IPC 60 60 126 126 0 0
246 IPC 60 60 127 127 0 0
246 IPC 60 60 128 128 0 0
246 IPC 60 60 129 129 0 0
246 IPC 60 60 130 130 0 0
246 IPC 60 60 131 131 0 0
246 IPC 60 60 132 132 0 0
246 IPC 60 60 133 133 0 0
246 IPC 60 60 134 134 0 0
246 IPC 60 60 135 135 0 0
246 IPC 60 60 136 136 0 0
246 IPC 60 60 137 137 0 0
246 IPC 60 60 138 138 0 0
246 IPC 60 60 139 139 0 0
339 IPC 60 60 140 140 0 0
339 IPC 60 60 141 141 0 0
37 Primary 60 60 142 142 0 0
37 Primary 60 60 143 143 0 0
37 Primary 60 60 144 144 0 0
37 Primary 60 60 145 145 0 0
37 Primary 60 60 146 146 0 0
37 Primary 60 60 147 147 0 0
37 Primary 60 60 148 148 0 0
37 Primary 60 60 149 149 0 0
37 Primary 60 60 150 150 0 0
37 Primary 60 60 151 151 0 0
37 Primary 60 60 152 152 0 0
37 Primary 60 60 153 153 0 0
37 Primary 60 60 154 154 0 0
37 Primary 60 60 155 155 0 0
37 Primary 60 60 156 156 0 0
37 Primary 60 60 157 157 0 0
37 Primary 60 60 158 158 0 0
37 Primary 60 60 159 159 0 0
37 Primary 60 60 160 160 0 0
37 Primary 60 60 161 161 0 0
37 Primary 60 60 162 162 0 0
37 Primary 60 60 163 163 0 0
37 Primary 60 60 164 164 0 0
37 Primary 60 60 165 165 0 0
37 Primary 60 60 166 166 0 0
37 Primary 60 60 167 167 0 0
37 Primary 60 60 168 168 0 0
37 Primary 60 60 169 169 0 0
37 Primary 60 60 170 170 0 0
241 IPC 60 60 171 171 0 0
241 IPC 60 60 172 172 0 0
241 IPC 60 60 173 173 0 0
241 IPC 60 60 174 174 0 0
240 IPC 60 60 175 175 0 0
240 IPC 60 60 176 176 0 0
240 IPC 60 60 177 177 0 0
240 IPC 60 60 178 178 0 0
240 IPC 60 60 179 179 0 0
240 IPC 60 60 180 180 0 0
240 IPC 60 60 181 181 0 0
240 IPC 60 60 182 182 0 0
240 IPC 60 60 183 183 0 0
240 IPC 60 60 184 184 0 0
240 IPC 60 60 185 185 0 0
240 IPC 60 60 186 186 0 0
240 IPC 60 60 187 187 0 0
240 IPC 60 60 188 188 0 0
240 IPC 60 60 189 189 0 0
240 IPC 60 60 190 190 0 0
240 IPC 60 60 191 191 0 0
240 IPC 60 60 192 192 0 0
36 Primary 60 60 193 193 0 0
36 Primary 60 60 194 194 0 0
36 Primary 60 60 195 195 0 0
239 IPC 60 60 196 196 0 0
239 IPC 60 60 197 197 0 0
239 IPC 60 60 198 198 0 0
239 IPC 60 60 199 199 0 0
239 IPC 60 60 200 200 0 0
239 IPC 60 60 201 201 0 0
239 IPC 60 60 202 202 0 0
239 IPC 60 60 203 203 0 0
239 IPC 60 60 204 204 0 0
239 IPC 60 60 205 205 0 0
239 IPC 60 60 206 206 0 0
239 IPC 60 60 207 207 0 0
239 IPC 60 60 208 208 0 0
237 IPC 60 60 221 221 0 0
237 IPC 60 60 222 222 0 0
237 IPC 60 60 223 223 0 0
237 IPC 60 60 224 224 0 0
237 IPC 60 60 225 225 0 0
236 IPC 60 60 226 226 0 0
236 IPC 60 60 227 227 0 0
236 IPC 60 60 228 228 0 0
236 IPC 60 60 229 229 0 0
236 IPC 60 60 230 230 0 0
236 IPC 60 60 231 231 0 0
236 IPC 60 60 232 232 0 0
35 Primary 60 60 233 233 0 0
35 Primary 60 60 234 234 0 0
35 Primary 60 60 235 235 0 0
235 IPC 60 60 236 236 0 0
235 IPC 60 60 237 237 0 0
235 IPC 60 60 238 238 0 0
235 IPC 60 60 239 239 0 0
235 IPC 60 60 240 240 0 0
235 IPC 60 60 241 241 0 0
235 IPC 60 60 242 242 0 0
235 IPC 60 60 243 243 0 0
235 IPC 60 60 244 244 0 0
235 IPC 60 60 245 245 0 0
235 IPC 60 60 246 246 0 0
234 IPC 60 60 247 247 0 0
234 IPC 60 60 248 248 0 0
234 IPC 60 60 249 249 0 0
234 IPC 60 60 250 250 0 0
234 IPC 60 60 251 251 0 0
234 IPC 60 60 252 252 0 0
234 IPC 60 60 253 253 0 0
234 IPC 60 60 254 254 0 0
231 IPC 60 60 277 277 0 0
231 IPC 60 60 278 278 0 0
231 IPC 60 60 279 279 0 0
231 IPC 60 60 280 280 0 0
231 IPC 60 60 281 281 0 0
231 IPC 60 60 282 282 0 0
231 IPC 60 60 283 283 0 0
231 IPC 60 60 284 284 0 0
231 IPC 60 60 285 285 0 0
231 IPC 60 60 286 286 0 0
231 IPC 60 60 287 287 0 0
225 IPC 60 60 328 328 0 0
225 IPC 60 60 329 329 0 0
225 IPC 60 60 330 330 0 0
225 IPC 60 60 331 331 0 0
225 IPC 60 60 332 332 0 0
225 IPC 60 60 333 333 0 0
225 IPC 60 60 334 334 0 0
224 IPC 60 60 339 339 0 0
224 IPC 60 60 340 340 0 0
224 IPC 60 60 341 341 0 0
224 IPC 60 60 342 342 0 0
224 IPC 60 60 343 343 0 0
224 IPC 60 60 344 344 0 0
224 IPC 60 60 345 345 0 0
224 IPC 60 60 346 346 0 0
224 IPC 60 60 347 347 0 0
224 IPC 60 60 348 348 0 0
224 IPC 60 60 349 349 0 0
223 IPC 60 60 350 350 0 0
223 IPC 60 60 351 351 0 0
223 IPC 60 60 352 352 0 0
223 IPC 60 60 353 353 0 0
223 IPC 60 60 354 354 0 0
223 IPC 60 60 355 355 0 0
223 IPC 60 60 356 356 0 0
223 IPC 60 60 357 357 0 0
223 IPC 60 60 358 358 0 0
223 IPC 60 60 359 359 0 0
223 IPC 60 60 360 360 0 0
222 IPC 60 60 361 361 0 0
222 IPC 60 60 362 362 0 0
222 IPC 60 60 363 363 0 0
222 IPC 60 60 364 364 0 0
222 IPC 60 60 365 365 0 0
222 IPC 60 60 366 366 0 0
222 IPC 60 60 367 367 0 0
221 IPC 60 60 368 368 0 0
221 IPC 60 60 369 369 0 0
221 IPC 60 60 370 370 0 0
221 IPC 60 60 371 371 0 0
221 IPC 60 60 372 372 0 0
221 IPC 60 60 373 373 0 0
220 IPC 60 60 381 381 0 0
220 IPC 60 60 382 382 0 0
220 IPC 60 60 383 383 0 0
220 IPC 60 60 384 384 0 0
220 IPC 60 60 385 385 0 0
220 IPC 60 60 386 386 0 0
220 IPC 60 60 387 387 0 0
217 IPC 60 60 412 412 0 0
217 IPC 60 60 413 413 0 0
217 IPC 60 60 414 414 0 0
217 IPC 60 60 415 415 0 0
217 IPC 60 60 416 416 0 0
216 IPC 60 60 418 418 0 0
216 IPC 60 60 419 419 0 0
216 IPC 60 60 420 420 0 0
216 IPC 60 60 421 421 0 0
216 IPC 60 60 422 422 0 0
216 IPC 60 60 423 423 0 0
216 IPC 60 60 424 424 0 0
216 IPC 60 60 425 425 0 0
216 IPC 60 60 426 426 0 0
216 IPC 60 60 427 427 0 0
216 IPC 60 60 428 428 0 0
216 IPC 60 60 429 429 0 0
216 IPC 60 60 430 430 0 0
248 IPC 61 61 99 99 0 0
248 IPC 61 61 100 100 0 0
248 IPC 61 61 101 101 0 0
248 IPC 61 61 102 102 0 0
248 IPC 61 61 103 103 0 0
248 IPC 61 61 104 104 0 0
248 IPC 61 61 105 105 0 0
248 IPC 61 61 106 106 0 0
248 IPC 61 61 107 107 0 0
248 IPC 61 61 108 108 0 0
248 IPC 61 61 109 109 0 0
248 IPC 61 61 110 110 0 0
247 IPC 61 61 111 111 0 0
247 IPC 61 61 112 112 0 0
38 Primary 61 61 113 113 0 0
38 Primary 61 61 114 114 0 0
38 Primary 61 61 115 115 0 0
38 Primary 61 61 116 116 0 0
38 Primary 61 61 117 117 0 0
38 Primary 61 61 118 118 0 0
38 Primary 61 61 119 119 0 0
38 Primary 61 61 120 120 0 0
38 Primary 61 61 121 121 0 0
38 Primary 61 61 122 122 0 0
38 Primary 61 61 123 123 0 0
38 Primary 61 61 124 124 0 0
38 Primary 61 61 125 125 0 0
38 Primary 61 61 126 126 0 0
246 IPC 61 61 127 127 0 0
246 IPC 61 61 128 128 0 0
246 IPC 61 61 129 129 0 0
246 IPC 61 61 130 130 0 0
246 IPC 61 61 131 131 0 0
246 IPC 61 61 132 132 0 0
246 IPC 61 61 133 133 0 0
246 IPC 61 61 134 134 0 0
246 IPC 61 61 135 135 0 0
246 IPC 61 61 136 136 0 0
246 IPC 61 61 137 137 0 0
339 IPC 61 61 138 138 0 0
339 IPC 61 61 139 139 0 0
339 IPC 61 61 140 140 0 0
339 IPC 61 61 141 141 0 0
339 IPC 61 61 142 142 0 0
37 Primary 61 61 143 143 0 0
37 Primary 61 61 144 144 0 0
37 Primary 61 61 145 145 0 0
37 Primary 61 61 146 146 0 0
37 Primary 61 61 147 147 0 0
37 Primary 61 61 148 148 0 0
37 Primary 61 61 149 149 0 0
37 Primary 61 61 150 150 0 0
37 Primary 61 61 151 151 0 0
37 Primary 61 61 152 152 0 0
37 Primary 61 61 153 153 0 0
37 Primary 61 61 154 154 0 0
37 Primary 61 61 155 155 0 0
37 Primary 61 61 156 156 0 0
37 Primary 61 61 157 157 0 0
37 Primary 61 61 158 158 0 0
37 Primary 61 61 159 159 0 0
37 Primary 61 61 160 160 0 0
37 Primary 61 61 161 161 0 0
37 Primary 61 61 162 162 0 0
37 Primary 61 61 163 163 0 0
37 Primary 61 61 164 164 0 0
37 Primary 61 61 165 165 0 0
37 Primary 61 61 166 166 0 0
37 Primary 61 61 167 167 0 0
37 Primary 61 61 168 168 0 0
37 Primary 61 61 169 169 0 0
37 Primary 61 61 170 170 0 0
241 IPC 61 61 171 171 0 0
241 IPC 61 61 172 172 0 0
241 IPC 61 61 173 173 0 0
240 IPC 61 61 174 174 0 0
240 IPC 61 61 175 175 0 0
240 IPC 61 61 176 176 0 0
240 IPC 61 61 177 177 0 0
240 IPC 61 61 178 178 0 0
240 IPC 61 61 179 179 0 0
240 IPC 61 61 180 180 0 0
240 IPC 61 61 181 181 0 0
240 IPC 61 61 182 182 0 0
240 IPC 61 61 183 183 0 0
240 IPC 61 61 184 184 0 0
240 IPC 61 61 185 185 0 0
240 IPC 61 61 186 186 0 0
240 IPC 61 61 187 187 0 0
240 IPC 61 61 188 188 0 0
240 IPC 61 61 189 189 0 0
240 IPC 61 61 190 190 0 0
240 IPC 61 61 191 191 0 0
36 Primary 61 61 192 192 0 0
36 Primary 61 61 193 193 0 0
36 Primary 61 61 194 194 0 0
36 Primary 61 61 195 195 0 0
239 IPC 61 61 196 196 0 0
239 IPC 61 61 197 197 0 0
239 IPC 61 61 198 198 0 0
239 IPC 61 61 199 199 0 0
239 IPC 61 61 200 200 0 0
239 IPC 61 61 201 201 0 0
239 IPC 61 61 202 202 0 0
239 IPC 61 61 203 203 0 0
239 IPC 61 61 204 204 0 0
239 IPC 61 61 205 205 0 0
239 IPC 61 61 206 206 0 0
239 IPC 61 61 207 207 0 0
239 IPC 61 61 208 208 0 0
237 IPC 61 61 221 221 0 0
237 IPC 61 61 222 222 0 0
237 IPC 61 61 223 223 0 0
237 IPC 61 61 224 224 0 0
237 IPC 61 61 225 225 0 0
237 IPC 61 61 226 226 0 0
237 IPC 61 61 227 227 0 0
237 IPC 61 61 228 228 0 0
237 IPC 61 61 229 229 0 0
237 IPC 61 61 230 230 0 0
237 IPC 61 61 231 231 0 0
236 IPC 61 61 232 232 0 0
35 Primary 61 61 233 233 0 0
35 Primary 61 61 234 234 0 0
35 Primary 61 61 235 235 0 0
35 Primary 61 61 236 236 0 0
235 IPC 61 61 237 237 0 0
235 IPC 61 61 238 238 0 0
235 IPC 61 61 239 239 0 0
235 IPC 61 61 240 240 0 0
235 IPC 61 61 241 241 0 0
235 IPC 61 61 242 242 0 0
235 IPC 61 61 243 243 0 0
235 IPC 61 61 244 244 0 0
235 IPC 61 61 245 245 0 0
235 IPC 61 61 246 246 0 0
234 IPC 61 61 247 247 0 0
234 IPC 61 61 248 248 0 0
234 IPC 61 61 249 249 0 0
234 IPC 61 61 250 250 0 0
234 IPC 61 61 251 251 0 0
234 IPC 61 61 252 252 0 0
234 IPC 61 61 253 253 0 0
234 IPC 61 61 254 254 0 0
234 IPC 61 61 255 255 0 0
231 IPC 61 61 277 277 0 0
231 IPC 61 61 278 278 0 0
231 IPC 61 61 279 279 0 0
231 IPC 61 61 280 280 0 0
231 IPC 61 61 281 281 0 0
231 IPC 61 61 282 282 0 0
231 IPC 61 61 283 283 0 0
231 IPC 61 61 284 284 0 0
231 IPC 61 61 285 285 0 0
231 IPC 61 61 286 286 0 0
231 IPC 61 61 287 287 0 0
225 IPC 61 61 328 328 0 0
225 IPC 61 61 329 329 0 0
225 IPC 61 61 330 330 0 0
225 IPC 61 61 331 331 0 0
225 IPC 61 61 332 332 0 0
225 IPC 61 61 333 333 0 0
225 IPC 61 61 334 334 0 0
225 IPC 61 61 335 335 0 0
225 IPC 61 61 336 336 0 0
224 IPC 61 61 339 339 0 0
224 IPC 61 61 340 340 0 0
224 IPC 61 61 341 341 0 0
224 IPC 61 61 342 342 0 0
224 IPC 61 61 343 343 0 0
224 IPC 61 61 344 344 0 0
224 IPC 61 61 345 345 0 0
224 IPC 61 61 346 346 0 0
224 IPC 61 61 347 347 0 0
224 IPC 61 61 348 348 0 0
32 Primary 61 61 349 349 0 0
32 Primary 61 61 350 350 0 0
32 Primary 61 61 351 351 0 0
223 IPC 61 61 352 352 0 0
223 IPC 61 61 353 353 0 0
223 IPC 61 61 354 354 0 0
223 IPC 61 61 355 355 0 0
223 IPC 61 61 356 356 0 0
223 IPC 61 61 357 357 0 0
223 IPC 61 61 358 358 0 0
223 IPC 61 61 359 359 0 0
223 IPC 61 61 360 360 0 0
222 IPC 61 61 361 361 0 0
222 IPC 61 61 362 362 0 0
222 IPC 61 61 363 363 0 0
222 IPC 61 61 364 364 0 0
222 IPC 61 61 365 365 0 0
222 IPC 61 61 366 366 0 0
221 IPC 61 61 367 367 0 0
221 IPC 61 61 368 368 0 0
221 IPC 61 61 369 369 0 0
221 IPC 61 61 370 370 0 0
221 IPC 61 61 371 371 0 0
221 IPC 61 61 372 372 0 0
221 IPC 61 61 373 373 0 0
221 IPC 61 61 374 374 0 0
220 IPC 61 61 380 380 0 0
220 IPC 61 61 381 381 0 0
220 IPC 61 61 382 382 0 0
220 IPC 61 61 383 383 0 0
220 IPC 61 61 384 384 0 0
220 IPC 61 61 385 385 0 0
220 IPC 61 61 386 386 0 0
220 IPC 61 61 387 387 0 0
220 IPC 61 61 388 388 0 0
217 IPC 61 61 412 412 0 0
217 IPC 61 61 413 413 0 0
217 IPC 61 61 414 414 0 0
217 IPC 61 61 415 415 0 0
217 IPC 61 61 416 416 0 0
217 IPC 61 61 417 417 0 0
216 IPC 61 61 418 418 0 0
216 IPC 61 61 419 419 0 0
216 IPC 61 61 420 420 0 0
216 IPC 61 61 421 421 0 0
216 IPC 61 61 422 422 0 0
216 IPC 61 61 423 423 0 0
216 IPC 61 61 424 424 0 0
216 IPC 61 61 425 425 0 0
216 IPC 61 61 426 426 0 0
216 IPC 61 61 427 427 0 0
216 IPC 61 61 428 428 0 0
216 IPC 61 61 429 429 0 0
216 IPC 61 61 430 430 0 0
248 IPC 62 62 99 99 0 0
248 IPC 62 62 100 100 0 0
248 IPC 62 62 101 101 0 0
248 IPC 62 62 102 102 0 0
248 IPC 62 62 103 103 0 0
248 IPC 62 62 104 104 0 0
248 IPC 62 62 105 105 0 0
248 IPC 62 62 106 106 0 0
248 IPC 62 62 107 107 0 0
248 IPC 62 62 108 108 0 0
248 IPC 62 62 109 109 0 0
248 IPC 62 62 110 110 0 0
38 Primary 62 62 111 111 0 0
38 Primary 62 62 112 112 0 0
38 Primary 62 62 113 113 0 0
38 Primary 62 62 114 114 0 0
38 Primary 62 62 115 115 0 0
38 Primary 62 62 116 116 0 0
38 Primary 62 62 117 117 0 0
38 Primary 62 62 118 118 0 0
38 Primary 62 62 119 119 0 0
38 Primary 62 62 120 120 0 0
38 Primary 62 62 121 121 0 0
38 Primary 62 62 122 122 0 0
38 Primary 62 62 123 123 0 0
38 Primary 62 62 124 124 0 0
38 Primary 62 62 125 125 0 0
38 Primary 62 62 126 126 0 0
38 Primary 62 62 127 127 0 0
246 IPC 62 62 128 128 0 0
246 IPC 62 62 129 129 0 0
246 IPC 62 62 130 130 0 0
246 IPC 62 62 131 131 0 0
246 IPC 62 62 132 132 0 0
246 IPC 62 62 133 133 0 0
246 IPC 62 62 134 134 0 0
246 IPC 62 62 135 135 0 0
246 IPC 62 62 136 136 0 0
339 IPC 62 62 137 137 0 0
339 IPC 62 62 138 138 0 0
339 IPC 62 62 139 139 0 0
339 IPC 62 62 140 140 0 0
339 IPC 62 62 141 141 0 0
339 IPC 62 62 142 142 0 0
339 IPC 62 62 143 143 0 0
339 IPC 62 62 144 144 0 0
37 Primary 62 62 145 145 0 0
37 Primary 62 62 146 146 0 0
37 Primary 62 62 147 147 0 0
37 Primary 62 62 148 148 0 0
37 Primary 62 62 149 149 0 0
37 Primary 62 62 150 150 0 0
37 Primary 62 62 151 151 0 0
37 Primary 62 62 152 152 0 0
37 Primary 62 62 153 153 0 0
37 Primary 62 62 154 154 0 0
37 Primary 62 62 155 155 0 0
37 Primary 62 62 156 156 0 0
37 Primary 62 62 157 157 0 0
37 Primary 62 62 158 158 0 0
37 Primary 62 62 159 159 0 0
37 Primary 62 62 160 160 0 0
37 Primary 62 62 161 161 0 0
37 Primary 62 62 162 162 0 0
37 Primary 62 62 163 163 0 0
37 Primary 62 62 164 164 0 0
37 Primary 62 62 165 165 0 0
37 Primary 62 62 166 166 0 0
37 Primary 62 62 167 167 0 0
37 Primary 62 62 168 168 0 0
37 Primary 62 62 169 169 0 0
37 Primary 62 62 170 170 0 0
241 IPC 62 62 171 171 0 0
241 IPC 62 62 172 172 0 0
241 IPC 62 62 173 173 0 0
240 IPC 62 62 174 174 0 0
240 IPC 62 62 175 175 0 0
240 IPC 62 62 176 176 0 0
240 IPC 62 62 177 177 0 0
240 IPC 62 62 178 178 0 0
240 IPC 62 62 179 179 0 0
240 IPC 62 62 180 180 0 0
240 IPC 62 62 181 181 0 0
240 IPC 62 62 182 182 0 0
240 IPC 62 62 183 183 0 0
240 IPC 62 62 184 184 0 0
240 IPC 62 62 185 185 0 0
240 IPC 62 62 186 186 0 0
240 IPC 62 62 187 187 0 0
240 IPC 62 62 188 188 0 0
240 IPC 62 62 189 189 0 0
36 Primary 62 62 190 190 0 0
36 Primary 62 62 191 191 0 0
36 Primary 62 62 192 192 0 0
36 Primary 62 62 193 193 0 0
36 Primary 62 62 194 194 0 0
36 Primary 62 62 195 195 0 0
36 Primary 62 62 196 196 0 0
239 IPC 62 62 197 197 0 0
239 IPC 62 62 198 198 0 0
239 IPC 62 62 199 199 0 0
239 IPC 62 62 200 200 0 0
239 IPC 62 62 201 201 0 0
239 IPC 62 62 202 202 0 0
239 IPC 62 62 203 203 0 0
239 IPC 62 62 204 204 0 0
239 IPC 62 62 205 205 0 0
239 IPC 62 62 206 206 0 0
239 IPC 62 62 207 207 0 0
239 IPC 62 62 208 208 0 0
237 IPC 62 62 221 221 0 0
237 IPC 62 62 222 222 0 0
237 IPC 62 62 223 223 0 0
237 IPC 62 62 224 224 0 0
237 IPC 62 62 225 225 0 0
237 IPC 62 62 226 226 0 0
237 IPC 62 62 227 227 0 0
237 IPC 62 62 228 228 0 0
237 IPC 62 62 229 229 0 0
237 IPC 62 62 230 230 0 0
237 IPC 62 62 231 231 0 0
35 Primary 62 62 232 232 0 0
35 Primary 62 62 233 233 0 0
35 Primary 62 62 234 234 0 0
35 Primary 62 62 235 235 0 0
35 Primary 62 62 236 236 0 0
35 Primary 62 62 237 237 0 0
235 IPC 62 62 238 238 0 0
235 IPC 62 62 239 239 0 0
235 IPC 62 62 240 240 0 0
235 IPC 62 62 241 241 0 0
235 IPC 62 62 242 242 0 0
235 IPC 62 62 243 243 0 0
235 IPC 62 62 244 244 0 0
235 IPC 62 62 245 245 0 0
235 IPC 62 62 246 246 0 0
234 IPC 62 62 247 247 0 0
234 IPC 62 62 248 248 0 0
234 IPC 62 62 249 249 0 0
234 IPC 62 62 250 250 0 0
234 IPC 62 62 251 251 0 0
234 IPC 62 62 252 252 0 0
234 IPC 62 62 253 253 0 0
234 IPC 62 62 254 254 0 0
234 IPC 62 62 255 255 0 0
231 IPC 62 62 276 276 0 0
231 IPC 62 62 277 277 0 0
231 IPC 62 62 278 278 0 0
231 IPC 62 62 279 279 0 0
231 IPC 62 62 280 280 0 0
231 IPC 62 62 281 281 0 0
231 IPC 62 62 282 282 0 0
231 IPC 62 62 283 283 0 0
231 IPC 62 62 284 284 0 0
231 IPC 62 62 285 285 0 0
231 IPC 62 62 286 286 0 0
231 IPC 62 62 287 287 0 0
225 IPC 62 62 327 327 0 0
225 IPC 62 62 328 328 0 0
225 IPC 62 62 329 329 0 0
225 IPC 62 62 330 330 0 0
225 IPC 62 62 331 331 0 0
225 IPC 62 62 332 332 0 0
225 IPC 62 62 333 333 0 0
225 IPC 62 62 334 334 0 0
225 IPC 62 62 335 335 0 0
225 IPC 62 62 336 336 0 0
225 IPC 62 62 337 337 0 0
224 IPC 62 62 338 338 0 0
224 IPC 62 62 339 339 0 0
224 IPC 62 62 340 340 0 0
224 IPC 62 62 341 341 0 0
224 IPC 62 62 342 342 0 0
224 IPC 62 62 343 343 0 0
224 IPC 62 62 344 344 0 0
224 IPC 62 62 345 345 0 0
224 IPC 62 62 346 346 0 0
224 IPC 62 62 347 347 0 0
32 Primary 62 62 348 348 0 0
32 Primary 62 62 349 349 0 0
32 Primary 62 62 350 350 0 0
32 Primary 62 62 351 351 0 0
32 Primary 62 62 352 352 0 0
223 IPC 62 62 353 353 0 0
223 IPC 62 62 354 354 0 0
223 IPC 62 62 355 355 0 0
223 IPC 62 62 356 356 0 0
223 IPC 62 62 357 357 0 0
223 IPC 62 62 358 358 0 0
223 IPC 62 62 359 359 0 0
222 IPC 62 62 360 360 0 0
222 IPC 62 62 361 361 0 0
222 IPC 62 62 362 362 0 0
222 IPC 62 62 363 363 0 0
222 IPC 62 62 364 364 0 0
222 IPC 62 62 365 365 0 0
222 IPC 62 62 366 366 0 0
221 IPC 62 62 367 367 0 0
221 IPC 62 62 368 368 0 0
221 IPC 62 62 369 369 0 0
221 IPC 62 62 370 370 0 0
221 IPC 62 62 371 371 0 0
221 IPC 62 62 372 372 0 0
221 IPC 62 62 373 373 0 0
221 IPC 62 62 374 374 0 0
221 IPC 62 62 375 375 0 0
220 IPC 62 62 380 380 0 0
220 IPC 62 62 381 381 0 0
220 IPC 62 62 382 382 0 0
220 IPC 62 62 383 383 0 0
220 IPC 62 62 384 384 0 0
220 IPC 62 62 385 385 0 0
220 IPC 62 62 386 386 0 0
220 IPC 62 62 387 387 0 0
220 IPC 62 62 388 388 0 0
220 IPC 62 62 389 389 0 0
220 IPC 62 62 390 390 0 0
217 IPC 62 62 411 411 0 0
217 IPC 62 62 412 412 0 0
217 IPC 62 62 413 413 0 0
217 IPC 62 62 414 414 0 0
217 IPC 62 62 415 415 0 0
217 IPC 62 62 416 416 0 0
217 IPC 62 62 417 417 0 0
216 IPC 62 62 418 418 0 0
216 IPC 62 62 419 419 0 0
216 IPC 62 62 420 420 0 0
216 IPC 62 62 421 421 0 0
216 IPC 62 62 422 422 0 0
216 IPC 62 62 423 423 0 0
216 IPC 62 62 424 424 0 0
216 IPC 62 62 425 425 0 0
216 IPC 62 62 426 426 0 0
216 IPC 62 62 427 427 0 0
216 IPC 62 62 428 428 0 0
216 IPC 62 62 429 429 0 0
215 IPC 62 62 430 430 0 0
215 IPC 62 62 431 431 0 0
215 IPC 62 62 432 432 0 0
215 IPC 62 62 433 433 0 0
215 IPC 62 62 434 434 0 0
249 IPC 63 63 98 98 0 0
248 IPC 63 63 99 99 0 0
248 IPC 63 63 100 100 0 0
248 IPC 63 63 101 101 0 0
248 IPC 63 63 102 102 0 0
248 IPC 63 63 103 103 0 0
248 IPC 63 63 104 104 0 0
248 IPC 63 63 105 105 0 0
248 IPC 63 63 106 106 0 0
248 IPC 63 63 107 107 0 0
248 IPC 63 63 108 108 0 0
248 IPC 63 63 109 109 0 0
248 IPC 63 63 110 110 0 0
38 Primary 63 63 111 111 0 0
38 Primary 63 63 112 112 0 0
38 Primary 63 63 113 113 0 0
38 Primary 63 63 114 114 0 0
38 Primary 63 63 115 115 0 0
38 Primary 63 63 116 116 0 0
38 Primary 63 63 117 117 0 0
38 Primary 63 63 118 118 0 0
38 Primary 63 63 119 119 0 0
38 Primary 63 63 120 120 0 0
38 Primary 63 63 121 121 0 0
38 Primary 63 63 122 122 0 0
38 Primary 63 63 123 123 0 0
38 Primary 63 63 124 124 0 0
38 Primary 63 63 125 125 0 0
38 Primary 63 63 126 126 0 0
38 Primary 63 63 127 127 0 0
38 Primary 63 63 128 128 0 0
38 Primary 63 63 129 129 0 0
246 IPC 63 63 130 130 0 0
246 IPC 63 63 131 131 0 0
246 IPC 63 63 132 132 0 0
246 IPC 63 63 133 133 0 0
246 IPC 63 63 134 134 0 0
246 IPC 63 63 135 135 0 0
339 IPC 63 63 136 136 0 0
339 IPC 63 63 137 137 0 0
339 IPC 63 63 138 138 0 0
339 IPC 63 63 139 139 0 0
339 IPC 63 63 140 140 0 0
339 IPC 63 63 141 141 0 0
339 IPC 63 63 142 142 0 0
339 IPC 63 63 143 143 0 0
339 IPC 63 63 144 144 0 0
339 IPC 63 63 145 145 0 0
37 Primary 63 63 146 146 0 0
37 Primary 63 63 147 147 0 0
37 Primary 63 63 148 148 0 0
37 Primary 63 63 149 149 0 0
37 Primary 63 63 150 150 0 0
37 Primary 63 63 151 151 0 0
37 Primary 63 63 152 152 0 0
37 Primary 63 63 153 153 0 0
37 Primary 63 63 154 154 0 0
37 Primary 63 63 155 155 0 0
37 Primary 63 63 156 156 0 0
37 Primary 63 63 157 157 0 0
37 Primary 63 63 158 158 0 0
37 Primary 63 63 159 159 0 0
37 Primary 63 63 160 160 0 0
37 Primary 63 63 161 161 0 0
37 Primary 63 63 162 162 0 0
37 Primary 63 63 163 163 0 0
37 Primary 63 63 164 164 0 0
37 Primary 63 63 165 165 0 0
37 Primary 63 63 166 166 0 0
37 Primary 63 63 167 167 0 0
37 Primary 63 63 168 168 0 0
37 Primary 63 63 169 169 0 0
37 Primary 63 63 170 170 0 0
241 IPC 63 63 171 171 0 0
241 IPC 63 63 172 172 0 0
240 IPC 63 63 173 173 0 0
240 IPC 63 63 174 174 0 0
240 IPC 63 63 175 175 0 0
240 IPC 63 63 176 176 0 0
240 IPC 63 63 177 177 0 0
240 IPC 63 63 178 178 0 0
240 IPC 63 63 179 179 0 0
240 IPC 63 63 180 180 0 0
240 IPC 63 63 181 181 0 0
240 IPC 63 63 182 182 0 0
240 IPC 63 63 183 183 0 0
36 Primary 63 63 184 184 0 0
36 Primary 63 63 185 185 0 0
36 Primary 63 63 186 186 0 0
36 Primary 63 63 187 187 0 0
36 Primary 63 63 188 188 0 0
36 Primary 63 63 189 189 0 0
36 Primary 63 63 190 190 0 0
36 Primary 63 63 191 191 0 0
36 Primary 63 63 192 192 0 0
36 Primary 63 63 193 193 0 0
36 Primary 63 63 194 194 0 0
36 Primary 63 63 195 195 0 0
36 Primary 63 63 196 196 0 0
36 Primary 63 63 197 197 0 0
239 IPC 63 63 198 198 0 0
239 IPC 63 63 199 199 0 0
239 IPC 63 63 200 200 0 0
239 IPC 63 63 201 201 0 0
239 IPC 63 63 202 202 0 0
239 IPC 63 63 203 203 0 0
239 IPC 63 63 204 204 0 0
239 IPC 63 63 205 205 0 0
239 IPC 63 63 206 206 0 0
239 IPC 63 63 207 207 0 0
239 IPC 63 63 208 208 0 0
237 IPC 63 63 221 221 0 0
237 IPC 63 63 222 222 0 0
237 IPC 63 63 223 223 0 0
237 IPC 63 63 224 224 0 0
237 IPC 63 63 225 225 0 0
237 IPC 63 63 226 226 0 0
237 IPC 63 63 227 227 0 0
237 IPC 63 63 228 228 0 0
237 IPC 63 63 229 229 0 0
237 IPC 63 63 230 230 0 0
35 Primary 63 63 231 231 0 0
35 Primary 63 63 232 232 0 0
35 Primary 63 63 233 233 0 0
35 Primary 63 63 234 234 0 0
35 Primary 63 63 235 235 0 0
35 Primary 63 63 236 236 0 0
35 Primary 63 63 237 237 0 0
235 IPC 63 63 238 238 0 0
235 IPC 63 63 239 239 0 0
235 IPC 63 63 240 240 0 0
235 IPC 63 63 241 241 0 0
235 IPC 63 63 242 242 0 0
235 IPC 63 63 243 243 0 0
235 IPC 63 63 244 244 0 0
235 IPC 63 63 245 245 0 0
235 IPC 63 63 246 246 0 0
234 IPC 63 63 247 247 0 0
234 IPC 63 63 248 248 0 0
234 IPC 63 63 249 249 0 0
234 IPC 63 63 250 250 0 0
234 IPC 63 63 251 251 0 0
234 IPC 63 63 252 252 0 0
234 IPC 63 63 253 253 0 0
234 IPC 63 63 254 254 0 0
234 IPC 63 63 255 255 0 0
234 IPC 63 63 256 256 0 0
231 IPC 63 63 276 276 0 0
231 IPC 63 63 277 277 0 0
231 IPC 63 63 278 278 0 0
231 IPC 63 63 279 279 0 0
231 IPC 63 63 280 280 0 0
231 IPC 63 63 281 281 0 0
231 IPC 63 63 282 282 0 0
231 IPC 63 63 283 283 0 0
231 IPC 63 63 284 284 0 0
231 IPC 63 63 285 285 0 0
231 IPC 63 63 286 286 0 0
231 IPC 63 63 287 287 0 0
225 IPC 63 63 327 327 0 0
225 IPC 63 63 328 328 0 0
225 IPC 63 63 329 329 0 0
225 IPC 63 63 330 330 0 0
225 IPC 63 63 331 331 0 0
225 IPC 63 63 332 332 0 0
225 IPC 63 63 333 333 0 0
225 IPC 63 63 334 334 0 0
225 IPC 63 63 335 335 0 0
225 IPC 63 63 336 336 0 0
225 IPC 63 63 337 337 0 0
224 IPC 63 63 338 338 0 0
224 IPC 63 63 339 339 0 0
224 IPC 63 63 340 340 0 0
224 IPC 63 63 341 341 0 0
224 IPC 63 63 342 342 0 0
224 IPC 63 63 343 343 0 0
224 IPC 63 63 344 344 0 0
224 IPC 63 63 345 345 0 0
32 Primary 63 63 346 346 0 0
32 Primary 63 63 347 347 0 0
32 Primary 63 63 348 348 0 0
32 Primary 63 63 349 349 0 0
32 Primary 63 63 350 350 0 0
32 Primary 63 63 351 351 0 0
32 Primary 63 63 352 352 0 0
32 Primary 63 63 353 353 0 0
223 IPC 63 63 354 354 0 0
223 IPC 63 63 355 355 0 0
223 IPC 63 63 356 356 0 0
223 IPC 63 63 357 357 0 0
223 IPC 63 63 358 358 0 0
223 IPC 63 63 359 359 0 0
222 IPC 63 63 360 360 0 0
222 IPC 63 63 361 361 0 0
222 IPC 63 63 362 362 0 0
222 IPC 63 63 363 363 0 0
222 IPC 63 63 364 364 0 0
222 IPC 63 63 365 365 0 0
222 IPC 63 63 366 366 0 0
221 IPC 63 63 367 367 0 0
221 IPC 63 63 368 368 0 0
221 IPC 63 63 369 369 0 0
221 IPC 63 63 370 370 0 0
221 IPC 63 63 371 371 0 0
221 IPC 63 63 372 372 0 0
221 IPC 63 63 373 373 0 0
221 IPC 63 63 374 374 0 0
221 IPC 63 63 375 375 0 0
221 IPC 63 63 376 376 0 0
220 IPC 63 63 379 379 0 0
220 IPC 63 63 380 380 0 0
220 IPC 63 63 381 381 0 0
220 IPC 63 63 382 382 0 0
220 IPC 63 63 383 383 0 0
220 IPC 63 63 384 384 0 0
220 IPC 63 63 385 385 0 0
220 IPC 63 63 386 386 0 0
220 IPC 63 63 387 387 0 0
220 IPC 63 63 388 388 0 0
220 IPC 63 63 389 389 0 0
220 IPC 63 63 390 390 0 0
220 IPC 63 63 391 391 0 0
217 IPC 63 63 410 410 0 0
217 IPC 63 63 411 411 0 0
217 IPC 63 63 412 412 0 0
217 IPC 63 63 413 413 0 0
217 IPC 63 63 414 414 0 0
217 IPC 63 63 415 415 0 0
217 IPC 63 63 416 416 0 0
217 IPC 63 63 417 417 0 0
216 IPC 63 63 418 418 0 0
216 IPC 63 63 419 419 0 0
216 IPC 63 63 420 420 0 0
216 IPC 63 63 421 421 0 0
216 IPC 63 63 422 422 0 0
216 IPC 63 63 423 423 0 0
216 IPC 63 63 424 424 0 0
216 IPC 63 63 425 425 0 0
216 IPC 63 63 426 426 0 0
216 IPC 63 63 427 427 0 0
216 IPC 63 63 428 428 0 0
216 IPC 63 63 429 429 0 0
215 IPC 63 63 430 430 0 0
215 IPC 63 63 431 431 0 0
215 IPC 63 63 432 432 0 0
215 IPC 63 63 433 433 0 0
215 IPC 63 63 434 434 0 0
215 IPC 63 63 435 435 0 0
215 IPC 63 63 436 436 0 0
215 IPC 63 63 437 437 0 0
249 IPC 64 64 98 98 0 0
249 IPC 64 64 99 99 0 0
248 IPC 64 64 100 100 0 0
248 IPC 64 64 101 101 0 0
248 IPC 64 64 102 102 0 0
248 IPC 64 64 103 103 0 0
248 IPC 64 64 104 104 0 0
248 IPC 64 64 105 105 0 0
248 IPC 64 64 106 106 0 0
248 IPC 64 64 107 107 0 0
248 IPC 64 64 108 108 0 0
248 IPC 64 64 109 109 0 0
248 IPC 64 64 110 110 0 0
38 Primary 64 64 111 111 0 0
38 Primary 64 64 112 112 0 0
38 Primary 64 64 113 113 0 0
38 Primary 64 64 114 114 0 0
38 Primary 64 64 115 115 0 0
38 Primary 64 64 116 116 0 0
38 Primary 64 64 117 117 0 0
38 Primary 64 64 118 118 0 0
38 Primary 64 64 119 119 0 0
38 Primary 64 64 120 120 0 0
38 Primary 64 64 121 121 0 0
38 Primary 64 64 122 122 0 0
38 Primary 64 64 123 123 0 0
38 Primary 64 64 124 124 0 0
38 Primary 64 64 125 125 0 0
38 Primary 64 64 126 126 0 0
38 Primary 64 64 127 127 0 0
38 Primary 64 64 128 128 0 0
38 Primary 64 64 129 129 0 0
38 Primary 64 64 130 130 0 0
246 IPC 64 64 131 131 0 0
246 IPC 64 64 132 132 0 0
246 IPC 64 64 133 133 0 0
246 IPC 64 64 134 134 0 0
246 IPC 64 64 135 135 0 0
339 IPC 64 64 136 136 0 0
339 IPC 64 64 137 137 0 0
339 IPC 64 64 138 138 0 0
339 IPC 64 64 139 139 0 0
339 IPC 64 64 140 140 0 0
339 IPC 64 64 141 141 0 0
339 IPC 64 64 142 142 0 0
339 IPC 64 64 143 143 0 0
339 IPC 64 64 144 144 0 0
339 IPC 64 64 145 145 0 0
339 IPC 64 64 146 146 0 0
37 Primary 64 64 147 147 0 0
37 Primary 64 64 148 148 0 0
37 Primary 64 64 149 149 0 0
37 Primary 64 64 150 150 0 0
37 Primary 64 64 151 151 0 0
37 Primary 64 64 152 152 0 0
37 Primary 64 64 153 153 0 0
37 Primary 64 64 154 154 0 0
37 Primary 64 64 155 155 0 0
37 Primary 64 64 156 156 0 0
37 Primary 64 64 157 157 0 0
37 Primary 64 64 158 158 0 0
37 Primary 64 64 159 159 0 0
37 Primary 64 64 160 160 0 0
37 Primary 64 64 161 161 0 0
37 Primary 64 64 162 162 0 0
37 Primary 64 64 163 163 0 0
37 Primary 64 64 164 164 0 0
37 Primary 64 64 165 165 0 0
37 Primary 64 64 166 166 0 0
37 Primary 64 64 167 167 0 0
37 Primary 64 64 168 168 0 0
37 Primary 64 64 169 169 0 0
37 Primary 64 64 170 170 0 0
241 IPC 64 64 171 171 0 0
241 IPC 64 64 172 172 0 0
240 IPC 64 64 173 173 0 0
240 IPC 64 64 174 174 0 0
240 IPC 64 64 175 175 0 0
240 IPC 64 64 176 176 0 0
240 IPC 64 64 177 177 0 0
240 IPC 64 64 178 178 0 0
240 IPC 64 64 179 179 0 0
240 IPC 64 64 180 180 0 0
240 IPC 64 64 181 181 0 0
36 Primary 64 64 182 182 0 0
36 Primary 64 64 183 183 0 0
36 Primary 64 64 184 184 0 0
36 Primary 64 64 185 185 0 0
36 Primary 64 64 186 186 0 0
36 Primary 64 64 187 187 0 0
36 Primary 64 64 188 188 0 0
36 Primary 64 64 189 189 0 0
36 Primary 64 64 190 190 0 0
36 Primary 64 64 191 191 0 0
36 Primary 64 64 192 192 0 0
36 Primary 64 64 193 193 0 0
36 Primary 64 64 194 194 0 0
36 Primary 64 64 195 195 0 0
36 Primary 64 64 196 196 0 0
36 Primary 64 64 197 197 0 0
36 Primary 64 64 198 198 0 0
239 IPC 64 64 199 199 0 0
239 IPC 64 64 200 200 0 0
239 IPC 64 64 201 201 0 0
239 IPC 64 64 202 202 0 0
239 IPC 64 64 203 203 0 0
239 IPC 64 64 204 204 0 0
239 IPC 64 64 205 205 0 0
239 IPC 64 64 206 206 0 0
239 IPC 64 64 207 207 0 0
239 IPC 64 64 208 208 0 0
237 IPC 64 64 221 221 0 0
237 IPC 64 64 222 222 0 0
237 IPC 64 64 223 223 0 0
237 IPC 64 64 224 224 0 0
237 IPC 64 64 225 225 0 0
237 IPC 64 64 226 226 0 0
237 IPC 64 64 227 227 0 0
237 IPC 64 64 228 228 0 0
237 IPC 64 64 229 229 0 0
237 IPC 64 64 230 230 0 0
35 Primary 64 64 231 231 0 0
35 Primary 64 64 232 232 0 0
35 Primary 64 64 233 233 0 0
35 Primary 64 64 234 234 0 0
35 Primary 64 64 235 235 0 0
35 Primary 64 64 236 236 0 0
35 Primary 64 64 237 237 0 0
35 Primary 64 64 238 238 0 0
35 Primary 64 64 239 239 0 0
35 Primary 64 64 240 240 0 0
235 IPC 64 64 241 241 0 0
235 IPC 64 64 242 242 0 0
235 IPC 64 64 243 243 0 0
235 IPC 64 64 244 244 0 0
235 IPC 64 64 245 245 0 0
235 IPC 64 64 246 246 0 0
234 IPC 64 64 247 247 0 0
234 IPC 64 64 248 248 0 0
234 IPC 64 64 249 249 0 0
234 IPC 64 64 250 250 0 0
234 IPC 64 64 251 251 0 0
234 IPC 64 64 252 252 0 0
234 IPC 64 64 253 253 0 0
234 IPC 64 64 254 254 0 0
234 IPC 64 64 255 255 0 0
234 IPC 64 64 256 256 0 0
232 IPC 64 64 269 269 0 0
232 IPC 64 64 270 270 0 0
232 IPC 64 64 271 271 0 0
232 IPC 64 64 272 272 0 0
231 IPC 64 64 275 275 0 0
231 IPC 64 64 276 276 0 0
231 IPC 64 64 277 277 0 0
231 IPC 64 64 278 278 0 0
231 IPC 64 64 279 279 0 0
231 IPC 64 64 280 280 0 0
231 IPC 64 64 281 281 0 0
231 IPC 64 64 282 282 0 0
231 IPC 64 64 283 283 0 0
231 IPC 64 64 284 284 0 0
231 IPC 64 64 285 285 0 0
231 IPC 64 64 286 286 0 0
231 IPC 64 64 287 287 0 0
225 IPC 64 64 326 326 0 0
225 IPC 64 64 327 327 0 0
225 IPC 64 64 328 328 0 0
225 IPC 64 64 329 329 0 0
225 IPC 64 64 330 330 0 0
225 IPC 64 64 331 331 0 0
225 IPC 64 64 332 332 0 0
225 IPC 64 64 333 333 0 0
225 IPC 64 64 334 334 0 0
225 IPC 64 64 335 335 0 0
225 IPC 64 64 336 336 0 0
225 IPC 64 64 337 337 0 0
224 IPC 64 64 338 338 0 0
224 IPC 64 64 339 339 0 0
224 IPC 64 64 340 340 0 0
224 IPC 64 64 341 341 0 0
224 IPC 64 64 342 342 0 0
224 IPC 64 64 343 343 0 0
32 Primary 64 64 344 344 0 0
32 Primary 64 64 345 345 0 0
32 Primary 64 64 346 346 0 0
32 Primary 64 64 347 347 0 0
32 Primary 64 64 348 348 0 0
32 Primary 64 64 349 349 0 0
32 Primary 64 64 350 350 0 0
32 Primary 64 64 351 351 0 0
32 Primary 64 64 352 352 0 0
32 Primary 64 64 353 353 0 0
32 Primary 64 64 354 354 0 0
223 IPC 64 64 355 355 0 0
223 IPC 64 64 356 356 0 0
223 IPC 64 64 357 357 0 0
223 IPC 64 64 358 358 0 0
222 IPC 64 64 359 359 0 0
222 IPC 64 64 360 360 0 0
222 IPC 64 64 361 361 0 0
222 IPC 64 64 362 362 0 0
222 IPC 64 64 363 363 0 0
222 IPC 64 64 364 364 0 0
222 IPC 64 64 365 365 0 0
221 IPC 64 64 366 366 0 0
221 IPC 64 64 367 367 0 0
221 IPC 64 64 368 368 0 0
221 IPC 64 64 369 369 0 0
221 IPC 64 64 370 370 0 0
221 IPC 64 64 371 371 0 0
221 IPC 64 64 372 372 0 0
221 IPC 64 64 373 373 0 0
221 IPC 64 64 374 374 0 0
221 IPC 64 64 375 375 0 0
221 IPC 64 64 376 376 0 0
221 IPC 64 64 377 377 0 0
220 IPC 64 64 379 379 0 0
220 IPC 64 64 380 380 0 0
220 IPC 64 64 381 381 0 0
220 IPC 64 64 382 382 0 0
220 IPC 64 64 383 383 0 0
220 IPC 64 64 384 384 0 0
220 IPC 64 64 385 385 0 0
220 IPC 64 64 386 386 0 0
220 IPC 64 64 387 387 0 0
220 IPC 64 64 388 388 0 0
220 IPC 64 64 389 389 0 0
220 IPC 64 64 390 390 0 0
220 IPC 64 64 391 391 0 0
217 IPC 64 64 410 410 0 0
217 IPC 64 64 411 411 0 0
217 IPC 64 64 412 412 0 0
217 IPC 64 64 413 413 0 0
217 IPC 64 64 414 414 0 0
217 IPC 64 64 415 415 0 0
217 IPC 64 64 416 416 0 0
217 IPC 64 64 417 417 0 0
217 IPC 64 64 418 418 0 0
216 IPC 64 64 419 419 0 0
216 IPC 64 64 420 420 0 0
216 IPC 64 64 421 421 0 0
216 IPC 64 64 422 422 0 0
216 IPC 64 64 423 423 0 0
216 IPC 64 64 424 424 0 0
216 IPC 64 64 425 425 0 0
216 IPC 64 64 426 426 0 0
216 IPC 64 64 427 427 0 0
216 IPC 64 64 428 428 0 0
215 IPC 64 64 429 429 0 0
215 IPC 64 64 430 430 0 0
215 IPC 64 64 431 431 0 0
215 IPC 64 64 432 432 0 0
215 IPC 64 64 433 433 0 0
215 IPC 64 64 434 434 0 0
215 IPC 64 64 435 435 0 0
215 IPC 64 64 436 436 0 0
215 IPC 64 64 437 437 0 0
215 IPC 64 64 438 438 0 0
249 IPC 65 65 97 97 0 0
249 IPC 65 65 98 98 0 0
249 IPC 65 65 99 99 0 0
249 IPC 65 65 100 100 0 0
248 IPC 65 65 101 101 0 0
248 IPC 65 65 102 102 0 0
248 IPC 65 65 103 103 0 0
248 IPC 65 65 104 104 0 0
248 IPC 65 65 105 105 0 0
248 IPC 65 65 106 106 0 0
248 IPC 65 65 107 107 0 0
248 IPC 65 65 108 108 0 0
248 IPC 65 65 109 109 0 0
38 Primary 65 65 110 110 0 0
38 Primary 65 65 111 111 0 0
38 Primary 65 65 112 112 0 0
38 Primary 65 65 113 113 0 0
38 Primary 65 65 114 114 0 0
38 Primary 65 65 115 115 0 0
38 Primary 65 65 116 116 0 0
38 Primary 65 65 117 117 0 0
38 Primary 65 65 118 118 0 0
38 Primary 65 65 119 119 0 0
38 Primary 65 65 120 120 0 0
38 Primary 65 65 121 121 0 0
38 Primary 65 65 122 122 0 0
38 Primary 65 65 123 123 0 0
38 Primary 65 65 124 124 0 0
38 Primary 65 65 125 125 0 0
38 Primary 65 65 126 126 0 0
38 Primary 65 65 127 127 0 0
38 Primary 65 65 128 128 0 0
38 Primary 65 65 129 129 0 0
38 Primary 65 65 130 130 0 0
38 Primary 65 65 131 131 0 0
246 IPC 65 65 132 132 0 0
246 IPC 65 65 133 133 0 0
246 IPC 65 65 134 134 0 0
339 IPC 65 65 135 135 0 0
339 IPC 65 65 136 136 0 0
339 IPC 65 65 137 137 0 0
339 IPC 65 65 138 138 0 0
339 IPC 65 65 139 139 0 0
339 IPC 65 65 140 140 0 0
339 IPC 65 65 141 141 0 0
339 IPC 65 65 142 142 0 0
339 IPC 65 65 143 143 0 0
339 IPC 65 65 144 144 0 0
339 IPC 65 65 145 145 0 0
339 IPC 65 65 146 146 0 0
339 IPC 65 65 147 147 0 0
339 IPC 65 65 148 148 0 0
37 Primary 65 65 149 149 0 0
37 Primary 65 65 150 150 0 0
37 Primary 65 65 151 151 0 0
37 Primary 65 65 152 152 0 0
37 Primary 65 65 153 153 0 0
37 Primary 65 65 154 154 0 0
37 Primary 65 65 155 155 0 0
37 Primary 65 65 156 156 0 0
37 Primary 65 65 157 157 0 0
37 Primary 65 65 158 158 0 0
37 Primary 65 65 159 159 0 0
37 Primary 65 65 160 160 0 0
37 Primary 65 65 161 161 0 0
37 Primary 65 65 162 162 0 0
37 Primary 65 65 163 163 0 0
37 Primary 65 65 164 164 0 0
37 Primary 65 65 165 165 0 0
37 Primary 65 65 166 166 0 0
37 Primary 65 65 167 167 0 0
37 Primary 65 65 168 168 0 0
37 Primary 65 65 169 169 0 0
37 Primary 65 65 170 170 0 0
241 IPC 65 65 171 171 0 0
240 IPC 65 65 172 172 0 0
36 Primary 65 65 173 173 0 0
36 Primary 65 65 174 174 0 0
36 Primary 65 65 175 175 0 0
36 Primary 65 65 176 176 0 0
36 Primary 65 65 177 177 0 0
36 Primary 65 65 178 178 0 0
36 Primary 65 65 179 179 0 0
36 Primary 65 65 180 180 0 0
36 Primary 65 65 181 181 0 0
36 Primary 65 65 182 182 0 0
36 Primary 65 65 183 183 0 0
36 Primary 65 65 184 184 0 0
36 Primary 65 65 185 185 0 0
36 Primary 65 65 186 186 0 0
36 Primary 65 65 187 187 0 0
36 Primary 65 65 188 188 0 0
36 Primary 65 65 189 189 0 0
36 Primary 65 65 190 190 0 0
36 Primary 65 65 191 191 0 0
36 Primary 65 65 192 192 0 0
36 Primary 65 65 193 193 0 0
36 Primary 65 65 194 194 0 0
36 Primary 65 65 195 195 0 0
36 Primary 65 65 196 196 0 0
36 Primary 65 65 197 197 0 0
36 Primary 65 65 198 198 0 0
36 Primary 65 65 199 199 0 0
239 IPC 65 65 200 200 0 0
239 IPC 65 65 201 201 0 0
239 IPC 65 65 202 202 0 0
239 IPC 65 65 203 203 0 0
239 IPC 65 65 204 204 0 0
239 IPC 65 65 205 205 0 0
239 IPC 65 65 206 206 0 0
239 IPC 65 65 207 207 0 0
239 IPC 65 65 208 208 0 0
239 IPC 65 65 209 209 0 0
237 IPC 65 65 221 221 0 0
237 IPC 65 65 222 222 0 0
237 IPC 65 65 223 223 0 0
237 IPC 65 65 224 224 0 0
237 IPC 65 65 225 225 0 0
237 IPC 65 65 226 226 0 0
237 IPC 65 65 227 227 0 0
237 IPC 65 65 228 228 0 0
237 IPC 65 65 229 229 0 0
35 Primary 65 65 230 230 0 0
35 Primary 65 65 231 231 0 0
35 Primary 65 65 232 232 0 0
35 Primary 65 65 233 233 0 0
35 Primary 65 65 234 234 0 0
35 Primary 65 65 235 235 0 0
35 Primary 65 65 236 236 0 0
35 Primary 65 65 237 237 0 0
35 Primary 65 65 238 238 0 0
35 Primary 65 65 239 239 0 0
35 Primary 65 65 240 240 0 0
35 Primary 65 65 241 241 0 0
35 Primary 65 65 242 242 0 0
35 Primary 65 65 243 243 0 0
35 Primary 65 65 244 244 0 0
235 IPC 65 65 245 245 0 0
235 IPC 65 65 246 246 0 0
234 IPC 65 65 247 247 0 0
234 IPC 65 65 248 248 0 0
234 IPC 65 65 249 249 0 0
234 IPC 65 65 250 250 0 0
234 IPC 65 65 251 251 0 0
234 IPC 65 65 252 252 0 0
234 IPC 65 65 253 253 0 0
234 IPC 65 65 254 254 0 0
234 IPC 65 65 255 255 0 0
234 IPC 65 65 256 256 0 0
234 IPC 65 65 257 257 0 0
232 IPC 65 65 267 267 0 0
232 IPC 65 65 268 268 0 0
232 IPC 65 65 269 269 0 0
232 IPC 65 65 270 270 0 0
232 IPC 65 65 271 271 0 0
232 IPC 65 65 272 272 0 0
232 IPC 65 65 273 273 0 0
232 IPC 65 65 274 274 0 0
231 IPC 65 65 275 275 0 0
231 IPC 65 65 276 276 0 0
231 IPC 65 65 277 277 0 0
231 IPC 65 65 278 278 0 0
231 IPC 65 65 279 279 0 0
231 IPC 65 65 280 280 0 0
231 IPC 65 65 281 281 0 0
231 IPC 65 65 282 282 0 0
231 IPC 65 65 283 283 0 0
231 IPC 65 65 284 284 0 0
231 IPC 65 65 285 285 0 0
231 IPC 65 65 286 286 0 0
231 IPC 65 65 287 287 0 0
231 IPC 65 65 288 288 0 0
225 IPC 65 65 326 326 0 0
225 IPC 65 65 327 327 0 0
225 IPC 65 65 328 328 0 0
225 IPC 65 65 329 329 0 0
225 IPC 65 65 330 330 0 0
225 IPC 65 65 331 331 0 0
225 IPC 65 65 332 332 0 0
225 IPC 65 65 333 333 0 0
225 IPC 65 65 334 334 0 0
225 IPC 65 65 335 335 0 0
225 IPC 65 65 336 336 0 0
225 IPC 65 65 337 337 0 0
224 IPC 65 65 338 338 0 0
224 IPC 65 65 339 339 0 0
224 IPC 65 65 340 340 0 0
32 Primary 65 65 341 341 0 0
32 Primary 65 65 342 342 0 0
32 Primary 65 65 343 343 0 0
32 Primary 65 65 344 344 0 0
32 Primary 65 65 345 345 0 0
32 Primary 65 65 346 346 0 0
32 Primary 65 65 347 347 0 0
32 Primary 65 65 348 348 0 0
32 Primary 65 65 349 349 0 0
32 Primary 65 65 350 350 0 0
32 Primary 65 65 351 351 0 0
32 Primary 65 65 352 352 0 0
32 Primary 65 65 353 353 0 0
32 Primary 65 65 354 354 0 0
32 Primary 65 65 355 355 0 0
32 Primary 65 65 356 356 0 0
223 IPC 65 65 357 357 0 0
223 IPC 65 65 358 358 0 0
222 IPC 65 65 359 359 0 0
222 IPC 65 65 360 360 0 0
222 IPC 65 65 361 361 0 0
222 IPC 65 65 362 362 0 0
222 IPC 65 65 363 363 0 0
222 IPC 65 65 364 364 0 0
222 IPC 65 65 365 365 0 0
221 IPC 65 65 366 366 0 0
221 IPC 65 65 367 367 0 0
221 IPC 65 65 368 368 0 0
221 IPC 65 65 369 369 0 0
221 IPC 65 65 370 370 0 0
221 IPC 65 65 371 371 0 0
221 IPC 65 65 372 372 0 0
221 IPC 65 65 373 373 0 0
221 IPC 65 65 374 374 0 0
221 IPC 65 65 375 375 0 0
221 IPC 65 65 376 376 0 0
221 IPC 65 65 377 377 0 0
220 IPC 65 65 378 378 0 0
220 IPC 65 65 379 379 0 0
220 IPC 65 65 380 380 0 0
220 IPC 65 65 381 381 0 0
220 IPC 65 65 382 382 0 0
220 IPC 65 65 383 383 0 0
220 IPC 65 65 384 384 0 0
220 IPC 65 65 385 385 0 0
220 IPC 65 65 386 386 0 0
220 IPC 65 65 387 387 0 0
220 IPC 65 65 388 388 0 0
220 IPC 65 65 389 389 0 0
220 IPC 65 65 390 390 0 0
219 IPC 65 65 391 391 0 0
217 IPC 65 65 410 410 0 0
217 IPC 65 65 411 411 0 0
217 IPC 65 65 412 412 0 0
217 IPC 65 65 413 413 0 0
217 IPC 65 65 414 414 0 0
217 IPC 65 65 415 415 0 0
217 IPC 65 65 416 416 0 0
30 Primary 65 65 417 417 0 0
30 Primary 65 65 418 418 0 0
30 Primary 65 65 419 419 0 0
30 Primary 65 65 420 420 0 0
30 Primary 65 65 421 421 0 0
30 Primary 65 65 422 422 0 0
30 Primary 65 65 423 423 0 0
30 Primary 65 65 424 424 0 0
30 Primary 65 65 425 425 0 0
30 Primary 65 65 426 426 0 0
30 Primary 65 65 427 427 0 0
30 Primary 65 65 428 428 0 0
215 IPC 65 65 429 429 0 0
215 IPC 65 65 430 430 0 0
215 IPC 65 65 431 431 0 0
215 IPC 65 65 432 432 0 0
215 IPC 65 65 433 433 0 0
215 IPC 65 65 434 434 0 0
215 IPC 65 65 435 435 0 0
215 IPC 65 65 436 436 0 0
215 IPC 65 65 437 437 0 0
215 IPC 65 65 438 438 0 0
215 IPC 65 65 439 439 0 0
215 IPC 65 65 440 440 0 0
249 IPC 66 66 97 97 0 0
249 IPC 66 66 98 98 0 0
249 IPC 66 66 99 99 0 0
249 IPC 66 66 100 100 0 0
248 IPC 66 66 101 101 0 0
248 IPC 66 66 102 102 0 0
248 IPC 66 66 103 103 0 0
248 IPC 66 66 104 104 0 0
248 IPC 66 66 105 105 0 0
248 IPC 66 66 106 106 0 0
248 IPC 66 66 107 107 0 0
248 IPC 66 66 108 108 0 0
248 IPC 66 66 109 109 0 0
38 Primary 66 66 110 110 0 0
38 Primary 66 66 111 111 0 0
38 Primary 66 66 112 112 0 0
38 Primary 66 66 113 113 0 0
38 Primary 66 66 114 114 0 0
38 Primary 66 66 115 115 0 0
38 Primary 66 66 116 116 0 0
38 Primary 66 66 117 117 0 0
38 Primary 66 66 118 118 0 0
38 Primary 66 66 119 119 0 0
38 Primary 66 66 120 120 0 0
38 Primary 66 66 121 121 0 0
38 Primary 66 66 122 122 0 0
38 Primary 66 66 123 123 0 0
38 Primary 66 66 124 124 0 0
38 Primary 66 66 125 125 0 0
38 Primary 66 66 126 126 0 0
38 Primary 66 66 127 127 0 0
38 Primary 66 66 128 128 0 0
38 Primary 66 66 129 129 0 0
38 Primary 66 66 130 130 0 0
38 Primary 66 66 131 131 0 0
38 Primary 66 66 132 132 0 0
246 IPC 66 66 133 133 0 0
339 IPC 66 66 134 134 0 0
339 IPC 66 66 135 135 0 0
339 IPC 66 66 136 136 0 0
339 IPC 66 66 137 137 0 0
339 IPC 66 66 138 138 0 0
339 IPC 66 66 139 139 0 0
339 IPC 66 66 140 140 0 0
339 IPC 66 66 141 141 0 0
339 IPC 66 66 142 142 0 0
339 IPC 66 66 143 143 0 0
339 IPC 66 66 144 144 0 0
339 IPC 66 66 145 145 0 0
339 IPC 66 66 146 146 0 0
339 IPC 66 66 147 147 0 0
339 IPC 66 66 148 148 0 0
37 Primary 66 66 149 149 0 0
37 Primary 66 66 150 150 0 0
37 Primary 66 66 151 151 0 0
37 Primary 66 66 152 152 0 0
37 Primary 66 66 153 153 0 0
37 Primary 66 66 154 154 0 0
37 Primary 66 66 155 155 0 0
37 Primary 66 66 156 156 0 0
37 Primary 66 66 157 157 0 0
37 Primary 66 66 158 158 0 0
37 Primary 66 66 159 159 0 0
37 Primary 66 66 160 160 0 0
37 Primary 66 66 161 161 0 0
37 Primary 66 66 162 162 0 0
37 Primary 66 66 163 163 0 0
37 Primary 66 66 164 164 0 0
37 Primary 66 66 165 165 0 0
37 Primary 66 66 166 166 0 0
37 Primary 66 66 167 167 0 0
37 Primary 66 66 168 168 0 0
340 IPC 66 66 169 169 0 0
340 IPC 66 66 170 170 0 0
241 IPC 66 66 171 171 0 0
36 Primary 66 66 172 172 0 0
36 Primary 66 66 173 173 0 0
36 Primary 66 66 174 174 0 0
36 Primary 66 66 175 175 0 0
36 Primary 66 66 176 176 0 0
36 Primary 66 66 177 177 0 0
36 Primary 66 66 178 178 0 0
36 Primary 66 66 179 179 0 0
36 Primary 66 66 180 180 0 0
36 Primary 66 66 181 181 0 0
36 Primary 66 66 182 182 0 0
36 Primary 66 66 183 183 0 0
36 Primary 66 66 184 184 0 0
36 Primary 66 66 185 185 0 0
36 Primary 66 66 186 186 0 0
36 Primary 66 66 187 187 0 0
36 Primary 66 66 188 188 0 0
36 Primary 66 66 189 189 0 0
36 Primary 66 66 190 190 0 0
36 Primary 66 66 191 191 0 0
36 Primary 66 66 192 192 0 0
36 Primary 66 66 193 193 0 0
36 Primary 66 66 194 194 0 0
36 Primary 66 66 195 195 0 0
36 Primary 66 66 196 196 0 0
36 Primary 66 66 197 197 0 0
36 Primary 66 66 198 198 0 0
36 Primary 66 66 199 199 0 0
36 Primary 66 66 200 200 0 0
36 Primary 66 66 201 201 0 0
239 IPC 66 66 202 202 0 0
239 IPC 66 66 203 203 0 0
239 IPC 66 66 204 204 0 0
239 IPC 66 66 205 205 0 0
239 IPC 66 66 206 206 0 0
239 IPC 66 66 207 207 0 0
239 IPC 66 66 208 208 0 0
239 IPC 66 66 209 209 0 0
238 IPC 66 66 210 210 0 0
238 IPC 66 66 211 211 0 0
238 IPC 66 66 212 212 0 0
238 IPC 66 66 213 213 0 0
238 IPC 66 66 214 214 0 0
238 IPC 66 66 215 215 0 0
237 IPC 66 66 221 221 0 0
237 IPC 66 66 222 222 0 0
237 IPC 66 66 223 223 0 0
237 IPC 66 66 224 224 0 0
237 IPC 66 66 225 225 0 0
237 IPC 66 66 226 226 0 0
237 IPC 66 66 227 227 0 0
237 IPC 66 66 228 228 0 0
35 Primary 66 66 229 229 0 0
35 Primary 66 66 230 230 0 0
35 Primary 66 66 231 231 0 0
35 Primary 66 66 232 232 0 0
35 Primary 66 66 233 233 0 0
35 Primary 66 66 234 234 0 0
35 Primary 66 66 235 235 0 0
35 Primary 66 66 236 236 0 0
35 Primary 66 66 237 237 0 0
35 Primary 66 66 238 238 0 0
35 Primary 66 66 239 239 0 0
35 Primary 66 66 240 240 0 0
35 Primary 66 66 241 241 0 0
35 Primary 66 66 242 242 0 0
35 Primary 66 66 243 243 0 0
35 Primary 66 66 244 244 0 0
35 Primary 66 66 245 245 0 0
35 Primary 66 66 246 246 0 0
234 IPC 66 66 247 247 0 0
234 IPC 66 66 248 248 0 0
234 IPC 66 66 249 249 0 0
234 IPC 66 66 250 250 0 0
234 IPC 66 66 251 251 0 0
234 IPC 66 66 252 252 0 0
234 IPC 66 66 253 253 0 0
234 IPC 66 66 254 254 0 0
234 IPC 66 66 255 255 0 0
234 IPC 66 66 256 256 0 0
234 IPC 66 66 257 257 0 0
232 IPC 66 66 267 267 0 0
232 IPC 66 66 268 268 0 0
232 IPC 66 66 269 269 0 0
232 IPC 66 66 270 270 0 0
232 IPC 66 66 271 271 0 0
232 IPC 66 66 272 272 0 0
232 IPC 66 66 273 273 0 0
232 IPC 66 66 274 274 0 0
231 IPC 66 66 275 275 0 0
231 IPC 66 66 276 276 0 0
231 IPC 66 66 277 277 0 0
231 IPC 66 66 278 278 0 0
231 IPC 66 66 279 279 0 0
231 IPC 66 66 280 280 0 0
231 IPC 66 66 281 281 0 0
231 IPC 66 66 282 282 0 0
231 IPC 66 66 283 283 0 0
231 IPC 66 66 284 284 0 0
231 IPC 66 66 285 285 0 0
231 IPC 66 66 286 286 0 0
231 IPC 66 66 287 287 0 0
231 IPC 66 66 288 288 0 0
225 IPC 66 66 326 326 0 0
225 IPC 66 66 327 327 0 0
225 IPC 66 66 328 328 0 0
225 IPC 66 66 329 329 0 0
225 IPC 66 66 330 330 0 0
225 IPC 66 66 331 331 0 0
225 IPC 66 66 332 332 0 0
225 IPC 66 66 333 333 0 0
225 IPC 66 66 334 334 0 0
225 IPC 66 66 335 335 0 0
225 IPC 66 66 336 336 0 0
225 IPC 66 66 337 337 0 0
32 Primary 66 66 338 338 0 0
32 Primary 66 66 339 339 0 0
32 Primary 66 66 340 340 0 0
32 Primary 66 66 341 341 0 0
32 Primary 66 66 342 342 0 0
32 Primary 66 66 343 343 0 0
32 Primary 66 66 344 344 0 0
32 Primary 66 66 345 345 0 0
32 Primary 66 66 346 346 0 0
32 Primary 66 66 347 347 0 0
32 Primary 66 66 348 348 0 0
32 Primary 66 66 349 349 0 0
32 Primary 66 66 350 350 0 0
32 Primary 66 66 351 351 0 0
32 Primary 66 66 352 352 0 0
32 Primary 66 66 353 353 0 0
32 Primary 66 66 354 354 0 0
32 Primary 66 66 355 355 0 0
32 Primary 66 66 356 356 0 0
32 Primary 66 66 357 357 0 0
32 Primary 66 66 358 358 0 0
222 IPC 66 66 359 359 0 0
222 IPC 66 66 360 360 0 0
222 IPC 66 66 361 361 0 0
222 IPC 66 66 362 362 0 0
222 IPC 66 66 363 363 0 0
222 IPC 66 66 364 364 0 0
222 IPC 66 66 365 365 0 0
221 IPC 66 66 366 366 0 0
221 IPC 66 66 367 367 0 0
221 IPC 66 66 368 368 0 0
221 IPC 66 66 369 369 0 0
221 IPC 66 66 370 370 0 0
221 IPC 66 66 371 371 0 0
221 IPC 66 66 372 372 0 0
221 IPC 66 66 373 373 0 0
221 IPC 66 66 374 374 0 0
221 IPC 66 66 375 375 0 0
221 IPC 66 66 376 376 0 0
221 IPC 66 66 377 377 0 0
220 IPC 66 66 378 378 0 0
220 IPC 66 66 379 379 0 0
220 IPC 66 66 380 380 0 0
220 IPC 66 66 381 381 0 0
220 IPC 66 66 382 382 0 0
220 IPC 66 66 383 383 0 0
220 IPC 66 66 384 384 0 0
220 IPC 66 66 385 385 0 0
220 IPC 66 66 386 386 0 0
220 IPC 66 66 387 387 0 0
220 IPC 66 66 388 388 0 0
220 IPC 66 66 389 389 0 0
220 IPC 66 66 390 390 0 0
219 IPC 66 66 391 391 0 0
219 IPC 66 66 392 392 0 0
217 IPC 66 66 409 409 0 0
217 IPC 66 66 410 410 0 0
217 IPC 66 66 411 411 0 0
217 IPC 66 66 412 412 0 0
217 IPC 66 66 413 413 0 0
217 IPC 66 66 414 414 0 0
217 IPC 66 66 415 415 0 0
30 Primary 66 66 416 416 0 0
30 Primary 66 66 417 417 0 0
30 Primary 66 66 418 418 0 0
30 Primary 66 66 419 419 0 0
30 Primary 66 66 420 420 0 0
30 Primary 66 66 421 421 0 0
30 Primary 66 66 422 422 0 0
30 Primary 66 66 423 423 0 0
30 Primary 66 66 424 424 0 0
30 Primary 66 66 425 425 0 0
30 Primary 66 66 426 426 0 0
30 Primary 66 66 427 427 0 0
30 Primary 66 66 428 428 0 0
30 Primary 66 66 429 429 0 0
215 IPC 66 66 430 430 0 0
215 IPC 66 66 431 431 0 0
215 IPC 66 66 432 432 0 0
215 IPC 66 66 433 433 0 0
215 IPC 66 66 434 434 0 0
215 IPC 66 66 435 435 0 0
215 IPC 66 66 436 436 0 0
215 IPC 66 66 437 437 0 0
215 IPC 66 66 438 438 0 0
215 IPC 66 66 439 439 0 0
215 IPC 66 66 440 440 0 0
249 IPC 67 67 97 97 0 0
249 IPC 67 67 98 98 0 0
249 IPC 67 67 99 99 0 0
249 IPC 67 67 100 100 0 0
249 IPC 67 67 101 101 0 0
248 IPC 67 67 102 102 0 0
248 IPC 67 67 103 103 0 0
248 IPC 67 67 104 104 0 0
248 IPC 67 67 105 105 0 0
248 IPC 67 67 106 106 0 0
248 IPC 67 67 107 107 0 0
248 IPC 67 67 108 108 0 0
248 IPC 67 67 109 109 0 0
38 Primary 67 67 110 110 0 0
38 Primary 67 67 111 111 0 0
38 Primary 67 67 112 112 0 0
38 Primary 67 67 113 113 0 0
38 Primary 67 67 114 114 0 0
38 Primary 67 67 115 115 0 0
38 Primary 67 67 116 116 0 0
38 Primary 67 67 117 117 0 0
38 Primary 67 67 118 118 0 0
38 Primary 67 67 119 119 0 0
38 Primary 67 67 120 120 0 0
38 Primary 67 67 121 121 0 0
38 Primary 67 67 122 122 0 0
38 Primary 67 67 123 123 0 0
38 Primary 67 67 124 124 0 0
38 Primary 67 67 125 125 0 0
38 Primary 67 67 126 126 0 0
38 Primary 67 67 127 127 0 0
38 Primary 67 67 128 128 0 0
38 Primary 67 67 129 129 0 0
38 Primary 67 67 130 130 0 0
38 Primary 67 67 131 131 0 0
38 Primary 67 67 132 132 0 0
38 Primary 67 67 133 133 0 0
339 IPC 67 67 134 134 0 0
339 IPC 67 67 135 135 0 0
339 IPC 67 67 136 136 0 0
339 IPC 67 67 137 137 0 0
339 IPC 67 67 138 138 0 0
339 IPC 67 67 139 139 0 0
339 IPC 67 67 140 140 0 0
339 IPC 67 67 141 141 0 0
339 IPC 67 67 142 142 0 0
339 IPC 67 67 143 143 0 0
339 IPC 67 67 144 144 0 0
339 IPC 67 67 145 145 0 0
339 IPC 67 67 146 146 0 0
339 IPC 67 67 147 147 0 0
339 IPC 67 67 148 148 0 0
339 IPC 67 67 149 149 0 0
37 Primary 67 67 150 150 0 0
37 Primary 67 67 151 151 0 0
37 Primary 67 67 152 152 0 0
37 Primary 67 67 153 153 0 0
37 Primary 67 67 154 154 0 0
37 Primary 67 67 155 155 0 0
37 Primary 67 67 156 156 0 0
37 Primary 67 67 157 157 0 0
37 Primary 67 67 158 158 0 0
37 Primary 67 67 159 159 0 0
37 Primary 67 67 160 160 0 0
37 Primary 67 67 161 161 0 0
37 Primary 67 67 162 162 0 0
37 Primary 67 67 163 163 0 0
37 Primary 67 67 164 164 0 0
37 Primary 67 67 165 165 0 0
37 Primary 67 67 166 166 0 0
340 IPC 67 67 167 167 0 0
340 IPC 67 67 168 168 0 0
340 IPC 67 67 169 169 0 0
340 IPC 67 67 170 170 0 0
340 IPC 67 67 171 171 0 0
36 Primary 67 67 172 172 0 0
36 Primary 67 67 173 173 0 0
36 Primary 67 67 174 174 0 0
36 Primary 67 67 175 175 0 0
36 Primary 67 67 176 176 0 0
36 Primary 67 67 177 177 0 0
36 Primary 67 67 178 178 0 0
36 Primary 67 67 179 179 0 0
36 Primary 67 67 180 180 0 0
36 Primary 67 67 181 181 0 0
36 Primary 67 67 182 182 0 0
36 Primary 67 67 183 183 0 0
36 Primary 67 67 184 184 0 0
36 Primary 67 67 185 185 0 0
36 Primary 67 67 186 186 0 0
36 Primary 67 67 187 187 0 0
36 Primary 67 67 188 188 0 0
36 Primary 67 67 189 189 0 0
36 Primary 67 67 190 190 0 0
36 Primary 67 67 191 191 0 0
36 Primary 67 67 192 192 0 0
36 Primary 67 67 193 193 0 0
36 Primary 67 67 194 194 0 0
36 Primary 67 67 195 195 0 0
36 Primary 67 67 196 196 0 0
36 Primary 67 67 197 197 0 0
36 Primary 67 67 198 198 0 0
36 Primary 67 67 199 199 0 0
36 Primary 67 67 200 200 0 0
36 Primary 67 67 201 201 0 0
36 Primary 67 67 202 202 0 0
239 IPC 67 67 203 203 0 0
239 IPC 67 67 204 204 0 0
239 IPC 67 67 205 205 0 0
239 IPC 67 67 206 206 0 0
239 IPC 67 67 207 207 0 0
238 IPC 67 67 208 208 0 0
238 IPC 67 67 209 209 0 0
238 IPC 67 67 210 210 0 0
238 IPC 67 67 211 211 0 0
238 IPC 67 67 212 212 0 0
238 IPC 67 67 213 213 0 0
238 IPC 67 67 214 214 0 0
238 IPC 67 67 215 215 0 0
238 IPC 67 67 216 216 0 0
238 IPC 67 67 217 217 0 0
238 IPC 67 67 218 218 0 0
238 IPC 67 67 219 219 0 0
238 IPC 67 67 220 220 0 0
237 IPC 67 67 221 221 0 0
237 IPC 67 67 222 222 0 0
237 IPC 67 67 223 223 0 0
237 IPC 67 67 224 224 0 0
237 IPC 67 67 225 225 0 0
237 IPC 67 67 226 226 0 0
237 IPC 67 67 227 227 0 0
35 Primary 67 67 228 228 0 0
35 Primary 67 67 229 229 0 0
35 Primary 67 67 230 230 0 0
35 Primary 67 67 231 231 0 0
35 Primary 67 67 232 232 0 0
35 Primary 67 67 233 233 0 0
35 Primary 67 67 234 234 0 0
35 Primary 67 67 235 235 0 0
35 Primary 67 67 236 236 0 0
35 Primary 67 67 237 237 0 0
35 Primary 67 67 238 238 0 0
35 Primary 67 67 239 239 0 0
35 Primary 67 67 240 240 0 0
35 Primary 67 67 241 241 0 0
35 Primary 67 67 242 242 0 0
35 Primary 67 67 243 243 0 0
35 Primary 67 67 244 244 0 0
35 Primary 67 67 245 245 0 0
35 Primary 67 67 246 246 0 0
35 Primary 67 67 247 247 0 0
234 IPC 67 67 248 248 0 0
234 IPC 67 67 249 249 0 0
234 IPC 67 67 250 250 0 0
234 IPC 67 67 251 251 0 0
234 IPC 67 67 252 252 0 0
234 IPC 67 67 253 253 0 0
234 IPC 67 67 254 254 0 0
234 IPC 67 67 255 255 0 0
234 IPC 67 67 256 256 0 0
234 IPC 67 67 257 257 0 0
232 IPC 67 67 266 266 0 0
232 IPC 67 67 267 267 0 0
232 IPC 67 67 268 268 0 0
232 IPC 67 67 269 269 0 0
232 IPC 67 67 270 270 0 0
232 IPC 67 67 271 271 0 0
232 IPC 67 67 272 272 0 0
232 IPC 67 67 273 273 0 0
232 IPC 67 67 274 274 0 0
231 IPC 67 67 275 275 0 0
231 IPC 67 67 276 276 0 0
231 IPC 67 67 277 277 0 0
231 IPC 67 67 278 278 0 0
231 IPC 67 67 279 279 0 0
231 IPC 67 67 280 280 0 0
231 IPC 67 67 281 281 0 0
231 IPC 67 67 282 282 0 0
231 IPC 67 67 283 283 0 0
231 IPC 67 67 284 284 0 0
231 IPC 67 67 285 285 0 0
231 IPC 67 67 286 286 0 0
231 IPC 67 67 287 287 0 0
231 IPC 67 67 288 288 0 0
225 IPC 67 67 325 325 0 0
225 IPC 67 67 326 326 0 0
225 IPC 67 67 327 327 0 0
225 IPC 67 67 328 328 0 0
225 IPC 67 67 329 329 0 0
225 IPC 67 67 330 330 0 0
225 IPC 67 67 331 331 0 0
225 IPC 67 67 332 332 0 0
225 IPC 67 67 333 333 0 0
225 IPC 67 67 334 334 0 0
225 IPC 67 67 335 335 0 0
225 IPC 67 67 336 336 0 0
225 IPC 67 67 337 337 0 0
32 Primary 67 67 338 338 0 0
32 Primary 67 67 339 339 0 0
32 Primary 67 67 340 340 0 0
32 Primary 67 67 341 341 0 0
32 Primary 67 67 342 342 0 0
32 Primary 67 67 343 343 0 0
32 Primary 67 67 344 344 0 0
32 Primary 67 67 345 345 0 0
32 Primary 67 67 346 346 0 0
32 Primary 67 67 347 347 0 0
32 Primary 67 67 348 348 0 0
32 Primary 67 67 349 349 0 0
32 Primary 67 67 350 350 0 0
32 Primary 67 67 351 351 0 0
32 Primary 67 67 352 352 0 0
32 Primary 67 67 353 353 0 0
32 Primary 67 67 354 354 0 0
32 Primary 67 67 355 355 0 0
32 Primary 67 67 356 356 0 0
32 Primary 67 67 357 357 0 0
32 Primary 67 67 358 358 0 0
32 Primary 67 67 359 359 0 0
222 IPC 67 67 360 360 0 0
222 IPC 67 67 361 361 0 0
222 IPC 67 67 362 362 0 0
222 IPC 67 67 363 363 0 0
222 IPC 67 67 364 364 0 0
222 IPC 67 67 365 365 0 0
221 IPC 67 67 366 366 0 0
221 IPC 67 67 367 367 0 0
221 IPC 67 67 368 368 0 0
221 IPC 67 67 369 369 0 0
221 IPC 67 67 370 370 0 0
221 IPC 67 67 371 371 0 0
221 IPC 67 67 372 372 0 0
221 IPC 67 67 373 373 0 0
221 IPC 67 67 374 374 0 0
221 IPC 67 67 375 375 0 0
221 IPC 67 67 376 376 0 0
221 IPC 67 67 377 377 0 0
220 IPC 67 67 378 378 0 0
220 IPC 67 67 379 379 0 0
220 IPC 67 67 380 380 0 0
220 IPC 67 67 381 381 0 0
220 IPC 67 67 382 382 0 0
220 IPC 67 67 383 383 0 0
220 IPC 67 67 384 384 0 0
220 IPC 67 67 385 385 0 0
220 IPC 67 67 386 386 0 0
220 IPC 67 67 387 387 0 0
220 IPC 67 67 388 388 0 0
220 IPC 67 67 389 389 0 0
220 IPC 67 67 390 390 0 0
219 IPC 67 67 391 391 0 0
219 IPC 67 67 392 392 0 0
219 IPC 67 67 393 393 0 0
217 IPC 67 67 409 409 0 0
217 IPC 67 67 410 410 0 0
217 IPC 67 67 411 411 0 0
217 IPC 67 67 412 412 0 0
217 IPC 67 67 413 413 0 0
217 IPC 67 67 414 414 0 0
217 IPC 67 67 415 415 0 0
30 Primary 67 67 416 416 0 0
30 Primary 67 67 417 417 0 0
30 Primary 67 67 418 418 0 0
30 Primary 67 67 419 419 0 0
30 Primary 67 67 420 420 0 0
30 Primary 67 67 421 421 0 0
30 Primary 67 67 422 422 0 0
30 Primary 67 67 423 423 0 0
30 Primary 67 67 424 424 0 0
30 Primary 67 67 425 425 0 0
30 Primary 67 67 426 426 0 0
30 Primary 67 67 427 427 0 0
30 Primary 67 67 428 428 0 0
30 Primary 67 67 429 429 0 0
215 IPC 67 67 430 430 0 0
215 IPC 67 67 431 431 0 0
215 IPC 67 67 432 432 0 0
215 IPC 67 67 433 433 0 0
215 IPC 67 67 434 434 0 0
215 IPC 67 67 435 435 0 0
215 IPC 67 67 436 436 0 0
215 IPC 67 67 437 437 0 0
215 IPC 67 67 438 438 0 0
215 IPC 67 67 439 439 0 0
215 IPC 67 67 440 440 0 0
215 IPC 67 67 441 441 0 0
249 IPC 68 68 97 97 0 0
249 IPC 68 68 98 98 0 0
249 IPC 68 68 99 99 0 0
249 IPC 68 68 100 100 0 0
249 IPC 68 68 101 101 0 0
248 IPC 68 68 102 102 0 0
248 IPC 68 68 103 103 0 0
248 IPC 68 68 104 104 0 0
248 IPC 68 68 105 105 0 0
248 IPC 68 68 106 106 0 0
248 IPC 68 68 107 107 0 0
248 IPC 68 68 108 108 0 0
38 Primary 68 68 109 109 0 0
38 Primary 68 68 110 110 0 0
38 Primary 68 68 111 111 0 0
38 Primary 68 68 112 112 0 0
38 Primary 68 68 113 113 0 0
38 Primary 68 68 114 114 0 0
38 Primary 68 68 115 115 0 0
38 Primary 68 68 116 116 0 0
38 Primary 68 68 117 117 0 0
38 Primary 68 68 118 118 0 0
38 Primary 68 68 119 119 0 0
38 Primary 68 68 120 120 0 0
38 Primary 68 68 121 121 0 0
38 Primary 68 68 122 122 0 0
38 Primary 68 68 123 123 0 0
38 Primary 68 68 124 124 0 0
38 Primary 68 68 125 125 0 0
38 Primary 68 68 126 126 0 0
38 Primary 68 68 127 127 0 0
38 Primary 68 68 128 128 0 0
38 Primary 68 68 129 129 0 0
38 Primary 68 68 130 130 0 0
38 Primary 68 68 131 131 0 0
38 Primary 68 68 132 132 0 0
38 Primary 68 68 133 133 0 0
339 IPC 68 68 134 134 0 0
339 IPC 68 68 135 135 0 0
339 IPC 68 68 136 136 0 0
339 IPC 68 68 137 137 0 0
339 IPC 68 68 138 138 0 0
339 IPC 68 68 139 139 0 0
339 IPC 68 68 140 140 0 0
339 IPC 68 68 141 141 0 0
339 IPC 68 68 142 142 0 0
339 IPC 68 68 143 143 0 0
339 IPC 68 68 144 144 0 0
339 IPC 68 68 145 145 0 0
339 IPC 68 68 146 146 0 0
339 IPC 68 68 147 147 0 0
339 IPC 68 68 148 148 0 0
339 IPC 68 68 149 149 0 0
339 IPC 68 68 150 150 0 0
37 Primary 68 68 151 151 0 0
37 Primary 68 68 152 152 0 0
37 Primary 68 68 153 153 0 0
37 Primary 68 68 154 154 0 0
37 Primary 68 68 155 155 0 0
37 Primary 68 68 156 156 0 0
37 Primary 68 68 157 157 0 0
37 Primary 68 68 158 158 0 0
37 Primary 68 68 159 159 0 0
37 Primary 68 68 160 160 0 0
37 Primary 68 68 161 161 0 0
37 Primary 68 68 162 162 0 0
37 Primary 68 68 163 163 0 0
37 Primary 68 68 164 164 0 0
37 Primary 68 68 165 165 0 0
340 IPC 68 68 166 166 0 0
340 IPC 68 68 167 167 0 0
340 IPC 68 68 168 168 0 0
340 IPC 68 68 169 169 0 0
340 IPC 68 68 170 170 0 0
340 IPC 68 68 171 171 0 0
36 Primary 68 68 172 172 0 0
36 Primary 68 68 173 173 0 0
36 Primary 68 68 174 174 0 0
36 Primary 68 68 175 175 0 0
36 Primary 68 68 176 176 0 0
36 Primary 68 68 177 177 0 0
36 Primary 68 68 178 178 0 0
36 Primary 68 68 179 179 0 0
36 Primary 68 68 180 180 0 0
36 Primary 68 68 181 181 0 0
36 Primary 68 68 182 182 0 0
36 Primary 68 68 183 183 0 0
36 Primary 68 68 184 184 0 0
36 Primary 68 68 185 185 0 0
36 Primary 68 68 186 186 0 0
36 Primary 68 68 187 187 0 0
36 Primary 68 68 188 188 0 0
36 Primary 68 68 189 189 0 0
36 Primary 68 68 190 190 0 0
36 Primary 68 68 191 191 0 0
36 Primary 68 68 192 192 0 0
36 Primary 68 68 193 193 0 0
36 Primary 68 68 194 194 0 0
36 Primary 68 68 195 195 0 0
36 Primary 68 68 196 196 0 0
36 Primary 68 68 197 197 0 0
36 Primary 68 68 198 198 0 0
36 Primary 68 68 199 199 0 0
36 Primary 68 68 200 200 0 0
36 Primary 68 68 201 201 0 0
36 Primary 68 68 202 202 0 0
36 Primary 68 68 203 203 0 0
36 Primary 68 68 204 204 0 0
239 IPC 68 68 205 205 0 0
239 IPC 68 68 206 206 0 0
238 IPC 68 68 207 207 0 0
238 IPC 68 68 208 208 0 0
238 IPC 68 68 209 209 0 0
238 IPC 68 68 210 210 0 0
238 IPC 68 68 211 211 0 0
238 IPC 68 68 212 212 0 0
238 IPC 68 68 213 213 0 0
238 IPC 68 68 214 214 0 0
238 IPC 68 68 215 215 0 0
238 IPC 68 68 216 216 0 0
238 IPC 68 68 217 217 0 0
238 IPC 68 68 218 218 0 0
238 IPC 68 68 219 219 0 0
238 IPC 68 68 220 220 0 0
237 IPC 68 68 221 221 0 0
237 IPC 68 68 222 222 0 0
237 IPC 68 68 223 223 0 0
237 IPC 68 68 224 224 0 0
237 IPC 68 68 225 225 0 0
237 IPC 68 68 226 226 0 0
35 Primary 68 68 227 227 0 0
35 Primary 68 68 228 228 0 0
35 Primary 68 68 229 229 0 0
35 Primary 68 68 230 230 0 0
35 Primary 68 68 231 231 0 0
35 Primary 68 68 232 232 0 0
35 Primary 68 68 233 233 0 0
35 Primary 68 68 234 234 0 0
35 Primary 68 68 235 235 0 0
35 Primary 68 68 236 236 0 0
35 Primary 68 68 237 237 0 0
35 Primary 68 68 238 238 0 0
35 Primary 68 68 239 239 0 0
35 Primary 68 68 240 240 0 0
35 Primary 68 68 241 241 0 0
35 Primary 68 68 242 242 0 0
35 Primary 68 68 243 243 0 0
35 Primary 68 68 244 244 0 0
35 Primary 68 68 245 245 0 0
35 Primary 68 68 246 246 0 0
35 Primary 68 68 247 247 0 0
35 Primary 68 68 248 248 0 0
35 Primary 68 68 249 249 0 0
234 IPC 68 68 250 250 0 0
234 IPC 68 68 251 251 0 0
234 IPC 68 68 252 252 0 0
234 IPC 68 68 253 253 0 0
234 IPC 68 68 254 254 0 0
234 IPC 68 68 255 255 0 0
234 IPC 68 68 256 256 0 0
234 IPC 68 68 257 257 0 0
234 IPC 68 68 258 258 0 0
232 IPC 68 68 266 266 0 0
232 IPC 68 68 267 267 0 0
232 IPC 68 68 268 268 0 0
232 IPC 68 68 269 269 0 0
232 IPC 68 68 270 270 0 0
232 IPC 68 68 271 271 0 0
232 IPC 68 68 272 272 0 0
232 IPC 68 68 273 273 0 0
232 IPC 68 68 274 274 0 0
232 IPC 68 68 275 275 0 0
231 IPC 68 68 276 276 0 0
231 IPC 68 68 277 277 0 0
231 IPC 68 68 278 278 0 0
231 IPC 68 68 279 279 0 0
231 IPC 68 68 280 280 0 0
231 IPC 68 68 281 281 0 0
231 IPC 68 68 282 282 0 0
231 IPC 68 68 283 283 0 0
231 IPC 68 68 284 284 0 0
231 IPC 68 68 285 285 0 0
231 IPC 68 68 286 286 0 0
231 IPC 68 68 287 287 0 0
231 IPC 68 68 288 288 0 0
231 IPC 68 68 289 289 0 0
225 IPC 68 68 324 324 0 0
225 IPC 68 68 325 325 0 0
225 IPC 68 68 326 326 0 0
225 IPC 68 68 327 327 0 0
225 IPC 68 68 328 328 0 0
225 IPC 68 68 329 329 0 0
225 IPC 68 68 330 330 0 0
225 IPC 68 68 331 331 0 0
225 IPC 68 68 332 332 0 0
225 IPC 68 68 333 333 0 0
225 IPC 68 68 334 334 0 0
225 IPC 68 68 335 335 0 0
225 IPC 68 68 336 336 0 0
225 IPC 68 68 337 337 0 0
32 Primary 68 68 338 338 0 0
32 Primary 68 68 339 339 0 0
32 Primary 68 68 340 340 0 0
32 Primary 68 68 341 341 0 0
32 Primary 68 68 342 342 0 0
32 Primary 68 68 343 343 0 0
32 Primary 68 68 344 344 0 0
32 Primary 68 68 345 345 0 0
32 Primary 68 68 346 346 0 0
32 Primary 68 68 347 347 0 0
32 Primary 68 68 348 348 0 0
32 Primary 68 68 349 349 0 0
32 Primary 68 68 350 350 0 0
32 Primary 68 68 351 351 0 0
32 Primary 68 68 352 352 0 0
32 Primary 68 68 353 353 0 0
32 Primary 68 68 354 354 0 0
32 Primary 68 68 355 355 0 0
32 Primary 68 68 356 356 0 0
32 Primary 68 68 357 357 0 0
32 Primary 68 68 358 358 0 0
32 Primary 68 68 359 359 0 0
32 Primary 68 68 360 360 0 0
222 IPC 68 68 361 361 0 0
222 IPC 68 68 362 362 0 0
222 IPC 68 68 363 363 0 0
222 IPC 68 68 364 364 0 0
222 IPC 68 68 365 365 0 0
221 IPC 68 68 366 366 0 0
221 IPC 68 68 367 367 0 0
221 IPC 68 68 368 368 0 0
221 IPC 68 68 369 369 0 0
221 IPC 68 68 370 370 0 0
221 IPC 68 68 371 371 0 0
221 IPC 68 68 372 372 0 0
221 IPC 68 68 373 373 0 0
221 IPC 68 68 374 374 0 0
221 IPC 68 68 375 375 0 0
221 IPC 68 68 376 376 0 0
221 IPC 68 68 377 377 0 0
220 IPC 68 68 378 378 0 0
220 IPC 68 68 379 379 0 0
220 IPC 68 68 380 380 0 0
220 IPC 68 68 381 381 0 0
220 IPC 68 68 382 382 0 0
220 IPC 68 68 383 383 0 0
220 IPC 68 68 384 384 0 0
220 IPC 68 68 385 385 0 0
220 IPC 68 68 386 386 0 0
220 IPC 68 68 387 387 0 0
220 IPC 68 68 388 388 0 0
220 IPC 68 68 389 389 0 0
219 IPC 68 68 390 390 0 0
219 IPC 68 68 391 391 0 0
219 IPC 68 68 392 392 0 0
219 IPC 68 68 393 393 0 0
217 IPC 68 68 409 409 0 0
217 IPC 68 68 410 410 0 0
217 IPC 68 68 411 411 0 0
217 IPC 68 68 412 412 0 0
217 IPC 68 68 413 413 0 0
217 IPC 68 68 414 414 0 0
217 IPC 68 68 415 415 0 0
30 Primary 68 68 416 416 0 0
30 Primary 68 68 417 417 0 0
30 Primary 68 68 418 418 0 0
30 Primary 68 68 419 419 0 0
30 Primary 68 68 420 420 0 0
30 Primary 68 68 421 421 0 0
30 Primary 68 68 422 422 0 0
30 Primary 68 68 423 423 0 0
30 Primary 68 68 424 424 0 0
30 Primary 68 68 425 425 0 0
30 Primary 68 68 426 426 0 0
30 Primary 68 68 427 427 0 0
30 Primary 68 68 428 428 0 0
30 Primary 68 68 429 429 0 0
30 Primary 68 68 430 430 0 0
215 IPC 68 68 431 431 0 0
215 IPC 68 68 432 432 0 0
215 IPC 68 68 433 433 0 0
215 IPC 68 68 434 434 0 0
215 IPC 68 68 435 435 0 0
215 IPC 68 68 436 436 0 0
215 IPC 68 68 437 437 0 0
215 IPC 68 68 438 438 0 0
215 IPC 68 68 439 439 0 0
215 IPC 68 68 440 440 0 0
215 IPC 68 68 441 441 0 0
214 IPC 68 68 442 442 0 0
214 IPC 68 68 443 443 0 0
214 IPC 68 68 444 444 0 0
214 IPC 68 68 445 445 0 0
249 IPC 69 69 96 96 0 0
249 IPC 69 69 97 97 0 0
249 IPC 69 69 98 98 0 0
249 IPC 69 69 99 99 0 0
249 IPC 69 69 100 100 0 0
249 IPC 69 69 101 101 0 0
249 IPC 69 69 102 102 0 0
248 IPC 69 69 103 103 0 0
248 IPC 69 69 104 104 0 0
248 IPC 69 69 105 105 0 0
248 IPC 69 69 106 106 0 0
248 IPC 69 69 107 107 0 0
248 IPC 69 69 108 108 0 0
38 Primary 69 69 109 109 0 0
38 Primary 69 69 110 110 0 0
38 Primary 69 69 111 111 0 0
38 Primary 69 69 112 112 0 0
38 Primary 69 69 113 113 0 0
38 Primary 69 69 114 114 0 0
38 Primary 69 69 115 115 0 0
38 Primary 69 69 116 116 0 0
38 Primary 69 69 117 117 0 0
38 Primary 69 69 118 118 0 0
38 Primary 69 69 119 119 0 0
38 Primary 69 69 120 120 0 0
38 Primary 69 69 121 121 0 0
38 Primary 69 69 122 122 0 0
38 Primary 69 69 123 123 0 0
38 Primary 69 69 124 124 0 0
38 Primary 69 69 125 125 0 0
38 Primary 69 69 126 126 0 0
38 Primary 69 69 127 127 0 0
38 Primary 69 69 128 128 0 0
38 Primary 69 69 129 129 0 0
38 Primary 69 69 130 130 0 0
38 Primary 69 69 131 131 0 0
38 Primary 69 69 132 132 0 0
38 Primary 69 69 133 133 0 0
339 IPC 69 69 134 134 0 0
339 IPC 69 69 135 135 0 0
339 IPC 69 69 136 136 0 0
339 IPC 69 69 137 137 0 0
339 IPC 69 69 138 138 0 0
339 IPC 69 69 139 139 0 0
339 IPC 69 69 140 140 0 0
339 IPC 69 69 141 141 0 0
339 IPC 69 69 142 142 0 0
339 IPC 69 69 143 143 0 0
339 IPC 69 69 144 144 0 0
339 IPC 69 69 145 145 0 0
339 IPC 69 69 146 146 0 0
339 IPC 69 69 147 147 0 0
339 IPC 69 69 148 148 0 0
339 IPC 69 69 149 149 0 0
339 IPC 69 69 150 150 0 0
339 IPC 69 69 151 151 0 0
37 Primary 69 69 152 152 0 0
37 Primary 69 69 153 153 0 0
37 Primary 69 69 154 154 0 0
37 Primary 69 69 155 155 0 0
37 Primary 69 69 156 156 0 0
37 Primary 69 69 157 157 0 0
37 Primary 69 69 158 158 0 0
37 Primary 69 69 159 159 0 0
37 Primary 69 69 160 160 0 0
341 IPC 69 69 161 161 0 0
341 IPC 69 69 162 162 0 0
340 IPC 69 69 163 163 0 0
340 IPC 69 69 164 164 0 0
340 IPC 69 69 165 165 0 0
340 IPC 69 69 166 166 0 0
340 IPC 69 69 167 167 0 0
340 IPC 69 69 168 168 0 0
340 IPC 69 69 169 169 0 0
340 IPC 69 69 170 170 0 0
340 IPC 69 69 171 171 0 0
36 Primary 69 69 172 172 0 0
36 Primary 69 69 173 173 0 0
36 Primary 69 69 174 174 0 0
36 Primary 69 69 175 175 0 0
36 Primary 69 69 176 176 0 0
36 Primary 69 69 177 177 0 0
36 Primary 69 69 178 178 0 0
36 Primary 69 69 179 179 0 0
36 Primary 69 69 180 180 0 0
36 Primary 69 69 181 181 0 0
36 Primary 69 69 182 182 0 0
36 Primary 69 69 183 183 0 0
36 Primary 69 69 184 184 0 0
36 Primary 69 69 185 185 0 0
36 Primary 69 69 186 186 0 0
36 Primary 69 69 187 187 0 0
36 Primary 69 69 188 188 0 0
36 Primary 69 69 189 189 0 0
36 Primary 69 69 190 190 0 0
36 Primary 69 69 191 191 0 0
36 Primary 69 69 192 192 0 0
36 Primary 69 69 193 193 0 0
36 Primary 69 69 194 194 0 0
36 Primary 69 69 195 195 0 0
36 Primary 69 69 196 196 0 0
36 Primary 69 69 197 197 0 0
36 Primary 69 69 198 198 0 0
36 Primary 69 69 199 199 0 0
36 Primary 69 69 200 200 0 0
36 Primary 69 69 201 201 0 0
36 Primary 69 69 202 202 0 0
36 Primary 69 69 203 203 0 0
36 Primary 69 69 204 204 0 0
36 Primary 69 69 205 205 0 0
238 IPC 69 69 206 206 0 0
238 IPC 69 69 207 207 0 0
238 IPC 69 69 208 208 0 0
238 IPC 69 69 209 209 0 0
238 IPC 69 69 210 210 0 0
238 IPC 69 69 211 211 0 0
238 IPC 69 69 212 212 0 0
238 IPC 69 69 213 213 0 0
238 IPC 69 69 214 214 0 0
238 IPC 69 69 215 215 0 0
238 IPC 69 69 216 216 0 0
238 IPC 69 69 217 217 0 0
238 IPC 69 69 218 218 0 0
238 IPC 69 69 219 219 0 0
238 IPC 69 69 220 220 0 0
237 IPC 69 69 221 221 0 0
237 IPC 69 69 222 222 0 0
237 IPC 69 69 223 223 0 0
237 IPC 69 69 224 224 0 0
237 IPC 69 69 225 225 0 0
35 Primary 69 69 226 226 0 0
35 Primary 69 69 227 227 0 0
35 Primary 69 69 228 228 0 0
35 Primary 69 69 229 229 0 0
35 Primary 69 69 230 230 0 0
35 Primary 69 69 231 231 0 0
35 Primary 69 69 232 232 0 0
35 Primary 69 69 233 233 0 0
35 Primary 69 69 234 234 0 0
35 Primary 69 69 235 235 0 0
35 Primary 69 69 236 236 0 0
35 Primary 69 69 237 237 0 0
35 Primary 69 69 238 238 0 0
35 Primary 69 69 239 239 0 0
35 Primary 69 69 240 240 0 0
35 Primary 69 69 241 241 0 0
35 Primary 69 69 242 242 0 0
35 Primary 69 69 243 243 0 0
35 Primary 69 69 244 244 0 0
35 Primary 69 69 245 245 0 0
35 Primary 69 69 246 246 0 0
35 Primary 69 69 247 247 0 0
35 Primary 69 69 248 248 0 0
35 Primary 69 69 249 249 0 0
35 Primary 69 69 250 250 0 0
234 IPC 69 69 251 251 0 0
234 IPC 69 69 252 252 0 0
234 IPC 69 69 253 253 0 0
234 IPC 69 69 254 254 0 0
234 IPC 69 69 255 255 0 0
234 IPC 69 69 256 256 0 0
234 IPC 69 69 257 257 0 0
234 IPC 69 69 258 258 0 0
232 IPC 69 69 266 266 0 0
232 IPC 69 69 267 267 0 0
232 IPC 69 69 268 268 0 0
232 IPC 69 69 269 269 0 0
232 IPC 69 69 270 270 0 0
232 IPC 69 69 271 271 0 0
232 IPC 69 69 272 272 0 0
232 IPC 69 69 273 273 0 0
232 IPC 69 69 274 274 0 0
232 IPC 69 69 275 275 0 0
231 IPC 69 69 276 276 0 0
231 IPC 69 69 277 277 0 0
231 IPC 69 69 278 278 0 0
231 IPC 69 69 279 279 0 0
231 IPC 69 69 280 280 0 0
231 IPC 69 69 281 281 0 0
231 IPC 69 69 282 282 0 0
231 IPC 69 69 283 283 0 0
231 IPC 69 69 284 284 0 0
231 IPC 69 69 285 285 0 0
231 IPC 69 69 286 286 0 0
231 IPC 69 69 287 287 0 0
231 IPC 69 69 288 288 0 0
231 IPC 69 69 289 289 0 0
230 IPC 69 69 290 290 0 0
230 IPC 69 69 291 291 0 0
225 IPC 69 69 323 323 0 0
225 IPC 69 69 324 324 0 0
225 IPC 69 69 325 325 0 0
225 IPC 69 69 326 326 0 0
225 IPC 69 69 327 327 0 0
225 IPC 69 69 328 328 0 0
225 IPC 69 69 329 329 0 0
225 IPC 69 69 330 330 0 0
225 IPC 69 69 331 331 0 0
225 IPC 69 69 332 332 0 0
225 IPC 69 69 333 333 0 0
225 IPC 69 69 334 334 0 0
225 IPC 69 69 335 335 0 0
225 IPC 69 69 336 336 0 0
225 IPC 69 69 337 337 0 0
32 Primary 69 69 338 338 0 0
32 Primary 69 69 339 339 0 0
32 Primary 69 69 340 340 0 0
32 Primary 69 69 341 341 0 0
32 Primary 69 69 342 342 0 0
32 Primary 69 69 343 343 0 0
32 Primary 69 69 344 344 0 0
32 Primary 69 69 345 345 0 0
32 Primary 69 69 346 346 0 0
32 Primary 69 69 347 347 0 0
32 Primary 69 69 348 348 0 0
32 Primary 69 69 349 349 0 0
32 Primary 69 69 350 350 0 0
32 Primary 69 69 351 351 0 0
32 Primary 69 69 352 352 0 0
32 Primary 69 69 353 353 0 0
32 Primary 69 69 354 354 0 0
32 Primary 69 69 355 355 0 0
32 Primary 69 69 356 356 0 0
32 Primary 69 69 357 357 0 0
32 Primary 69 69 358 358 0 0
32 Primary 69 69 359 359 0 0
32 Primary 69 69 360 360 0 0
222 IPC 69 69 361 361 0 0
222 IPC 69 69 362 362 0 0
222 IPC 69 69 363 363 0 0
222 IPC 69 69 364 364 0 0
222 IPC 69 69 365 365 0 0
221 IPC 69 69 366 366 0 0
221 IPC 69 69 367 367 0 0
221 IPC 69 69 368 368 0 0
221 IPC 69 69 369 369 0 0
221 IPC 69 69 370 370 0 0
221 IPC 69 69 371 371 0 0
221 IPC 69 69 372 372 0 0
221 IPC 69 69 373 373 0 0
221 IPC 69 69 374 374 0 0
221 IPC 69 69 375 375 0 0
221 IPC 69 69 376 376 0 0
221 IPC 69 69 377 377 0 0
220 IPC 69 69 378 378 0 0
220 IPC 69 69 379 379 0 0
220 IPC 69 69 380 380 0 0
220 IPC 69 69 381 381 0 0
220 IPC 69 69 382 382 0 0
220 IPC 69 69 383 383 0 0
220 IPC 69 69 384 384 0 0
220 IPC 69 69 385 385 0 0
220 IPC 69 69 386 386 0 0
220 IPC 69 69 387 387 0 0
220 IPC 69 69 388 388 0 0
220 IPC 69 69 389 389 0 0
219 IPC 69 69 390 390 0 0
219 IPC 69 69 391 391 0 0
219 IPC 69 69 392 392 0 0
219 IPC 69 69 393 393 0 0
219 IPC 69 69 394 394 0 0
218 IPC 69 69 404 404 0 0
218 IPC 69 69 405 405 0 0
218 IPC 69 69 406 406 0 0
218 IPC 69 69 407 407 0 0
218 IPC 69 69 408 408 0 0
217 IPC 69 69 409 409 0 0
217 IPC 69 69 410 410 0 0
217 IPC 69 69 411 411 0 0
217 IPC 69 69 412 412 0 0
217 IPC 69 69 413 413 0 0
217 IPC 69 69 414 414 0 0
30 Primary 69 69 415 415 0 0
30 Primary 69 69 416 416 0 0
30 Primary 69 69 417 417 0 0
30 Primary 69 69 418 418 0 0
30 Primary 69 69 419 419 0 0
30 Primary 69 69 420 420 0 0
30 Primary 69 69 421 421 0 0
30 Primary 69 69 422 422 0 0
30 Primary 69 69 423 423 0 0
30 Primary 69 69 424 424 0 0
30 Primary 69 69 425 425 0 0
30 Primary 69 69 426 426 0 0
30 Primary 69 69 427 427 0 0
30 Primary 69 69 428 428 0 0
30 Primary 69 69 429 429 0 0
30 Primary 69 69 430 430 0 0
30 Primary 69 69 431 431 0 0
215 IPC 69 69 432 432 0 0
215 IPC 69 69 433 433 0 0
215 IPC 69 69 434 434 0 0
215 IPC 69 69 435 435 0 0
215 IPC 69 69 436 436 0 0
215 IPC 69 69 437 437 0 0
215 IPC 69 69 438 438 0 0
215 IPC 69 69 439 439 0 0
215 IPC 69 69 440 440 0 0
215 IPC 69 69 441 441 0 0
214 IPC 69 69 442 442 0 0
214 IPC 69 69 443 443 0 0
214 IPC 69 69 444 444 0 0
214 IPC 69 69 445 445 0 0
214 IPC 69 69 446 446 0 0
249 IPC 70 70 96 96 0 0
249 IPC 70 70 97 97 0 0
249 IPC 70 70 98 98 0 0
249 IPC 70 70 99 99 0 0
249 IPC 70 70 100 100 0 0
249 IPC 70 70 101 101 0 0
249 IPC 70 70 102 102 0 0
248 IPC 70 70 103 103 0 0
248 IPC 70 70 104 104 0 0
248 IPC 70 70 105 105 0 0
248 IPC 70 70 106 106 0 0
248 IPC 70 70 107 107 0 0
38 Primary 70 70 108 108 0 0
38 Primary 70 70 109 109 0 0
38 Primary 70 70 110 110 0 0
38 Primary 70 70 111 111 0 0
38 Primary 70 70 112 112 0 0
38 Primary 70 70 113 113 0 0
38 Primary 70 70 114 114 0 0
38 Primary 70 70 115 115 0 0
38 Primary 70 70 116 116 0 0
38 Primary 70 70 117 117 0 0
38 Primary 70 70 118 118 0 0
38 Primary 70 70 119 119 0 0
38 Primary 70 70 120 120 0 0
38 Primary 70 70 121 121 0 0
38 Primary 70 70 122 122 0 0
38 Primary 70 70 123 123 0 0
38 Primary 70 70 124 124 0 0
38 Primary 70 70 125 125 0 0
38 Primary 70 70 126 126 0 0
38 Primary 70 70 127 127 0 0
38 Primary 70 70 128 128 0 0
38 Primary 70 70 129 129 0 0
38 Primary 70 70 130 130 0 0
38 Primary 70 70 131 131 0 0
38 Primary 70 70 132 132 0 0
38 Primary 70 70 133 133 0 0
38 Primary 70 70 134 134 0 0
339 IPC 70 70 135 135 0 0
339 IPC 70 70 136 136 0 0
339 IPC 70 70 137 137 0 0
339 IPC 70 70 138 138 0 0
339 IPC 70 70 139 139 0 0
339 IPC 70 70 140 140 0 0
339 IPC 70 70 141 141 0 0
339 IPC 70 70 142 142 0 0
339 IPC 70 70 143 143 0 0
339 IPC 70 70 144 144 0 0
339 IPC 70 70 145 145 0 0
339 IPC 70 70 146 146 0 0
339 IPC 70 70 147 147 0 0
339 IPC 70 70 148 148 0 0
339 IPC 70 70 149 149 0 0
339 IPC 70 70 150 150 0 0
339 IPC 70 70 151 151 0 0
339 IPC 70 70 152 152 0 0
339 IPC 70 70 153 153 0 0
339 IPC 70 70 154 154 0 0
341 IPC 70 70 155 155 0 0
341 IPC 70 70 156 156 0 0
341 IPC 70 70 157 157 0 0
341 IPC 70 70 158 158 0 0
341 IPC 70 70 159 159 0 0
341 IPC 70 70 160 160 0 0
341 IPC 70 70 161 161 0 0
341 IPC 70 70 162 162 0 0
340 IPC 70 70 163 163 0 0
340 IPC 70 70 164 164 0 0
340 IPC 70 70 165 165 0 0
340 IPC 70 70 166 166 0 0
340 IPC 70 70 167 167 0 0
340 IPC 70 70 168 168 0 0
340 IPC 70 70 169 169 0 0
340 IPC 70 70 170 170 0 0
340 IPC 70 70 171 171 0 0
36 Primary 70 70 172 172 0 0
36 Primary 70 70 173 173 0 0
36 Primary 70 70 174 174 0 0
36 Primary 70 70 175 175 0 0
36 Primary 70 70 176 176 0 0
36 Primary 70 70 177 177 0 0
36 Primary 70 70 178 178 0 0
36 Primary 70 70 179 179 0 0
36 Primary 70 70 180 180 0 0
36 Primary 70 70 181 181 0 0
36 Primary 70 70 182 182 0 0
36 Primary 70 70 183 183 0 0
36 Primary 70 70 184 184 0 0
36 Primary 70 70 185 185 0 0
36 Primary 70 70 186 186 0 0
36 Primary 70 70 187 187 0 0
36 Primary 70 70 188 188 0 0
36 Primary 70 70 189 189 0 0
36 Primary 70 70 190 190 0 0
36 Primary 70 70 191 191 0 0
36 Primary 70 70 192 192 0 0
36 Primary 70 70 193 193 0 0
36 Primary 70 70 194 194 0 0
36 Primary 70 70 195 195 0 0
36 Primary 70 70 196 196 0 0
36 Primary 70 70 197 197 0 0
36 Primary 70 70 198 198 0 0
36 Primary 70 70 199 199 0 0
36 Primary 70 70 200 200 0 0
36 Primary 70 70 201 201 0 0
36 Primary 70 70 202 202 0 0
36 Primary 70 70 203 203 0 0
36 Primary 70 70 204 204 0 0
36 Primary 70 70 205 205 0 0
238 IPC 70 70 206 206 0 0
238 IPC 70 70 207 207 0 0
238 IPC 70 70 208 208 0 0
238 IPC 70 70 209 209 0 0
238 IPC 70 70 210 210 0 0
238 IPC 70 70 211 211 0 0
238 IPC 70 70 212 212 0 0
238 IPC 70 70 213 213 0 0
238 IPC 70 70 214 214 0 0
238 IPC 70 70 215 215 0 0
238 IPC 70 70 216 216 0 0
238 IPC 70 70 217 217 0 0
238 IPC 70 70 218 218 0 0
238 IPC 70 70 219 219 0 0
238 IPC 70 70 220 220 0 0
237 IPC 70 70 221 221 0 0
237 IPC 70 70 222 222 0 0
237 IPC 70 70 223 223 0 0
237 IPC 70 70 224 224 0 0
237 IPC 70 70 225 225 0 0
35 Primary 70 70 226 226 0 0
35 Primary 70 70 227 227 0 0
35 Primary 70 70 228 228 0 0
35 Primary 70 70 229 229 0 0
35 Primary 70 70 230 230 0 0
35 Primary 70 70 231 231 0 0
35 Primary 70 70 232 232 0 0
35 Primary 70 70 233 233 0 0
35 Primary 70 70 234 234 0 0
35 Primary 70 70 235 235 0 0
35 Primary 70 70 236 236 0 0
35 Primary 70 70 237 237 0 0
35 Primary 70 70 238 238 0 0
35 Primary 70 70 239 239 0 0
35 Primary 70 70 240 240 0 0
35 Primary 70 70 241 241 0 0
35 Primary 70 70 242 242 0 0
35 Primary 70 70 243 243 0 0
35 Primary 70 70 244 244 0 0
35 Primary 70 70 245 245 0 0
35 Primary 70 70 246 246 0 0
35 Primary 70 70 247 247 0 0
35 Primary 70 70 248 248 0 0
35 Primary 70 70 249 249 0 0
35 Primary 70 70 250 250 0 0
35 Primary 70 70 251 251 0 0
234 IPC 70 70 252 252 0 0
234 IPC 70 70 253 253 0 0
234 IPC 70 70 254 254 0 0
233 IPC 70 70 255 255 0 0
233 IPC 70 70 256 256 0 0
233 IPC 70 70 257 257 0 0
233 IPC 70 70 258 258 0 0
233 IPC 70 70 259 259 0 0
233 IPC 70 70 260 260 0 0
233 IPC 70 70 261 261 0 0
233 IPC 70 70 262 262 0 0
233 IPC 70 70 263 263 0 0
233 IPC 70 70 264 264 0 0
233 IPC 70 70 265 265 0 0
232 IPC 70 70 266 266 0 0
232 IPC 70 70 267 267 0 0
232 IPC 70 70 268 268 0 0
232 IPC 70 70 269 269 0 0
232 IPC 70 70 270 270 0 0
232 IPC 70 70 271 271 0 0
232 IPC 70 70 272 272 0 0
232 IPC 70 70 273 273 0 0
232 IPC 70 70 274 274 0 0
232 IPC 70 70 275 275 0 0
232 IPC 70 70 276 276 0 0
231 IPC 70 70 277 277 0 0
231 IPC 70 70 278 278 0 0
231 IPC 70 70 279 279 0 0
231 IPC 70 70 280 280 0 0
231 IPC 70 70 281 281 0 0
231 IPC 70 70 282 282 0 0
231 IPC 70 70 283 283 0 0
231 IPC 70 70 284 284 0 0
231 IPC 70 70 285 285 0 0
231 IPC 70 70 286 286 0 0
231 IPC 70 70 287 287 0 0
231 IPC 70 70 288 288 0 0
230 IPC 70 70 289 289 0 0
230 IPC 70 70 290 290 0 0
230 IPC 70 70 291 291 0 0
225 IPC 70 70 323 323 0 0
225 IPC 70 70 324 324 0 0
225 IPC 70 70 325 325 0 0
225 IPC 70 70 326 326 0 0
225 IPC 70 70 327 327 0 0
225 IPC 70 70 328 328 0 0
225 IPC 70 70 329 329 0 0
225 IPC 70 70 330 330 0 0
225 IPC 70 70 331 331 0 0
225 IPC 70 70 332 332 0 0
225 IPC 70 70 333 333 0 0
225 IPC 70 70 334 334 0 0
225 IPC 70 70 335 335 0 0
225 IPC 70 70 336 336 0 0
32 Primary 70 70 337 337 0 0
32 Primary 70 70 338 338 0 0
32 Primary 70 70 339 339 0 0
32 Primary 70 70 340 340 0 0
32 Primary 70 70 341 341 0 0
32 Primary 70 70 342 342 0 0
32 Primary 70 70 343 343 0 0
32 Primary 70 70 344 344 0 0
32 Primary 70 70 345 345 0 0
32 Primary 70 70 346 346 0 0
32 Primary 70 70 347 347 0 0
32 Primary 70 70 348 348 0 0
32 Primary 70 70 349 349 0 0
32 Primary 70 70 350 350 0 0
32 Primary 70 70 351 351 0 0
32 Primary 70 70 352 352 0 0
32 Primary 70 70 353 353 0 0
32 Primary 70 70 354 354 0 0
32 Primary 70 70 355 355 0 0
32 Primary 70 70 356 356 0 0
32 Primary 70 70 357 357 0 0
32 Primary 70 70 358 358 0 0
32 Primary 70 70 359 359 0 0
32 Primary 70 70 360 360 0 0
222 IPC 70 70 361 361 0 0
222 IPC 70 70 362 362 0 0
222 IPC 70 70 363 363 0 0
222 IPC 70 70 364 364 0 0
222 IPC 70 70 365 365 0 0
222 IPC 70 70 366 366 0 0
221 IPC 70 70 367 367 0 0
221 IPC 70 70 368 368 0 0
221 IPC 70 70 369 369 0 0
221 IPC 70 70 370 370 0 0
221 IPC 70 70 371 371 0 0
221 IPC 70 70 372 372 0 0
221 IPC 70 70 373 373 0 0
221 IPC 70 70 374 374 0 0
221 IPC 70 70 375 375 0 0
221 IPC 70 70 376 376 0 0
221 IPC 70 70 377 377 0 0
221 IPC 70 70 378 378 0 0
220 IPC 70 70 379 379 0 0
220 IPC 70 70 380 380 0 0
220 IPC 70 70 381 381 0 0
220 IPC 70 70 382 382 0 0
220 IPC 70 70 383 383 0 0
220 IPC 70 70 384 384 0 0
220 IPC 70 70 385 385 0 0
220 IPC 70 70 386 386 0 0
220 IPC 70 70 387 387 0 0
220 IPC 70 70 388 388 0 0
219 IPC 70 70 389 389 0 0
219 IPC 70 70 390 390 0 0
219 IPC 70 70 391 391 0 0
219 IPC 70 70 392 392 0 0
219 IPC 70 70 393 393 0 0
219 IPC 70 70 394 394 0 0
218 IPC 70 70 403 403 0 0
218 IPC 70 70 404 404 0 0
218 IPC 70 70 405 405 0 0
218 IPC 70 70 406 406 0 0
218 IPC 70 70 407 407 0 0
218 IPC 70 70 408 408 0 0
217 IPC 70 70 409 409 0 0
217 IPC 70 70 410 410 0 0
217 IPC 70 70 411 411 0 0
217 IPC 70 70 412 412 0 0
217 IPC 70 70 413 413 0 0
30 Primary 70 70 414 414 0 0
30 Primary 70 70 415 415 0 0
30 Primary 70 70 416 416 0 0
30 Primary 70 70 417 417 0 0
30 Primary 70 70 418 418 0 0
30 Primary 70 70 419 419 0 0
30 Primary 70 70 420 420 0 0
30 Primary 70 70 421 421 0 0
30 Primary 70 70 422 422 0 0
30 Primary 70 70 423 423 0 0
30 Primary 70 70 424 424 0 0
30 Primary 70 70 425 425 0 0
30 Primary 70 70 426 426 0 0
30 Primary 70 70 427 427 0 0
30 Primary 70 70 428 428 0 0
30 Primary 70 70 429 429 0 0
30 Primary 70 70 430 430 0 0
30 Primary 70 70 431 431 0 0
215 IPC 70 70 432 432 0 0
215 IPC 70 70 433 433 0 0
215 IPC 70 70 434 434 0 0
215 IPC 70 70 435 435 0 0
215 IPC 70 70 436 436 0 0
215 IPC 70 70 437 437 0 0
215 IPC 70 70 438 438 0 0
215 IPC 70 70 439 439 0 0
215 IPC 70 70 440 440 0 0
215 IPC 70 70 441 441 0 0
214 IPC 70 70 442 442 0 0
214 IPC 70 70 443 443 0 0
214 IPC 70 70 444 444 0 0
214 IPC 70 70 445 445 0 0
214 IPC 70 70 446 446 0 0
249 IPC 71 71 96 96 0 0
249 IPC 71 71 97 97 0 0
249 IPC 71 71 98 98 0 0
249 IPC 71 71 99 99 0 0
249 IPC 71 71 100 100 0 0
249 IPC 71 71 101 101 0 0
249 IPC 71 71 102 102 0 0
249 IPC 71 71 103 103 0 0
248 IPC 71 71 104 104 0 0
248 IPC 71 71 105 105 0 0
248 IPC 71 71 106 106 0 0
248 IPC 71 71 107 107 0 0
38 Primary 71 71 108 108 0 0
38 Primary 71 71 109 109 0 0
38 Primary 71 71 110 110 0 0
38 Primary 71 71 111 111 0 0
38 Primary 71 71 112 112 0 0
38 Primary 71 71 113 113 0 0
38 Primary 71 71 114 114 0 0
38 Primary 71 71 115 115 0 0
38 Primary 71 71 116 116 0 0
38 Primary 71 71 117 117 0 0
38 Primary 71 71 118 118 0 0
38 Primary 71 71 119 119 0 0
38 Primary 71 71 120 120 0 0
38 Primary 71 71 121 121 0 0
38 Primary 71 71 122 122 0 0
38 Primary 71 71 123 123 0 0
38 Primary 71 71 124 124 0 0
38 Primary 71 71 125 125 0 0
38 Primary 71 71 126 126 0 0
38 Primary 71 71 127 127 0 0
38 Primary 71 71 128 128 0 0
38 Primary 71 71 129 129 0 0
38 Primary 71 71 130 130 0 0
38 Primary 71 71 131 131 0 0
38 Primary 71 71 132 132 0 0
38 Primary 71 71 133 133 0 0
38 Primary 71 71 134 134 0 0
339 IPC 71 71 135 135 0 0
339 IPC 71 71 136 136 0 0
339 IPC 71 71 137 137 0 0
339 IPC 71 71 138 138 0 0
339 IPC 71 71 139 139 0 0
339 IPC 71 71 140 140 0 0
339 IPC 71 71 141 141 0 0
339 IPC 71 71 142 142 0 0
339 IPC 71 71 143 143 0 0
339 IPC 71 71 144 144 0 0
339 IPC 71 71 145 145 0 0
339 IPC 71 71 146 146 0 0
339 IPC 71 71 147 147 0 0
339 IPC 71 71 148 148 0 0
339 IPC 71 71 149 149 0 0
339 IPC 71 71 150 150 0 0
339 IPC 71 71 151 151 0 0
339 IPC 71 71 152 152 0 0
339 IPC 71 71 153 153 0 0
339 IPC 71 71 154 154 0 0
341 IPC 71 71 155 155 0 0
341 IPC 71 71 156 156 0 0
341 IPC 71 71 157 157 0 0
341 IPC 71 71 158 158 0 0
341 IPC 71 71 159 159 0 0
341 IPC 71 71 160 160 0 0
341 IPC 71 71 161 161 0 0
341 IPC 71 71 162 162 0 0
340 IPC 71 71 163 163 0 0
340 IPC 71 71 164 164 0 0
340 IPC 71 71 165 165 0 0
340 IPC 71 71 166 166 0 0
340 IPC 71 71 167 167 0 0
340 IPC 71 71 168 168 0 0
340 IPC 71 71 169 169 0 0
340 IPC 71 71 170 170 0 0
340 IPC 71 71 171 171 0 0
36 Primary 71 71 172 172 0 0
36 Primary 71 71 173 173 0 0
36 Primary 71 71 174 174 0 0
36 Primary 71 71 175 175 0 0
36 Primary 71 71 176 176 0 0
36 Primary 71 71 177 177 0 0
36 Primary 71 71 178 178 0 0
36 Primary 71 71 179 179 0 0
36 Primary 71 71 180 180 0 0
36 Primary 71 71 181 181 0 0
36 Primary 71 71 182 182 0 0
36 Primary 71 71 183 183 0 0
36 Primary 71 71 184 184 0 0
36 Primary 71 71 185 185 0 0
36 Primary 71 71 186 186 0 0
36 Primary 71 71 187 187 0 0
36 Primary 71 71 188 188 0 0
36 Primary 71 71 189 189 0 0
36 Primary 71 71 190 190 0 0
36 Primary 71 71 191 191 0 0
36 Primary 71 71 192 192 0 0
36 Primary 71 71 193 193 0 0
36 Primary 71 71 194 194 0 0
36 Primary 71 71 195 195 0 0
36 Primary 71 71 196 196 0 0
36 Primary 71 71 197 197 0 0
36 Primary 71 71 198 198 0 0
36 Primary 71 71 199 199 0 0
36 Primary 71 71 200 200 0 0
36 Primary 71 71 201 201 0 0
36 Primary 71 71 202 202 0 0
36 Primary 71 71 203 203 0 0
36 Primary 71 71 204 204 0 0
36 Primary 71 71 205 205 0 0
238 IPC 71 71 206 206 0 0
238 IPC 71 71 207 207 0 0
238 IPC 71 71 208 208 0 0
238 IPC 71 71 209 209 0 0
238 IPC 71 71 210 210 0 0
238 IPC 71 71 211 211 0 0
238 IPC 71 71 212 212 0 0
238 IPC 71 71 213 213 0 0
238 IPC 71 71 214 214 0 0
238 IPC 71 71 215 215 0 0
238 IPC 71 71 216 216 0 0
238 IPC 71 71 217 217 0 0
238 IPC 71 71 218 218 0 0
238 IPC 71 71 219 219 0 0
238 IPC 71 71 220 220 0 0
447 IPC 71 71 221 221 0 0
237 IPC 71 71 222 222 0 0
237 IPC 71 71 223 223 0 0
237 IPC 71 71 224 224 0 0
35 Primary 71 71 225 225 0 0
35 Primary 71 71 226 226 0 0
35 Primary 71 71 227 227 0 0
35 Primary 71 71 228 228 0 0
35 Primary 71 71 229 229 0 0
35 Primary 71 71 230 230 0 0
35 Primary 71 71 231 231 0 0
35 Primary 71 71 232 232 0 0
35 Primary 71 71 233 233 0 0
35 Primary 71 71 234 234 0 0
35 Primary 71 71 235 235 0 0
35 Primary 71 71 236 236 0 0
35 Primary 71 71 237 237 0 0
35 Primary 71 71 238 238 0 0
35 Primary 71 71 239 239 0 0
35 Primary 71 71 240 240 0 0
35 Primary 71 71 241 241 0 0
35 Primary 71 71 242 242 0 0
35 Primary 71 71 243 243 0 0
35 Primary 71 71 244 244 0 0
35 Primary 71 71 245 245 0 0
35 Primary 71 71 246 246 0 0
35 Primary 71 71 247 247 0 0
35 Primary 71 71 248 248 0 0
35 Primary 71 71 249 249 0 0
35 Primary 71 71 250 250 0 0
35 Primary 71 71 251 251 0 0
35 Primary 71 71 252 252 0 0
234 IPC 71 71 253 253 0 0
234 IPC 71 71 254 254 0 0
233 IPC 71 71 255 255 0 0
233 IPC 71 71 256 256 0 0
233 IPC 71 71 257 257 0 0
233 IPC 71 71 258 258 0 0
233 IPC 71 71 259 259 0 0
233 IPC 71 71 260 260 0 0
233 IPC 71 71 261 261 0 0
233 IPC 71 71 262 262 0 0
233 IPC 71 71 263 263 0 0
233 IPC 71 71 264 264 0 0
233 IPC 71 71 265 265 0 0
232 IPC 71 71 266 266 0 0
232 IPC 71 71 267 267 0 0
232 IPC 71 71 268 268 0 0
232 IPC 71 71 269 269 0 0
232 IPC 71 71 270 270 0 0
232 IPC 71 71 271 271 0 0
232 IPC 71 71 272 272 0 0
232 IPC 71 71 273 273 0 0
232 IPC 71 71 274 274 0 0
232 IPC 71 71 275 275 0 0
232 IPC 71 71 276 276 0 0
232 IPC 71 71 277 277 0 0
231 IPC 71 71 278 278 0 0
231 IPC 71 71 279 279 0 0
231 IPC 71 71 280 280 0 0
231 IPC 71 71 281 281 0 0
231 IPC 71 71 282 282 0 0
231 IPC 71 71 283 283 0 0
231 IPC 71 71 284 284 0 0
231 IPC 71 71 285 285 0 0
231 IPC 71 71 286 286 0 0
230 IPC 71 71 287 287 0 0
230 IPC 71 71 288 288 0 0
230 IPC 71 71 289 289 0 0
230 IPC 71 71 290 290 0 0
230 IPC 71 71 291 291 0 0
230 IPC 71 71 292 292 0 0
225 IPC 71 71 322 322 0 0
225 IPC 71 71 323 323 0 0
225 IPC 71 71 324 324 0 0
225 IPC 71 71 325 325 0 0
225 IPC 71 71 326 326 0 0
225 IPC 71 71 327 327 0 0
225 IPC 71 71 328 328 0 0
225 IPC 71 71 329 329 0 0
225 IPC 71 71 330 330 0 0
225 IPC 71 71 331 331 0 0
225 IPC 71 71 332 332 0 0
225 IPC 71 71 333 333 0 0
225 IPC 71 71 334 334 0 0
225 IPC 71 71 335 335 0 0
225 IPC 71 71 336 336 0 0
32 Primary 71 71 337 337 0 0
32 Primary 71 71 338 338 0 0
32 Primary 71 71 339 339 0 0
32 Primary 71 71 340 340 0 0
32 Primary 71 71 341 341 0 0
32 Primary 71 71 342 342 0 0
32 Primary 71 71 343 343 0 0
32 Primary 71 71 344 344 0 0
32 Primary 71 71 345 345 0 0
32 Primary 71 71 346 346 0 0
32 Primary 71 71 347 347 0 0
32 Primary 71 71 348 348 0 0
32 Primary 71 71 349 349 0 0
32 Primary 71 71 350 350 0 0
32 Primary 71 71 351 351 0 0
32 Primary 71 71 352 352 0 0
32 Primary 71 71 353 353 0 0
32 Primary 71 71 354 354 0 0
32 Primary 71 71 355 355 0 0
32 Primary 71 71 356 356 0 0
32 Primary 71 71 357 357 0 0
32 Primary 71 71 358 358 0 0
32 Primary 71 71 359 359 0 0
32 Primary 71 71 360 360 0 0
660 IPC 71 71 361 361 0 0
660 IPC 71 71 362 362 0 0
660 IPC 71 71 363 363 0 0
660 IPC 71 71 364 364 0 0
660 IPC 71 71 365 365 0 0
660 IPC 71 71 366 366 0 0
661 IPC 71 71 367 367 0 0
661 IPC 71 71 368 368 0 0
661 IPC 71 71 369 369 0 0
661 IPC 71 71 370 370 0 0
221 IPC 71 71 371 371 0 0
221 IPC 71 71 372 372 0 0
221 IPC 71 71 373 373 0 0
221 IPC 71 71 374 374 0 0
221 IPC 71 71 375 375 0 0
221 IPC 71 71 376 376 0 0
221 IPC 71 71 377 377 0 0
221 IPC 71 71 378 378 0 0
220 IPC 71 71 379 379 0 0
220 IPC 71 71 380 380 0 0
220 IPC 71 71 381 381 0 0
220 IPC 71 71 382 382 0 0
220 IPC 71 71 383 383 0 0
220 IPC 71 71 384 384 0 0
220 IPC 71 71 385 385 0 0
220 IPC 71 71 386 386 0 0
220 IPC 71 71 387 387 0 0
219 IPC 71 71 388 388 0 0
219 IPC 71 71 389 389 0 0
219 IPC 71 71 390 390 0 0
219 IPC 71 71 391 391 0 0
219 IPC 71 71 392 392 0 0
219 IPC 71 71 393 393 0 0
219 IPC 71 71 394 394 0 0
219 IPC 71 71 395 395 0 0
218 IPC 71 71 402 402 0 0
218 IPC 71 71 403 403 0 0
218 IPC 71 71 404 404 0 0
218 IPC 71 71 405 405 0 0
218 IPC 71 71 406 406 0 0
218 IPC 71 71 407 407 0 0
218 IPC 71 71 408 408 0 0
218 IPC 71 71 409 409 0 0
217 IPC 71 71 410 410 0 0
217 IPC 71 71 411 411 0 0
217 IPC 71 71 412 412 0 0
30 Primary 71 71 413 413 0 0
30 Primary 71 71 414 414 0 0
30 Primary 71 71 415 415 0 0
30 Primary 71 71 416 416 0 0
30 Primary 71 71 417 417 0 0
30 Primary 71 71 418 418 0 0
30 Primary 71 71 419 419 0 0
30 Primary 71 71 420 420 0 0
30 Primary 71 71 421 421 0 0
30 Primary 71 71 422 422 0 0
30 Primary 71 71 423 423 0 0
30 Primary 71 71 424 424 0 0
30 Primary 71 71 425 425 0 0
30 Primary 71 71 426 426 0 0
30 Primary 71 71 427 427 0 0
30 Primary 71 71 428 428 0 0
30 Primary 71 71 429 429 0 0
30 Primary 71 71 430 430 0 0
30 Primary 71 71 431 431 0 0
30 Primary 71 71 432 432 0 0
215 IPC 71 71 433 433 0 0
215 IPC 71 71 434 434 0 0
215 IPC 71 71 435 435 0 0
215 IPC 71 71 436 436 0 0
215 IPC 71 71 437 437 0 0
215 IPC 71 71 438 438 0 0
215 IPC 71 71 439 439 0 0
215 IPC 71 71 440 440 0 0
215 IPC 71 71 441 441 0 0
214 IPC 71 71 442 442 0 0
214 IPC 71 71 443 443 0 0
214 IPC 71 71 444 444 0 0
214 IPC 71 71 445 445 0 0
214 IPC 71 71 446 446 0 0
249 IPC 72 72 96 96 0 0
249 IPC 72 72 97 97 0 0
249 IPC 72 72 98 98 0 0
249 IPC 72 72 99 99 0 0
249 IPC 72 72 100 100 0 0
249 IPC 72 72 101 101 0 0
249 IPC 72 72 102 102 0 0
249 IPC 72 72 103 103 0 0
249 IPC 72 72 104 104 0 0
248 IPC 72 72 105 105 0 0
248 IPC 72 72 106 106 0 0
38 Primary 72 72 107 107 0 0
38 Primary 72 72 108 108 0 0
38 Primary 72 72 109 109 0 0
38 Primary 72 72 110 110 0 0
38 Primary 72 72 111 111 0 0
38 Primary 72 72 112 112 0 0
38 Primary 72 72 113 113 0 0
38 Primary 72 72 114 114 0 0
38 Primary 72 72 115 115 0 0
38 Primary 72 72 116 116 0 0
38 Primary 72 72 117 117 0 0
38 Primary 72 72 118 118 0 0
38 Primary 72 72 119 119 0 0
38 Primary 72 72 120 120 0 0
38 Primary 72 72 121 121 0 0
38 Primary 72 72 122 122 0 0
38 Primary 72 72 123 123 0 0
38 Primary 72 72 124 124 0 0
38 Primary 72 72 125 125 0 0
38 Primary 72 72 126 126 0 0
38 Primary 72 72 127 127 0 0
38 Primary 72 72 128 128 0 0
38 Primary 72 72 129 129 0 0
38 Primary 72 72 130 130 0 0
38 Primary 72 72 131 131 0 0
38 Primary 72 72 132 132 0 0
38 Primary 72 72 133 133 0 0
38 Primary 72 72 134 134 0 0
38 Primary 72 72 135 135 0 0
339 IPC 72 72 136 136 0 0
339 IPC 72 72 137 137 0 0
339 IPC 72 72 138 138 0 0
339 IPC 72 72 139 139 0 0
339 IPC 72 72 140 140 0 0
339 IPC 72 72 141 141 0 0
339 IPC 72 72 142 142 0 0
339 IPC 72 72 143 143 0 0
339 IPC 72 72 144 144 0 0
339 IPC 72 72 145 145 0 0
339 IPC 72 72 146 146 0 0
339 IPC 72 72 147 147 0 0
339 IPC 72 72 148 148 0 0
339 IPC 72 72 149 149 0 0
339 IPC 72 72 150 150 0 0
339 IPC 72 72 151 151 0 0
339 IPC 72 72 152 152 0 0
339 IPC 72 72 153 153 0 0
339 IPC 72 72 154 154 0 0
341 IPC 72 72 155 155 0 0
341 IPC 72 72 156 156 0 0
341 IPC 72 72 157 157 0 0
341 IPC 72 72 158 158 0 0
341 IPC 72 72 159 159 0 0
341 IPC 72 72 160 160 0 0
341 IPC 72 72 161 161 0 0
341 IPC 72 72 162 162 0 0
341 IPC 72 72 163 163 0 0
340 IPC 72 72 164 164 0 0
340 IPC 72 72 165 165 0 0
340 IPC 72 72 166 166 0 0
340 IPC 72 72 167 167 0 0
340 IPC 72 72 168 168 0 0
340 IPC 72 72 169 169 0 0
340 IPC 72 72 170 170 0 0
340 IPC 72 72 171 171 0 0
36 Primary 72 72 172 172 0 0
36 Primary 72 72 173 173 0 0
36 Primary 72 72 174 174 0 0
36 Primary 72 72 175 175 0 0
36 Primary 72 72 176 176 0 0
36 Primary 72 72 177 177 0 0
36 Primary 72 72 178 178 0 0
36 Primary 72 72 179 179 0 0
36 Primary 72 72 180 180 0 0
36 Primary 72 72 181 181 0 0
36 Primary 72 72 182 182 0 0
36 Primary 72 72 183 183 0 0
36 Primary 72 72 184 184 0 0
36 Primary 72 72 185 185 0 0
36 Primary 72 72 186 186 0 0
36 Primary 72 72 187 187 0 0
36 Primary 72 72 188 188 0 0
36 Primary 72 72 189 189 0 0
36 Primary 72 72 190 190 0 0
36 Primary 72 72 191 191 0 0
36 Primary 72 72 192 192 0 0
36 Primary 72 72 193 193 0 0
36 Primary 72 72 194 194 0 0
36 Primary 72 72 195 195 0 0
36 Primary 72 72 196 196 0 0
36 Primary 72 72 197 197 0 0
36 Primary 72 72 198 198 0 0
36 Primary 72 72 199 199 0 0
36 Primary 72 72 200 200 0 0
36 Primary 72 72 201 201 0 0
36 Primary 72 72 202 202 0 0
36 Primary 72 72 203 203 0 0
36 Primary 72 72 204 204 0 0
36 Primary 72 72 205 205 0 0
238 IPC 72 72 206 206 0 0
238 IPC 72 72 207 207 0 0
238 IPC 72 72 208 208 0 0
238 IPC 72 72 209 209 0 0
238 IPC 72 72 210 210 0 0
238 IPC 72 72 211 211 0 0
238 IPC 72 72 212 212 0 0
238 IPC 72 72 213 213 0 0
238 IPC 72 72 214 214 0 0
238 IPC 72 72 215 215 0 0
238 IPC 72 72 216 216 0 0
238 IPC 72 72 217 217 0 0
238 IPC 72 72 218 218 0 0
238 IPC 72 72 219 219 0 0
447 IPC 72 72 220 220 0 0
447 IPC 72 72 221 221 0 0
447 IPC 72 72 222 222 0 0
447 IPC 72 72 223 223 0 0
447 IPC 72 72 224 224 0 0
35 Primary 72 72 225 225 0 0
35 Primary 72 72 226 226 0 0
35 Primary 72 72 227 227 0 0
35 Primary 72 72 228 228 0 0
35 Primary 72 72 229 229 0 0
35 Primary 72 72 230 230 0 0
35 Primary 72 72 231 231 0 0
35 Primary 72 72 232 232 0 0
35 Primary 72 72 233 233 0 0
35 Primary 72 72 234 234 0 0
35 Primary 72 72 235 235 0 0
35 Primary 72 72 236 236 0 0
35 Primary 72 72 237 237 0 0
35 Primary 72 72 238 238 0 0
35 Primary 72 72 239 239 0 0
35 Primary 72 72 240 240 0 0
35 Primary 72 72 241 241 0 0
35 Primary 72 72 242 242 0 0
35 Primary 72 72 243 243 0 0
35 Primary 72 72 244 244 0 0
35 Primary 72 72 245 245 0 0
35 Primary 72 72 246 246 0 0
35 Primary 72 72 247 247 0 0
35 Primary 72 72 248 248 0 0
35 Primary 72 72 249 249 0 0
35 Primary 72 72 250 250 0 0
35 Primary 72 72 251 251 0 0
35 Primary 72 72 252 252 0 0
234 IPC 72 72 253 253 0 0
233 IPC 72 72 254 254 0 0
233 IPC 72 72 255 255 0 0
233 IPC 72 72 256 256 0 0
233 IPC 72 72 257 257 0 0
233 IPC 72 72 258 258 0 0
233 IPC 72 72 259 259 0 0
233 IPC 72 72 260 260 0 0
233 IPC 72 72 261 261 0 0
233 IPC 72 72 262 262 0 0
233 IPC 72 72 263 263 0 0
233 IPC 72 72 264 264 0 0
233 IPC 72 72 265 265 0 0
233 IPC 72 72 266 266 0 0
232 IPC 72 72 267 267 0 0
232 IPC 72 72 268 268 0 0
232 IPC 72 72 269 269 0 0
232 IPC 72 72 270 270 0 0
232 IPC 72 72 271 271 0 0
232 IPC 72 72 272 272 0 0
232 IPC 72 72 273 273 0 0
232 IPC 72 72 274 274 0 0
232 IPC 72 72 275 275 0 0
232 IPC 72 72 276 276 0 0
232 IPC 72 72 277 277 0 0
231 IPC 72 72 278 278 0 0
231 IPC 72 72 279 279 0 0
231 IPC 72 72 280 280 0 0
231 IPC 72 72 281 281 0 0
231 IPC 72 72 282 282 0 0
231 IPC 72 72 283 283 0 0
231 IPC 72 72 284 284 0 0
231 IPC 72 72 285 285 0 0
230 IPC 72 72 286 286 0 0
230 IPC 72 72 287 287 0 0
230 IPC 72 72 288 288 0 0
230 IPC 72 72 289 289 0 0
230 IPC 72 72 290 290 0 0
230 IPC 72 72 291 291 0 0
230 IPC 72 72 292 292 0 0
225 IPC 72 72 322 322 0 0
225 IPC 72 72 323 323 0 0
225 IPC 72 72 324 324 0 0
225 IPC 72 72 325 325 0 0
225 IPC 72 72 326 326 0 0
225 IPC 72 72 327 327 0 0
225 IPC 72 72 328 328 0 0
225 IPC 72 72 329 329 0 0
225 IPC 72 72 330 330 0 0
225 IPC 72 72 331 331 0 0
225 IPC 72 72 332 332 0 0
225 IPC 72 72 333 333 0 0
225 IPC 72 72 334 334 0 0
225 IPC 72 72 335 335 0 0
32 Primary 72 72 336 336 0 0
32 Primary 72 72 337 337 0 0
32 Primary 72 72 338 338 0 0
32 Primary 72 72 339 339 0 0
32 Primary 72 72 340 340 0 0
32 Primary 72 72 341 341 0 0
32 Primary 72 72 342 342 0 0
32 Primary 72 72 343 343 0 0
32 Primary 72 72 344 344 0 0
32 Primary 72 72 345 345 0 0
32 Primary 72 72 346 346 0 0
32 Primary 72 72 347 347 0 0
32 Primary 72 72 348 348 0 0
32 Primary 72 72 349 349 0 0
32 Primary 72 72 350 350 0 0
32 Primary 72 72 351 351 0 0
32 Primary 72 72 352 352 0 0
32 Primary 72 72 353 353 0 0
32 Primary 72 72 354 354 0 0
32 Primary 72 72 355 355 0 0
32 Primary 72 72 356 356 0 0
32 Primary 72 72 357 357 0 0
32 Primary 72 72 358 358 0 0
32 Primary 72 72 359 359 0 0
660 IPC 72 72 360 360 0 0
660 IPC 72 72 361 361 0 0
660 IPC 72 72 362 362 0 0
660 IPC 72 72 363 363 0 0
660 IPC 72 72 364 364 0 0
660 IPC 72 72 365 365 0 0
660 IPC 72 72 366 366 0 0
661 IPC 72 72 367 367 0 0
661 IPC 72 72 368 368 0 0
661 IPC 72 72 369 369 0 0
661 IPC 72 72 370 370 0 0
661 IPC 72 72 371 371 0 0
661 IPC 72 72 372 372 0 0
661 IPC 72 72 373 373 0 0
661 IPC 72 72 374 374 0 0
661 IPC 72 72 375 375 0 0
661 IPC 72 72 376 376 0 0
661 IPC 72 72 377 377 0 0
663 IPC 72 72 378 378 0 0
220 IPC 72 72 379 379 0 0
220 IPC 72 72 380 380 0 0
220 IPC 72 72 381 381 0 0
220 IPC 72 72 382 382 0 0
220 IPC 72 72 383 383 0 0
220 IPC 72 72 384 384 0 0
220 IPC 72 72 385 385 0 0
220 IPC 72 72 386 386 0 0
220 IPC 72 72 387 387 0 0
219 IPC 72 72 388 388 0 0
219 IPC 72 72 389 389 0 0
219 IPC 72 72 390 390 0 0
219 IPC 72 72 391 391 0 0
219 IPC 72 72 392 392 0 0
219 IPC 72 72 393 393 0 0
219 IPC 72 72 394 394 0 0
219 IPC 72 72 395 395 0 0
219 IPC 72 72 396 396 0 0
218 IPC 72 72 402 402 0 0
218 IPC 72 72 403 403 0 0
218 IPC 72 72 404 404 0 0
218 IPC 72 72 405 405 0 0
218 IPC 72 72 406 406 0 0
218 IPC 72 72 407 407 0 0
218 IPC 72 72 408 408 0 0
218 IPC 72 72 409 409 0 0
218 IPC 72 72 410 410 0 0
217 IPC 72 72 411 411 0 0
217 IPC 72 72 412 412 0 0
30 Primary 72 72 413 413 0 0
30 Primary 72 72 414 414 0 0
30 Primary 72 72 415 415 0 0
30 Primary 72 72 416 416 0 0
30 Primary 72 72 417 417 0 0
30 Primary 72 72 418 418 0 0
30 Primary 72 72 419 419 0 0
30 Primary 72 72 420 420 0 0
30 Primary 72 72 421 421 0 0
30 Primary 72 72 422 422 0 0
30 Primary 72 72 423 423 0 0
30 Primary 72 72 424 424 0 0
30 Primary 72 72 425 425 0 0
30 Primary 72 72 426 426 0 0
30 Primary 72 72 427 427 0 0
30 Primary 72 72 428 428 0 0
30 Primary 72 72 429 429 0 0
30 Primary 72 72 430 430 0 0
30 Primary 72 72 431 431 0 0
30 Primary 72 72 432 432 0 0
30 Primary 72 72 433 433 0 0
215 IPC 72 72 434 434 0 0
215 IPC 72 72 435 435 0 0
215 IPC 72 72 436 436 0 0
215 IPC 72 72 437 437 0 0
215 IPC 72 72 438 438 0 0
215 IPC 72 72 439 439 0 0
215 IPC 72 72 440 440 0 0
214 IPC 72 72 441 441 0 0
214 IPC 72 72 442 442 0 0
214 IPC 72 72 443 443 0 0
214 IPC 72 72 444 444 0 0
214 IPC 72 72 445 445 0 0
214 IPC 72 72 446 446 0 0
214 IPC 72 72 447 447 0 0
249 IPC 73 73 96 96 0 0
249 IPC 73 73 97 97 0 0
249 IPC 73 73 98 98 0 0
249 IPC 73 73 99 99 0 0
249 IPC 73 73 100 100 0 0
249 IPC 73 73 101 101 0 0
249 IPC 73 73 102 102 0 0
249 IPC 73 73 103 103 0 0
249 IPC 73 73 104 104 0 0
249 IPC 73 73 105 105 0 0
248 IPC 73 73 106 106 0 0
38 Primary 73 73 107 107 0 0
38 Primary 73 73 108 108 0 0
38 Primary 73 73 109 109 0 0
38 Primary 73 73 110 110 0 0
38 Primary 73 73 111 111 0 0
38 Primary 73 73 112 112 0 0
38 Primary 73 73 113 113 0 0
38 Primary 73 73 114 114 0 0
38 Primary 73 73 115 115 0 0
38 Primary 73 73 116 116 0 0
38 Primary 73 73 117 117 0 0
38 Primary 73 73 118 118 0 0
38 Primary 73 73 119 119 0 0
38 Primary 73 73 120 120 0 0
38 Primary 73 73 121 121 0 0
38 Primary 73 73 122 122 0 0
38 Primary 73 73 123 123 0 0
38 Primary 73 73 124 124 0 0
38 Primary 73 73 125 125 0 0
38 Primary 73 73 126 126 0 0
38 Primary 73 73 127 127 0 0
38 Primary 73 73 128 128 0 0
38 Primary 73 73 129 129 0 0
38 Primary 73 73 130 130 0 0
38 Primary 73 73 131 131 0 0
38 Primary 73 73 132 132 0 0
38 Primary 73 73 133 133 0 0
38 Primary 73 73 134 134 0 0
38 Primary 73 73 135 135 0 0
339 IPC 73 73 136 136 0 0
339 IPC 73 73 137 137 0 0
339 IPC 73 73 138 138 0 0
339 IPC 73 73 139 139 0 0
339 IPC 73 73 140 140 0 0
339 IPC 73 73 141 141 0 0
339 IPC 73 73 142 142 0 0
339 IPC 73 73 143 143 0 0
339 IPC 73 73 144 144 0 0
339 IPC 73 73 145 145 0 0
339 IPC 73 73 146 146 0 0
339 IPC 73 73 147 147 0 0
339 IPC 73 73 148 148 0 0
339 IPC 73 73 149 149 0 0
339 IPC 73 73 150 150 0 0
339 IPC 73 73 151 151 0 0
339 IPC 73 73 152 152 0 0
339 IPC 73 73 153 153 0 0
341 IPC 73 73 154 154 0 0
341 IPC 73 73 155 155 0 0
341 IPC 73 73 156 156 0 0
341 IPC 73 73 157 157 0 0
341 IPC 73 73 158 158 0 0
341 IPC 73 73 159 159 0 0
341 IPC 73 73 160 160 0 0
341 IPC 73 73 161 161 0 0
341 IPC 73 73 162 162 0 0
341 IPC 73 73 163 163 0 0
340 IPC 73 73 164 164 0 0
340 IPC 73 73 165 165 0 0
340 IPC 73 73 166 166 0 0
340 IPC 73 73 167 167 0 0
340 IPC 73 73 168 168 0 0
340 IPC 73 73 169 169 0 0
340 IPC 73 73 170 170 0 0
340 IPC 73 73 171 171 0 0
36 Primary 73 73 172 172 0 0
36 Primary 73 73 173 173 0 0
36 Primary 73 73 174 174 0 0
36 Primary 73 73 175 175 0 0
36 Primary 73 73 176 176 0 0
36 Primary 73 73 177 177 0 0
36 Primary 73 73 178 178 0 0
36 Primary 73 73 179 179 0 0
36 Primary 73 73 180 180 0 0
36 Primary 73 73 181 181 0 0
36 Primary 73 73 182 182 0 0
36 Primary 73 73 183 183 0 0
36 Primary 73 73 184 184 0 0
36 Primary 73 73 185 185 0 0
36 Primary 73 73 186 186 0 0
36 Primary 73 73 187 187 0 0
36 Primary 73 73 188 188 0 0
36 Primary 73 73 189 189 0 0
36 Primary 73 73 190 190 0 0
36 Primary 73 73 191 191 0 0
36 Primary 73 73 192 192 0 0
36 Primary 73 73 193 193 0 0
36 Primary 73 73 194 194 0 0
36 Primary 73 73 195 195 0 0
36 Primary 73 73 196 196 0 0
36 Primary 73 73 197 197 0 0
36 Primary 73 73 198 198 0 0
36 Primary 73 73 199 199 0 0
36 Primary 73 73 200 200 0 0
36 Primary 73 73 201 201 0 0
36 Primary 73 73 202 202 0 0
36 Primary 73 73 203 203 0 0
36 Primary 73 73 204 204 0 0
36 Primary 73 73 205 205 0 0
238 IPC 73 73 206 206 0 0
238 IPC 73 73 207 207 0 0
238 IPC 73 73 208 208 0 0
238 IPC 73 73 209 209 0 0
238 IPC 73 73 210 210 0 0
238 IPC 73 73 211 211 0 0
238 IPC 73 73 212 212 0 0
238 IPC 73 73 213 213 0 0
238 IPC 73 73 214 214 0 0
238 IPC 73 73 215 215 0 0
238 IPC 73 73 216 216 0 0
238 IPC 73 73 217 217 0 0
238 IPC 73 73 218 218 0 0
238 IPC 73 73 219 219 0 0
447 IPC 73 73 220 220 0 0
447 IPC 73 73 221 221 0 0
447 IPC 73 73 222 222 0 0
447 IPC 73 73 223 223 0 0
447 IPC 73 73 224 224 0 0
35 Primary 73 73 225 225 0 0
35 Primary 73 73 226 226 0 0
35 Primary 73 73 227 227 0 0
35 Primary 73 73 228 228 0 0
35 Primary 73 73 229 229 0 0
35 Primary 73 73 230 230 0 0
35 Primary 73 73 231 231 0 0
35 Primary 73 73 232 232 0 0
35 Primary 73 73 233 233 0 0
35 Primary 73 73 234 234 0 0
35 Primary 73 73 235 235 0 0
35 Primary 73 73 236 236 0 0
35 Primary 73 73 237 237 0 0
35 Primary 73 73 238 238 0 0
35 Primary 73 73 239 239 0 0
35 Primary 73 73 240 240 0 0
35 Primary 73 73 241 241 0 0
35 Primary 73 73 242 242 0 0
35 Primary 73 73 243 243 0 0
35 Primary 73 73 244 244 0 0
35 Primary 73 73 245 245 0 0
35 Primary 73 73 246 246 0 0
35 Primary 73 73 247 247 0 0
35 Primary 73 73 248 248 0 0
35 Primary 73 73 249 249 0 0
35 Primary 73 73 250 250 0 0
35 Primary 73 73 251 251 0 0
35 Primary 73 73 252 252 0 0
35 Primary 73 73 253 253 0 0
233 IPC 73 73 254 254 0 0
233 IPC 73 73 255 255 0 0
233 IPC 73 73 256 256 0 0
233 IPC 73 73 257 257 0 0
233 IPC 73 73 258 258 0 0
233 IPC 73 73 259 259 0 0
233 IPC 73 73 260 260 0 0
233 IPC 73 73 261 261 0 0
233 IPC 73 73 262 262 0 0
233 IPC 73 73 263 263 0 0
233 IPC 73 73 264 264 0 0
233 IPC 73 73 265 265 0 0
233 IPC 73 73 266 266 0 0
232 IPC 73 73 267 267 0 0
232 IPC 73 73 268 268 0 0
232 IPC 73 73 269 269 0 0
232 IPC 73 73 270 270 0 0
232 IPC 73 73 271 271 0 0
232 IPC 73 73 272 272 0 0
232 IPC 73 73 273 273 0 0
232 IPC 73 73 274 274 0 0
232 IPC 73 73 275 275 0 0
232 IPC 73 73 276 276 0 0
232 IPC 73 73 277 277 0 0
232 IPC 73 73 278 278 0 0
231 IPC 73 73 279 279 0 0
231 IPC 73 73 280 280 0 0
231 IPC 73 73 281 281 0 0
231 IPC 73 73 282 282 0 0
231 IPC 73 73 283 283 0 0
231 IPC 73 73 284 284 0 0
230 IPC 73 73 285 285 0 0
230 IPC 73 73 286 286 0 0
230 IPC 73 73 287 287 0 0
230 IPC 73 73 288 288 0 0
230 IPC 73 73 289 289 0 0
230 IPC 73 73 290 290 0 0
230 IPC 73 73 291 291 0 0
230 IPC 73 73 292 292 0 0
230 IPC 73 73 293 293 0 0
225 IPC 73 73 322 322 0 0
225 IPC 73 73 323 323 0 0
225 IPC 73 73 324 324 0 0
225 IPC 73 73 325 325 0 0
225 IPC 73 73 326 326 0 0
225 IPC 73 73 327 327 0 0
225 IPC 73 73 328 328 0 0
225 IPC 73 73 329 329 0 0
225 IPC 73 73 330 330 0 0
225 IPC 73 73 331 331 0 0
225 IPC 73 73 332 332 0 0
225 IPC 73 73 333 333 0 0
225 IPC 73 73 334 334 0 0
225 IPC 73 73 335 335 0 0
32 Primary 73 73 336 336 0 0
32 Primary 73 73 337 337 0 0
32 Primary 73 73 338 338 0 0
32 Primary 73 73 339 339 0 0
32 Primary 73 73 340 340 0 0
32 Primary 73 73 341 341 0 0
32 Primary 73 73 342 342 0 0
32 Primary 73 73 343 343 0 0
32 Primary 73 73 344 344 0 0
32 Primary 73 73 345 345 0 0
32 Primary 73 73 346 346 0 0
32 Primary 73 73 347 347 0 0
32 Primary 73 73 348 348 0 0
32 Primary 73 73 349 349 0 0
32 Primary 73 73 350 350 0 0
32 Primary 73 73 351 351 0 0
32 Primary 73 73 352 352 0 0
32 Primary 73 73 353 353 0 0
32 Primary 73 73 354 354 0 0
32 Primary 73 73 355 355 0 0
32 Primary 73 73 356 356 0 0
32 Primary 73 73 357 357 0 0
32 Primary 73 73 358 358 0 0
32 Primary 73 73 359 359 0 0
660 IPC 73 73 360 360 0 0
660 IPC 73 73 361 361 0 0
660 IPC 73 73 362 362 0 0
660 IPC 73 73 363 363 0 0
660 IPC 73 73 364 364 0 0
660 IPC 73 73 365 365 0 0
660 IPC 73 73 366 366 0 0
661 IPC 73 73 367 367 0 0
661 IPC 73 73 368 368 0 0
661 IPC 73 73 369 369 0 0
661 IPC 73 73 370 370 0 0
661 IPC 73 73 371 371 0 0
661 IPC 73 73 372 372 0 0
661 IPC 73 73 373 373 0 0
661 IPC 73 73 374 374 0 0
661 IPC 73 73 375 375 0 0
661 IPC 73 73 376 376 0 0
663 IPC 73 73 377 377 0 0
663 IPC 73 73 378 378 0 0
663 IPC 73 73 379 379 0 0
220 IPC 73 73 380 380 0 0
31 Primary 73 73 381 381 0 0
31 Primary 73 73 382 382 0 0
31 Primary 73 73 383 383 0 0
31 Primary 73 73 384 384 0 0
31 Primary 73 73 385 385 0 0
31 Primary 73 73 386 386 0 0
31 Primary 73 73 387 387 0 0
219 IPC 73 73 388 388 0 0
219 IPC 73 73 389 389 0 0
219 IPC 73 73 390 390 0 0
219 IPC 73 73 391 391 0 0
219 IPC 73 73 392 392 0 0
219 IPC 73 73 393 393 0 0
219 IPC 73 73 394 394 0 0
219 IPC 73 73 395 395 0 0
219 IPC 73 73 396 396 0 0
219 IPC 73 73 397 397 0 0
218 IPC 73 73 401 401 0 0
218 IPC 73 73 402 402 0 0
218 IPC 73 73 403 403 0 0
218 IPC 73 73 404 404 0 0
218 IPC 73 73 405 405 0 0
218 IPC 73 73 406 406 0 0
218 IPC 73 73 407 407 0 0
218 IPC 73 73 408 408 0 0
218 IPC 73 73 409 409 0 0
218 IPC 73 73 410 410 0 0
218 IPC 73 73 411 411 0 0
217 IPC 73 73 412 412 0 0
30 Primary 73 73 413 413 0 0
30 Primary 73 73 414 414 0 0
30 Primary 73 73 415 415 0 0
30 Primary 73 73 416 416 0 0
30 Primary 73 73 417 417 0 0
30 Primary 73 73 418 418 0 0
30 Primary 73 73 419 419 0 0
30 Primary 73 73 420 420 0 0
30 Primary 73 73 421 421 0 0
30 Primary 73 73 422 422 0 0
30 Primary 73 73 423 423 0 0
30 Primary 73 73 424 424 0 0
30 Primary 73 73 425 425 0 0
30 Primary 73 73 426 426 0 0
30 Primary 73 73 427 427 0 0
30 Primary 73 73 428 428 0 0
30 Primary 73 73 429 429 0 0
30 Primary 73 73 430 430 0 0
30 Primary 73 73 431 431 0 0
30 Primary 73 73 432 432 0 0
30 Primary 73 73 433 433 0 0
30 Primary 73 73 434 434 0 0
215 IPC 73 73 435 435 0 0
215 IPC 73 73 436 436 0 0
215 IPC 73 73 437 437 0 0
215 IPC 73 73 438 438 0 0
215 IPC 73 73 439 439 0 0
215 IPC 73 73 440 440 0 0
214 IPC 73 73 441 441 0 0
214 IPC 73 73 442 442 0 0
214 IPC 73 73 443 443 0 0
214 IPC 73 73 444 444 0 0
214 IPC 73 73 445 445 0 0
214 IPC 73 73 446 446 0 0
214 IPC 73 73 447 447 0 0
249 IPC 74 74 96 96 0 0
249 IPC 74 74 97 97 0 0
249 IPC 74 74 98 98 0 0
249 IPC 74 74 99 99 0 0
249 IPC 74 74 100 100 0 0
249 IPC 74 74 101 101 0 0
249 IPC 74 74 102 102 0 0
249 IPC 74 74 103 103 0 0
249 IPC 74 74 104 104 0 0
249 IPC 74 74 105 105 0 0
249 IPC 74 74 106 106 0 0
38 Primary 74 74 107 107 0 0
38 Primary 74 74 108 108 0 0
38 Primary 74 74 109 109 0 0
38 Primary 74 74 110 110 0 0
38 Primary 74 74 111 111 0 0
38 Primary 74 74 112 112 0 0
38 Primary 74 74 113 113 0 0
38 Primary 74 74 114 114 0 0
38 Primary 74 74 115 115 0 0
38 Primary 74 74 116 116 0 0
38 Primary 74 74 117 117 0 0
38 Primary 74 74 118 118 0 0
38 Primary 74 74 119 119 0 0
38 Primary 74 74 120 120 0 0
38 Primary 74 74 121 121 0 0
38 Primary 74 74 122 122 0 0
38 Primary 74 74 123 123 0 0
38 Primary 74 74 124 124 0 0
38 Primary 74 74 125 125 0 0
38 Primary 74 74 126 126 0 0
38 Primary 74 74 127 127 0 0
38 Primary 74 74 128 128 0 0
38 Primary 74 74 129 129 0 0
38 Primary 74 74 130 130 0 0
38 Primary 74 74 131 131 0 0
38 Primary 74 74 132 132 0 0
38 Primary 74 74 133 133 0 0
38 Primary 74 74 134 134 0 0
38 Primary 74 74 135 135 0 0
38 Primary 74 74 136 136 0 0
339 IPC 74 74 137 137 0 0
339 IPC 74 74 138 138 0 0
339 IPC 74 74 139 139 0 0
339 IPC 74 74 140 140 0 0
339 IPC 74 74 141 141 0 0
339 IPC 74 74 142 142 0 0
339 IPC 74 74 143 143 0 0
339 IPC 74 74 144 144 0 0
339 IPC 74 74 145 145 0 0
339 IPC 74 74 146 146 0 0
339 IPC 74 74 147 147 0 0
339 IPC 74 74 148 148 0 0
339 IPC 74 74 149 149 0 0
339 IPC 74 74 150 150 0 0
339 IPC 74 74 151 151 0 0
339 IPC 74 74 152 152 0 0
339 IPC 74 74 153 153 0 0
341 IPC 74 74 154 154 0 0
341 IPC 74 74 155 155 0 0
341 IPC 74 74 156 156 0 0
341 IPC 74 74 157 157 0 0
341 IPC 74 74 158 158 0 0
341 IPC 74 74 159 159 0 0
341 IPC 74 74 160 160 0 0
341 IPC 74 74 161 161 0 0
341 IPC 74 74 162 162 0 0
341 IPC 74 74 163 163 0 0
340 IPC 74 74 164 164 0 0
340 IPC 74 74 165 165 0 0
340 IPC 74 74 166 166 0 0
340 IPC 74 74 167 167 0 0
340 IPC 74 74 168 168 0 0
340 IPC 74 74 169 169 0 0
340 IPC 74 74 170 170 0 0
340 IPC 74 74 171 171 0 0
36 Primary 74 74 172 172 0 0
36 Primary 74 74 173 173 0 0
36 Primary 74 74 174 174 0 0
36 Primary 74 74 175 175 0 0
36 Primary 74 74 176 176 0 0
36 Primary 74 74 177 177 0 0
36 Primary 74 74 178 178 0 0
36 Primary 74 74 179 179 0 0
36 Primary 74 74 180 180 0 0
36 Primary 74 74 181 181 0 0
36 Primary 74 74 182 182 0 0
36 Primary 74 74 183 183 0 0
36 Primary 74 74 184 184 0 0
36 Primary 74 74 185 185 0 0
36 Primary 74 74 186 186 0 0
36 Primary 74 74 187 187 0 0
36 Primary 74 74 188 188 0 0
36 Primary 74 74 189 189 0 0
36 Primary 74 74 190 190 0 0
36 Primary 74 74 191 191 0 0
36 Primary 74 74 192 192 0 0
36 Primary 74 74 193 193 0 0
36 Primary 74 74 194 194 0 0
36 Primary 74 74 195 195 0 0
36 Primary 74 74 196 196 0 0
36 Primary 74 74 197 197 0 0
36 Primary 74 74 198 198 0 0
36 Primary 74 74 199 199 0 0
36 Primary 74 74 200 200 0 0
36 Primary 74 74 201 201 0 0
36 Primary 74 74 202 202 0 0
36 Primary 74 74 203 203 0 0
36 Primary 74 74 204 204 0 0
36 Primary 74 74 205 205 0 0
238 IPC 74 74 206 206 0 0
238 IPC 74 74 207 207 0 0
238 IPC 74 74 208 208 0 0
238 IPC 74 74 209 209 0 0
238 IPC 74 74 210 210 0 0
238 IPC 74 74 211 211 0 0
238 IPC 74 74 212 212 0 0
238 IPC 74 74 213 213 0 0
238 IPC 74 74 214 214 0 0
238 IPC 74 74 215 215 0 0
238 IPC 74 74 216 216 0 0
238 IPC 74 74 217 217 0 0
238 IPC 74 74 218 218 0 0
447 IPC 74 74 219 219 0 0
447 IPC 74 74 220 220 0 0
447 IPC 74 74 221 221 0 0
447 IPC 74 74 222 222 0 0
447 IPC 74 74 223 223 0 0
447 IPC 74 74 224 224 0 0
35 Primary 74 74 225 225 0 0
35 Primary 74 74 226 226 0 0
35 Primary 74 74 227 227 0 0
35 Primary 74 74 228 228 0 0
35 Primary 74 74 229 229 0 0
35 Primary 74 74 230 230 0 0
35 Primary 74 74 231 231 0 0
35 Primary 74 74 232 232 0 0
35 Primary 74 74 233 233 0 0
35 Primary 74 74 234 234 0 0
35 Primary 74 74 235 235 0 0
35 Primary 74 74 236 236 0 0
35 Primary 74 74 237 237 0 0
35 Primary 74 74 238 238 0 0
35 Primary 74 74 239 239 0 0
35 Primary 74 74 240 240 0 0
35 Primary 74 74 241 241 0 0
35 Primary 74 74 242 242 0 0
35 Primary 74 74 243 243 0 0
35 Primary 74 74 244 244 0 0
35 Primary 74 74 245 245 0 0
35 Primary 74 74 246 246 0 0
35 Primary 74 74 247 247 0 0
35 Primary 74 74 248 248 0 0
35 Primary 74 74 249 249 0 0
35 Primary 74 74 250 250 0 0
35 Primary 74 74 251 251 0 0
35 Primary 74 74 252 252 0 0
35 Primary 74 74 253 253 0 0
233 IPC 74 74 254 254 0 0
233 IPC 74 74 255 255 0 0
233 IPC 74 74 256 256 0 0
233 IPC 74 74 257 257 0 0
233 IPC 74 74 258 258 0 0
233 IPC 74 74 259 259 0 0
233 IPC 74 74 260 260 0 0
233 IPC 74 74 261 261 0 0
233 IPC 74 74 262 262 0 0
233 IPC 74 74 263 263 0 0
233 IPC 74 74 264 264 0 0
233 IPC 74 74 265 265 0 0
233 IPC 74 74 266 266 0 0
233 IPC 74 74 267 267 0 0
232 IPC 74 74 268 268 0 0
232 IPC 74 74 269 269 0 0
232 IPC 74 74 270 270 0 0
232 IPC 74 74 271 271 0 0
232 IPC 74 74 272 272 0 0
232 IPC 74 74 273 273 0 0
232 IPC 74 74 274 274 0 0
232 IPC 74 74 275 275 0 0
232 IPC 74 74 276 276 0 0
232 IPC 74 74 277 277 0 0
232 IPC 74 74 278 278 0 0
231 IPC 74 74 279 279 0 0
231 IPC 74 74 280 280 0 0
231 IPC 74 74 281 281 0 0
231 IPC 74 74 282 282 0 0
231 IPC 74 74 283 283 0 0
230 IPC 74 74 284 284 0 0
230 IPC 74 74 285 285 0 0
230 IPC 74 74 286 286 0 0
230 IPC 74 74 287 287 0 0
230 IPC 74 74 288 288 0 0
230 IPC 74 74 289 289 0 0
230 IPC 74 74 290 290 0 0
230 IPC 74 74 291 291 0 0
230 IPC 74 74 292 292 0 0
230 IPC 74 74 293 293 0 0
230 IPC 74 74 294 294 0 0
225 IPC 74 74 323 323 0 0
225 IPC 74 74 324 324 0 0
225 IPC 74 74 325 325 0 0
225 IPC 74 74 326 326 0 0
225 IPC 74 74 327 327 0 0
225 IPC 74 74 328 328 0 0
225 IPC 74 74 329 329 0 0
225 IPC 74 74 330 330 0 0
225 IPC 74 74 331 331 0 0
225 IPC 74 74 332 332 0 0
225 IPC 74 74 333 333 0 0
225 IPC 74 74 334 334 0 0
32 Primary 74 74 335 335 0 0
32 Primary 74 74 336 336 0 0
32 Primary 74 74 337 337 0 0
32 Primary 74 74 338 338 0 0
32 Primary 74 74 339 339 0 0
32 Primary 74 74 340 340 0 0
32 Primary 74 74 341 341 0 0
32 Primary 74 74 342 342 0 0
32 Primary 74 74 343 343 0 0
32 Primary 74 74 344 344 0 0
32 Primary 74 74 345 345 0 0
32 Primary 74 74 346 346 0 0
32 Primary 74 74 347 347 0 0
32 Primary 74 74 348 348 0 0
32 Primary 74 74 349 349 0 0
32 Primary 74 74 350 350 0 0
32 Primary 74 74 351 351 0 0
32 Primary 74 74 352 352 0 0
32 Primary 74 74 353 353 0 0
32 Primary 74 74 354 354 0 0
32 Primary 74 74 355 355 0 0
32 Primary 74 74 356 356 0 0
32 Primary 74 74 357 357 0 0
32 Primary 74 74 358 358 0 0
32 Primary 74 74 359 359 0 0
660 IPC 74 74 360 360 0 0
660 IPC 74 74 361 361 0 0
660 IPC 74 74 362 362 0 0
660 IPC 74 74 363 363 0 0
660 IPC 74 74 364 364 0 0
660 IPC 74 74 365 365 0 0
660 IPC 74 74 366 366 0 0
661 IPC 74 74 367 367 0 0
661 IPC 74 74 368 368 0 0
661 IPC 74 74 369 369 0 0
661 IPC 74 74 370 370 0 0
661 IPC 74 74 371 371 0 0
661 IPC 74 74 372 372 0 0
661 IPC 74 74 373 373 0 0
661 IPC 74 74 374 374 0 0
661 IPC 74 74 375 375 0 0
663 IPC 74 74 376 376 0 0
663 IPC 74 74 377 377 0 0
663 IPC 74 74 378 378 0 0
663 IPC 74 74 379 379 0 0
31 Primary 74 74 380 380 0 0
31 Primary 74 74 381 381 0 0
31 Primary 74 74 382 382 0 0
31 Primary 74 74 383 383 0 0
31 Primary 74 74 384 384 0 0
31 Primary 74 74 385 385 0 0
31 Primary 74 74 386 386 0 0
31 Primary 74 74 387 387 0 0
31 Primary 74 74 388 388 0 0
219 IPC 74 74 389 389 0 0
219 IPC 74 74 390 390 0 0
219 IPC 74 74 391 391 0 0
219 IPC 74 74 392 392 0 0
219 IPC 74 74 393 393 0 0
219 IPC 74 74 394 394 0 0
219 IPC 74 74 395 395 0 0
219 IPC 74 74 396 396 0 0
219 IPC 74 74 397 397 0 0
218 IPC 74 74 400 400 0 0
218 IPC 74 74 401 401 0 0
218 IPC 74 74 402 402 0 0
218 IPC 74 74 403 403 0 0
218 IPC 74 74 404 404 0 0
218 IPC 74 74 405 405 0 0
218 IPC 74 74 406 406 0 0
218 IPC 74 74 407 407 0 0
218 IPC 74 74 408 408 0 0
218 IPC 74 74 409 409 0 0
218 IPC 74 74 410 410 0 0
218 IPC 74 74 411 411 0 0
30 Primary 74 74 412 412 0 0
30 Primary 74 74 413 413 0 0
30 Primary 74 74 414 414 0 0
30 Primary 74 74 415 415 0 0
30 Primary 74 74 416 416 0 0
30 Primary 74 74 417 417 0 0
30 Primary 74 74 418 418 0 0
30 Primary 74 74 419 419 0 0
30 Primary 74 74 420 420 0 0
30 Primary 74 74 421 421 0 0
30 Primary 74 74 422 422 0 0
30 Primary 74 74 423 423 0 0
30 Primary 74 74 424 424 0 0
30 Primary 74 74 425 425 0 0
30 Primary 74 74 426 426 0 0
30 Primary 74 74 427 427 0 0
30 Primary 74 74 428 428 0 0
30 Primary 74 74 429 429 0 0
30 Primary 74 74 430 430 0 0
30 Primary 74 74 431 431 0 0
30 Primary 74 74 432 432 0 0
30 Primary 74 74 433 433 0 0
30 Primary 74 74 434 434 0 0
30 Primary 74 74 435 435 0 0
215 IPC 74 74 436 436 0 0
215 IPC 74 74 437 437 0 0
215 IPC 74 74 438 438 0 0
215 IPC 74 74 439 439 0 0
215 IPC 74 74 440 440 0 0
214 IPC 74 74 441 441 0 0
214 IPC 74 74 442 442 0 0
214 IPC 74 74 443 443 0 0
214 IPC 74 74 444 444 0 0
214 IPC 74 74 445 445 0 0
214 IPC 74 74 446 446 0 0
214 IPC 74 74 447 447 0 0
214 IPC 74 74 448 448 0 0
249 IPC 75 75 96 96 0 0
249 IPC 75 75 97 97 0 0
249 IPC 75 75 98 98 0 0
249 IPC 75 75 99 99 0 0
249 IPC 75 75 100 100 0 0
249 IPC 75 75 101 101 0 0
249 IPC 75 75 102 102 0 0
249 IPC 75 75 103 103 0 0
249 IPC 75 75 104 104 0 0
249 IPC 75 75 105 105 0 0
249 IPC 75 75 106 106 0 0
38 Primary 75 75 107 107 0 0
38 Primary 75 75 108 108 0 0
38 Primary 75 75 109 109 0 0
38 Primary 75 75 110 110 0 0
38 Primary 75 75 111 111 0 0
38 Primary 75 75 112 112 0 0
38 Primary 75 75 113 113 0 0
38 Primary 75 75 114 114 0 0
38 Primary 75 75 115 115 0 0
38 Primary 75 75 116 116 0 0
38 Primary 75 75 117 117 0 0
38 Primary 75 75 118 118 0 0
38 Primary 75 75 119 119 0 0
38 Primary 75 75 120 120 0 0
38 Primary 75 75 121 121 0 0
38 Primary 75 75 122 122 0 0
38 Primary 75 75 123 123 0 0
38 Primary 75 75 124 124 0 0
38 Primary 75 75 125 125 0 0
38 Primary 75 75 126 126 0 0
38 Primary 75 75 127 127 0 0
38 Primary 75 75 128 128 0 0
38 Primary 75 75 129 129 0 0
38 Primary 75 75 130 130 0 0
38 Primary 75 75 131 131 0 0
38 Primary 75 75 132 132 0 0
38 Primary 75 75 133 133 0 0
38 Primary 75 75 134 134 0 0
38 Primary 75 75 135 135 0 0
38 Primary 75 75 136 136 0 0
38 Primary 75 75 137 137 0 0
339 IPC 75 75 138 138 0 0
339 IPC 75 75 139 139 0 0
339 IPC 75 75 140 140 0 0
339 IPC 75 75 141 141 0 0
339 IPC 75 75 142 142 0 0
339 IPC 75 75 143 143 0 0
339 IPC 75 75 144 144 0 0
339 IPC 75 75 145 145 0 0
339 IPC 75 75 146 146 0 0
339 IPC 75 75 147 147 0 0
339 IPC 75 75 148 148 0 0
339 IPC 75 75 149 149 0 0
339 IPC 75 75 150 150 0 0
339 IPC 75 75 151 151 0 0
339 IPC 75 75 152 152 0 0
341 IPC 75 75 153 153 0 0
341 IPC 75 75 154 154 0 0
341 IPC 75 75 155 155 0 0
341 IPC 75 75 156 156 0 0
341 IPC 75 75 157 157 0 0
341 IPC 75 75 158 158 0 0
341 IPC 75 75 159 159 0 0
341 IPC 75 75 160 160 0 0
341 IPC 75 75 161 161 0 0
341 IPC 75 75 162 162 0 0
341 IPC 75 75 163 163 0 0
340 IPC 75 75 164 164 0 0
340 IPC 75 75 165 165 0 0
340 IPC 75 75 166 166 0 0
340 IPC 75 75 167 167 0 0
340 IPC 75 75 168 168 0 0
340 IPC 75 75 169 169 0 0
340 IPC 75 75 170 170 0 0
340 IPC 75 75 171 171 0 0
36 Primary 75 75 172 172 0 0
36 Primary 75 75 173 173 0 0
36 Primary 75 75 174 174 0 0
36 Primary 75 75 175 175 0 0
36 Primary 75 75 176 176 0 0
36 Primary 75 75 177 177 0 0
36 Primary 75 75 178 178 0 0
36 Primary 75 75 179 179 0 0
36 Primary 75 75 180 180 0 0
36 Primary 75 75 181 181 0 0
36 Primary 75 75 182 182 0 0
36 Primary 75 75 183 183 0 0
36 Primary 75 75 184 184 0 0
36 Primary 75 75 185 185 0 0
36 Primary 75 75 186 186 0 0
36 Primary 75 75 187 187 0 0
36 Primary 75 75 188 188 0 0
36 Primary 75 75 189 189 0 0
36 Primary 75 75 190 190 0 0
36 Primary 75 75 191 191 0 0
36 Primary 75 75 192 192 0 0
36 Primary 75 75 193 193 0 0
36 Primary 75 75 194 194 0 0
36 Primary 75 75 195 195 0 0
36 Primary 75 75 196 196 0 0
36 Primary 75 75 197 197 0 0
36 Primary 75 75 198 198 0 0
36 Primary 75 75 199 199 0 0
36 Primary 75 75 200 200 0 0
36 Primary 75 75 201 201 0 0
36 Primary 75 75 202 202 0 0
36 Primary 75 75 203 203 0 0
36 Primary 75 75 204 204 0 0
36 Primary 75 75 205 205 0 0
36 Primary 75 75 206 206 0 0
238 IPC 75 75 207 207 0 0
238 IPC 75 75 208 208 0 0
238 IPC 75 75 209 209 0 0
238 IPC 75 75 210 210 0 0
238 IPC 75 75 211 211 0 0
238 IPC 75 75 212 212 0 0
238 IPC 75 75 213 213 0 0
238 IPC 75 75 214 214 0 0
238 IPC 75 75 215 215 0 0
238 IPC 75 75 216 216 0 0
238 IPC 75 75 217 217 0 0
447 IPC 75 75 218 218 0 0
447 IPC 75 75 219 219 0 0
447 IPC 75 75 220 220 0 0
447 IPC 75 75 221 221 0 0
447 IPC 75 75 222 222 0 0
447 IPC 75 75 223 223 0 0
447 IPC 75 75 224 224 0 0
447 IPC 75 75 225 225 0 0
35 Primary 75 75 226 226 0 0
35 Primary 75 75 227 227 0 0
35 Primary 75 75 228 228 0 0
35 Primary 75 75 229 229 0 0
35 Primary 75 75 230 230 0 0
35 Primary 75 75 231 231 0 0
35 Primary 75 75 232 232 0 0
35 Primary 75 75 233 233 0 0
35 Primary 75 75 234 234 0 0
35 Primary 75 75 235 235 0 0
35 Primary 75 75 236 236 0 0
35 Primary 75 75 237 237 0 0
35 Primary 75 75 238 238 0 0
35 Primary 75 75 239 239 0 0
35 Primary 75 75 240 240 0 0
35 Primary 75 75 241 241 0 0
35 Primary 75 75 242 242 0 0
35 Primary 75 75 243 243 0 0
35 Primary 75 75 244 244 0 0
35 Primary 75 75 245 245 0 0
35 Primary 75 75 246 246 0 0
35 Primary 75 75 247 247 0 0
35 Primary 75 75 248 248 0 0
35 Primary 75 75 249 249 0 0
35 Primary 75 75 250 250 0 0
35 Primary 75 75 251 251 0 0
35 Primary 75 75 252 252 0 0
35 Primary 75 75 253 253 0 0
233 IPC 75 75 254 254 0 0
233 IPC 75 75 255 255 0 0
233 IPC 75 75 256 256 0 0
233 IPC 75 75 257 257 0 0
233 IPC 75 75 258 258 0 0
233 IPC 75 75 259 259 0 0
233 IPC 75 75 260 260 0 0
233 IPC 75 75 261 261 0 0
233 IPC 75 75 262 262 0 0
233 IPC 75 75 263 263 0 0
233 IPC 75 75 264 264 0 0
233 IPC 75 75 265 265 0 0
233 IPC 75 75 266 266 0 0
233 IPC 75 75 267 267 0 0
232 IPC 75 75 268 268 0 0
232 IPC 75 75 269 269 0 0
232 IPC 75 75 270 270 0 0
232 IPC 75 75 271 271 0 0
232 IPC 75 75 272 272 0 0
232 IPC 75 75 273 273 0 0
232 IPC 75 75 274 274 0 0
232 IPC 75 75 275 275 0 0
232 IPC 75 75 276 276 0 0
232 IPC 75 75 277 277 0 0
232 IPC 75 75 278 278 0 0
232 IPC 75 75 279 279 0 0
231 IPC 75 75 280 280 0 0
231 IPC 75 75 281 281 0 0
231 IPC 75 75 282 282 0 0
230 IPC 75 75 283 283 0 0
230 IPC 75 75 284 284 0 0
230 IPC 75 75 285 285 0 0
230 IPC 75 75 286 286 0 0
230 IPC 75 75 287 287 0 0
230 IPC 75 75 288 288 0 0
230 IPC 75 75 289 289 0 0
230 IPC 75 75 290 290 0 0
230 IPC 75 75 291 291 0 0
230 IPC 75 75 292 292 0 0
230 IPC 75 75 293 293 0 0
230 IPC 75 75 294 294 0 0
226 IPC 75 75 322 322 0 0
226 IPC 75 75 323 323 0 0
226 IPC 75 75 324 324 0 0
226 IPC 75 75 325 325 0 0
226 IPC 75 75 326 326 0 0
225 IPC 75 75 327 327 0 0
225 IPC 75 75 328 328 0 0
225 IPC 75 75 329 329 0 0
225 IPC 75 75 330 330 0 0
225 IPC 75 75 331 331 0 0
225 IPC 75 75 332 332 0 0
225 IPC 75 75 333 333 0 0
32 Primary 75 75 334 334 0 0
32 Primary 75 75 335 335 0 0
32 Primary 75 75 336 336 0 0
32 Primary 75 75 337 337 0 0
32 Primary 75 75 338 338 0 0
32 Primary 75 75 339 339 0 0
32 Primary 75 75 340 340 0 0
32 Primary 75 75 341 341 0 0
32 Primary 75 75 342 342 0 0
32 Primary 75 75 343 343 0 0
32 Primary 75 75 344 344 0 0
32 Primary 75 75 345 345 0 0
32 Primary 75 75 346 346 0 0
32 Primary 75 75 347 347 0 0
32 Primary 75 75 348 348 0 0
32 Primary 75 75 349 349 0 0
32 Primary 75 75 350 350 0 0
32 Primary 75 75 351 351 0 0
32 Primary 75 75 352 352 0 0
32 Primary 75 75 353 353 0 0
32 Primary 75 75 354 354 0 0
32 Primary 75 75 355 355 0 0
32 Primary 75 75 356 356 0 0
32 Primary 75 75 357 357 0 0
32 Primary 75 75 358 358 0 0
660 IPC 75 75 359 359 0 0
660 IPC 75 75 360 360 0 0
660 IPC 75 75 361 361 0 0
660 IPC 75 75 362 362 0 0
660 IPC 75 75 363 363 0 0
660 IPC 75 75 364 364 0 0
660 IPC 75 75 365 365 0 0
660 IPC 75 75 366 366 0 0
661 IPC 75 75 367 367 0 0
661 IPC 75 75 368 368 0 0
661 IPC 75 75 369 369 0 0
661 IPC 75 75 370 370 0 0
661 IPC 75 75 371 371 0 0
661 IPC 75 75 372 372 0 0
661 IPC 75 75 373 373 0 0
661 IPC 75 75 374 374 0 0
663 IPC 75 75 375 375 0 0
663 IPC 75 75 376 376 0 0
663 IPC 75 75 377 377 0 0
663 IPC 75 75 378 378 0 0
663 IPC 75 75 379 379 0 0
31 Primary 75 75 380 380 0 0
31 Primary 75 75 381 381 0 0
31 Primary 75 75 382 382 0 0
31 Primary 75 75 383 383 0 0
31 Primary 75 75 384 384 0 0
31 Primary 75 75 385 385 0 0
31 Primary 75 75 386 386 0 0
31 Primary 75 75 387 387 0 0
31 Primary 75 75 388 388 0 0
31 Primary 75 75 389 389 0 0
219 IPC 75 75 390 390 0 0
219 IPC 75 75 391 391 0 0
219 IPC 75 75 392 392 0 0
219 IPC 75 75 393 393 0 0
219 IPC 75 75 394 394 0 0
219 IPC 75 75 395 395 0 0
219 IPC 75 75 396 396 0 0
219 IPC 75 75 397 397 0 0
219 IPC 75 75 398 398 0 0
218 IPC 75 75 399 399 0 0
218 IPC 75 75 400 400 0 0
218 IPC 75 75 401 401 0 0
218 IPC 75 75 402 402 0 0
218 IPC 75 75 403 403 0 0
218 IPC 75 75 404 404 0 0
218 IPC 75 75 405 405 0 0
218 IPC 75 75 406 406 0 0
218 IPC 75 75 407 407 0 0
218 IPC 75 75 408 408 0 0
218 IPC 75 75 409 409 0 0
218 IPC 75 75 410 410 0 0
218 IPC 75 75 411 411 0 0
30 Primary 75 75 412 412 0 0
30 Primary 75 75 413 413 0 0
30 Primary 75 75 414 414 0 0
30 Primary 75 75 415 415 0 0
30 Primary 75 75 416 416 0 0
30 Primary 75 75 417 417 0 0
30 Primary 75 75 418 418 0 0
30 Primary 75 75 419 419 0 0
30 Primary 75 75 420 420 0 0
30 Primary 75 75 421 421 0 0
30 Primary 75 75 422 422 0 0
30 Primary 75 75 423 423 0 0
30 Primary 75 75 424 424 0 0
30 Primary 75 75 425 425 0 0
30 Primary 75 75 426 426 0 0
30 Primary 75 75 427 427 0 0
30 Primary 75 75 428 428 0 0
30 Primary 75 75 429 429 0 0
30 Primary 75 75 430 430 0 0
30 Primary 75 75 431 431 0 0
30 Primary 75 75 432 432 0 0
30 Primary 75 75 433 433 0 0
30 Primary 75 75 434 434 0 0
30 Primary 75 75 435 435 0 0
30 Primary 75 75 436 436 0 0
215 IPC 75 75 437 437 0 0
215 IPC 75 75 438 438 0 0
215 IPC 75 75 439 439 0 0
215 IPC 75 75 440 440 0 0
214 IPC 75 75 441 441 0 0
214 IPC 75 75 442 442 0 0
214 IPC 75 75 443 443 0 0
214 IPC 75 75 444 444 0 0
214 IPC 75 75 445 445 0 0
214 IPC 75 75 446 446 0 0
214 IPC 75 75 447 447 0 0
214 IPC 75 75 448 448 0 0
214 IPC 75 75 449 449 0 0
249 IPC 76 76 96 96 0 0
249 IPC 76 76 97 97 0 0
249 IPC 76 76 98 98 0 0
249 IPC 76 76 99 99 0 0
249 IPC 76 76 100 100 0 0
249 IPC 76 76 101 101 0 0
249 IPC 76 76 102 102 0 0
249 IPC 76 76 103 103 0 0
249 IPC 76 76 104 104 0 0
249 IPC 76 76 105 105 0 0
249 IPC 76 76 106 106 0 0
249 IPC 76 76 107 107 0 0
38 Primary 76 76 108 108 0 0
38 Primary 76 76 109 109 0 0
38 Primary 76 76 110 110 0 0
38 Primary 76 76 111 111 0 0
38 Primary 76 76 112 112 0 0
38 Primary 76 76 113 113 0 0
38 Primary 76 76 114 114 0 0
38 Primary 76 76 115 115 0 0
38 Primary 76 76 116 116 0 0
38 Primary 76 76 117 117 0 0
38 Primary 76 76 118 118 0 0
38 Primary 76 76 119 119 0 0
38 Primary 76 76 120 120 0 0
38 Primary 76 76 121 121 0 0
38 Primary 76 76 122 122 0 0
38 Primary 76 76 123 123 0 0
38 Primary 76 76 124 124 0 0
38 Primary 76 76 125 125 0 0
38 Primary 76 76 126 126 0 0
38 Primary 76 76 127 127 0 0
38 Primary 76 76 128 128 0 0
38 Primary 76 76 129 129 0 0
38 Primary 76 76 130 130 0 0
38 Primary 76 76 131 131 0 0
38 Primary 76 76 132 132 0 0
38 Primary 76 76 133 133 0 0
38 Primary 76 76 134 134 0 0
38 Primary 76 76 135 135 0 0
38 Primary 76 76 136 136 0 0
38 Primary 76 76 137 137 0 0
339 IPC 76 76 138 138 0 0
339 IPC 76 76 139 139 0 0
339 IPC 76 76 140 140 0 0
339 IPC 76 76 141 141 0 0
339 IPC 76 76 142 142 0 0
339 IPC 76 76 143 143 0 0
339 IPC 76 76 144 144 0 0
339 IPC 76 76 145 145 0 0
339 IPC 76 76 146 146 0 0
339 IPC 76 76 147 147 0 0
339 IPC 76 76 148 148 0 0
339 IPC 76 76 149 149 0 0
339 IPC 76 76 150 150 0 0
339 IPC 76 76 151 151 0 0
339 IPC 76 76 152 152 0 0
341 IPC 76 76 153 153 0 0
341 IPC 76 76 154 154 0 0
341 IPC 76 76 155 155 0 0
341 IPC 76 76 156 156 0 0
341 IPC 76 76 157 157 0 0
341 IPC 76 76 158 158 0 0
341 IPC 76 76 159 159 0 0
341 IPC 76 76 160 160 0 0
341 IPC 76 76 161 161 0 0
341 IPC 76 76 162 162 0 0
341 IPC 76 76 163 163 0 0
340 IPC 76 76 164 164 0 0
340 IPC 76 76 165 165 0 0
340 IPC 76 76 166 166 0 0
340 IPC 76 76 167 167 0 0
340 IPC 76 76 168 168 0 0
340 IPC 76 76 169 169 0 0
340 IPC 76 76 170 170 0 0
340 IPC 76 76 171 171 0 0
36 Primary 76 76 172 172 0 0
36 Primary 76 76 173 173 0 0
36 Primary 76 76 174 174 0 0
36 Primary 76 76 175 175 0 0
36 Primary 76 76 176 176 0 0
36 Primary 76 76 177 177 0 0
36 Primary 76 76 178 178 0 0
36 Primary 76 76 179 179 0 0
36 Primary 76 76 180 180 0 0
36 Primary 76 76 181 181 0 0
36 Primary 76 76 182 182 0 0
36 Primary 76 76 183 183 0 0
36 Primary 76 76 184 184 0 0
36 Primary 76 76 185 185 0 0
36 Primary 76 76 186 186 0 0
36 Primary 76 76 187 187 0 0
36 Primary 76 76 188 188 0 0
36 Primary 76 76 189 189 0 0
36 Primary 76 76 190 190 0 0
36 Primary 76 76 191 191 0 0
36 Primary 76 76 192 192 0 0
36 Primary 76 76 193 193 0 0
36 Primary 76 76 194 194 0 0
36 Primary 76 76 195 195 0 0
36 Primary 76 76 196 196 0 0
36 Primary 76 76 197 197 0 0
36 Primary 76 76 198 198 0 0
36 Primary 76 76 199 199 0 0
36 Primary 76 76 200 200 0 0
36 Primary 76 76 201 201 0 0
36 Primary 76 76 202 202 0 0
36 Primary 76 76 203 203 0 0
36 Primary 76 76 204 204 0 0
36 Primary 76 76 205 205 0 0
36 Primary 76 76 206 206 0 0
238 IPC 76 76 207 207 0 0
238 IPC 76 76 208 208 0 0
238 IPC 76 76 209 209 0 0
238 IPC 76 76 210 210 0 0
238 IPC 76 76 211 211 0 0
238 IPC 76 76 212 212 0 0
238 IPC 76 76 213 213 0 0
238 IPC 76 76 214 214 0 0
238 IPC 76 76 215 215 0 0
238 IPC 76 76 216 216 0 0
238 IPC 76 76 217 217 0 0
447 IPC 76 76 218 218 0 0
447 IPC 76 76 219 219 0 0
447 IPC 76 76 220 220 0 0
447 IPC 76 76 221 221 0 0
447 IPC 76 76 222 222 0 0
447 IPC 76 76 223 223 0 0
447 IPC 76 76 224 224 0 0
447 IPC 76 76 225 225 0 0
35 Primary 76 76 226 226 0 0
35 Primary 76 76 227 227 0 0
35 Primary 76 76 228 228 0 0
35 Primary 76 76 229 229 0 0
35 Primary 76 76 230 230 0 0
35 Primary 76 76 231 231 0 0
35 Primary 76 76 232 232 0 0
35 Primary 76 76 233 233 0 0
35 Primary 76 76 234 234 0 0
35 Primary 76 76 235 235 0 0
35 Primary 76 76 236 236 0 0
35 Primary 76 76 237 237 0 0
35 Primary 76 76 238 238 0 0
35 Primary 76 76 239 239 0 0
35 Primary 76 76 240 240 0 0
35 Primary 76 76 241 241 0 0
35 Primary 76 76 242 242 0 0
35 Primary 76 76 243 243 0 0
35 Primary 76 76 244 244 0 0
35 Primary 76 76 245 245 0 0
35 Primary 76 76 246 246 0 0
35 Primary 76 76 247 247 0 0
35 Primary 76 76 248 248 0 0
35 Primary 76 76 249 249 0 0
35 Primary 76 76 250 250 0 0
35 Primary 76 76 251 251 0 0
35 Primary 76 76 252 252 0 0
35 Primary 76 76 253 253 0 0
233 IPC 76 76 254 254 0 0
233 IPC 76 76 255 255 0 0
233 IPC 76 76 256 256 0 0
233 IPC 76 76 257 257 0 0
233 IPC 76 76 258 258 0 0
233 IPC 76 76 259 259 0 0
233 IPC 76 76 260 260 0 0
233 IPC 76 76 261 261 0 0
233 IPC 76 76 262 262 0 0
233 IPC 76 76 263 263 0 0
233 IPC 76 76 264 264 0 0
233 IPC 76 76 265 265 0 0
233 IPC 76 76 266 266 0 0
233 IPC 76 76 267 267 0 0
232 IPC 76 76 268 268 0 0
232 IPC 76 76 269 269 0 0
232 IPC 76 76 270 270 0 0
232 IPC 76 76 271 271 0 0
232 IPC 76 76 272 272 0 0
232 IPC 76 76 273 273 0 0
232 IPC 76 76 274 274 0 0
232 IPC 76 76 275 275 0 0
232 IPC 76 76 276 276 0 0
232 IPC 76 76 277 277 0 0
232 IPC 76 76 278 278 0 0
232 IPC 76 76 279 279 0 0
231 IPC 76 76 280 280 0 0
231 IPC 76 76 281 281 0 0
231 IPC 76 76 282 282 0 0
230 IPC 76 76 283 283 0 0
230 IPC 76 76 284 284 0 0
230 IPC 76 76 285 285 0 0
230 IPC 76 76 286 286 0 0
230 IPC 76 76 287 287 0 0
230 IPC 76 76 288 288 0 0
230 IPC 76 76 289 289 0 0
230 IPC 76 76 290 290 0 0
230 IPC 76 76 291 291 0 0
230 IPC 76 76 292 292 0 0
230 IPC 76 76 293 293 0 0
230 IPC 76 76 294 294 0 0
230 IPC 76 76 295 295 0 0
226 IPC 76 76 322 322 0 0
226 IPC 76 76 323 323 0 0
226 IPC 76 76 324 324 0 0
226 IPC 76 76 325 325 0 0
226 IPC 76 76 326 326 0 0
226 IPC 76 76 327 327 0 0
226 IPC 76 76 328 328 0 0
225 IPC 76 76 329 329 0 0
225 IPC 76 76 330 330 0 0
225 IPC 76 76 331 331 0 0
225 IPC 76 76 332 332 0 0
225 IPC 76 76 333 333 0 0
32 Primary 76 76 334 334 0 0
32 Primary 76 76 335 335 0 0
32 Primary 76 76 336 336 0 0
32 Primary 76 76 337 337 0 0
32 Primary 76 76 338 338 0 0
32 Primary 76 76 339 339 0 0
32 Primary 76 76 340 340 0 0
32 Primary 76 76 341 341 0 0
32 Primary 76 76 342 342 0 0
32 Primary 76 76 343 343 0 0
32 Primary 76 76 344 344 0 0
32 Primary 76 76 345 345 0 0
32 Primary 76 76 346 346 0 0
32 Primary 76 76 347 347 0 0
32 Primary 76 76 348 348 0 0
32 Primary 76 76 349 349 0 0
32 Primary 76 76 350 350 0 0
32 Primary 76 76 351 351 0 0
32 Primary 76 76 352 352 0 0
32 Primary 76 76 353 353 0 0
32 Primary 76 76 354 354 0 0
32 Primary 76 76 355 355 0 0
32 Primary 76 76 356 356 0 0
32 Primary 76 76 357 357 0 0
32 Primary 76 76 358 358 0 0
660 IPC 76 76 359 359 0 0
660 IPC 76 76 360 360 0 0
660 IPC 76 76 361 361 0 0
660 IPC 76 76 362 362 0 0
660 IPC 76 76 363 363 0 0
660 IPC 76 76 364 364 0 0
660 IPC 76 76 365 365 0 0
660 IPC 76 76 366 366 0 0
660 IPC 76 76 367 367 0 0
661 IPC 76 76 368 368 0 0
661 IPC 76 76 369 369 0 0
661 IPC 76 76 370 370 0 0
661 IPC 76 76 371 371 0 0
661 IPC 76 76 372 372 0 0
661 IPC 76 76 373 373 0 0
661 IPC 76 76 374 374 0 0
663 IPC 76 76 375 375 0 0
663 IPC 76 76 376 376 0 0
663 IPC 76 76 377 377 0 0
663 IPC 76 76 378 378 0 0
663 IPC 76 76 379 379 0 0
31 Primary 76 76 380 380 0 0
31 Primary 76 76 381 381 0 0
31 Primary 76 76 382 382 0 0
31 Primary 76 76 383 383 0 0
31 Primary 76 76 384 384 0 0
31 Primary 76 76 385 385 0 0
31 Primary 76 76 386 386 0 0
31 Primary 76 76 387 387 0 0
31 Primary 76 76 388 388 0 0
31 Primary 76 76 389 389 0 0
31 Primary 76 76 390 390 0 0
219 IPC 76 76 391 391 0 0
219 IPC 76 76 392 392 0 0
219 IPC 76 76 393 393 0 0
219 IPC 76 76 394 394 0 0
219 IPC 76 76 395 395 0 0
219 IPC 76 76 396 396 0 0
219 IPC 76 76 397 397 0 0
219 IPC 76 76 398 398 0 0
218 IPC 76 76 399 399 0 0
218 IPC 76 76 400 400 0 0
218 IPC 76 76 401 401 0 0
218 IPC 76 76 402 402 0 0
218 IPC 76 76 403 403 0 0
218 IPC 76 76 404 404 0 0
218 IPC 76 76 405 405 0 0
218 IPC 76 76 406 406 0 0
218 IPC 76 76 407 407 0 0
218 IPC 76 76 408 408 0 0
218 IPC 76 76 409 409 0 0
218 IPC 76 76 410 410 0 0
218 IPC 76 76 411 411 0 0
30 Primary 76 76 412 412 0 0
30 Primary 76 76 413 413 0 0
30 Primary 76 76 414 414 0 0
30 Primary 76 76 415 415 0 0
30 Primary 76 76 416 416 0 0
30 Primary 76 76 417 417 0 0
30 Primary 76 76 418 418 0 0
30 Primary 76 76 419 419 0 0
30 Primary 76 76 420 420 0 0
30 Primary 76 76 421 421 0 0
30 Primary 76 76 422 422 0 0
30 Primary 76 76 423 423 0 0
30 Primary 76 76 424 424 0 0
30 Primary 76 76 425 425 0 0
30 Primary 76 76 426 426 0 0
30 Primary 76 76 427 427 0 0
30 Primary 76 76 428 428 0 0
30 Primary 76 76 429 429 0 0
30 Primary 76 76 430 430 0 0
30 Primary 76 76 431 431 0 0
30 Primary 76 76 432 432 0 0
30 Primary 76 76 433 433 0 0
30 Primary 76 76 434 434 0 0
30 Primary 76 76 435 435 0 0
30 Primary 76 76 436 436 0 0
215 IPC 76 76 437 437 0 0
213 IPC 76 76 438 438 0 0
213 IPC 76 76 439 439 0 0
213 IPC 76 76 440 440 0 0
213 IPC 76 76 441 441 0 0
213 IPC 76 76 442 442 0 0
213 IPC 76 76 443 443 0 0
214 IPC 76 76 444 444 0 0
214 IPC 76 76 445 445 0 0
214 IPC 76 76 446 446 0 0
214 IPC 76 76 447 447 0 0
214 IPC 76 76 448 448 0 0
214 IPC 76 76 449 449 0 0
214 IPC 76 76 450 450 0 0
249 IPC 77 77 96 96 0 0
249 IPC 77 77 97 97 0 0
249 IPC 77 77 98 98 0 0
249 IPC 77 77 99 99 0 0
249 IPC 77 77 100 100 0 0
249 IPC 77 77 101 101 0 0
249 IPC 77 77 102 102 0 0
249 IPC 77 77 103 103 0 0
249 IPC 77 77 104 104 0 0
249 IPC 77 77 105 105 0 0
249 IPC 77 77 106 106 0 0
249 IPC 77 77 107 107 0 0
38 Primary 77 77 108 108 0 0
38 Primary 77 77 109 109 0 0
38 Primary 77 77 110 110 0 0
38 Primary 77 77 111 111 0 0
38 Primary 77 77 112 112 0 0
38 Primary 77 77 113 113 0 0
38 Primary 77 77 114 114 0 0
38 Primary 77 77 115 115 0 0
38 Primary 77 77 116 116 0 0
38 Primary 77 77 117 117 0 0
38 Primary 77 77 118 118 0 0
38 Primary 77 77 119 119 0 0
38 Primary 77 77 120 120 0 0
38 Primary 77 77 121 121 0 0
38 Primary 77 77 122 122 0 0
38 Primary 77 77 123 123 0 0
38 Primary 77 77 124 124 0 0
38 Primary 77 77 125 125 0 0
38 Primary 77 77 126 126 0 0
38 Primary 77 77 127 127 0 0
38 Primary 77 77 128 128 0 0
38 Primary 77 77 129 129 0 0
38 Primary 77 77 130 130 0 0
38 Primary 77 77 131 131 0 0
38 Primary 77 77 132 132 0 0
38 Primary 77 77 133 133 0 0
38 Primary 77 77 134 134 0 0
38 Primary 77 77 135 135 0 0
38 Primary 77 77 136 136 0 0
38 Primary 77 77 137 137 0 0
339 IPC 77 77 138 138 0 0
339 IPC 77 77 139 139 0 0
339 IPC 77 77 140 140 0 0
339 IPC 77 77 141 141 0 0
339 IPC 77 77 142 142 0 0
339 IPC 77 77 143 143 0 0
339 IPC 77 77 144 144 0 0
339 IPC 77 77 145 145 0 0
339 IPC 77 77 146 146 0 0
339 IPC 77 77 147 147 0 0
339 IPC 77 77 148 148 0 0
339 IPC 77 77 149 149 0 0
339 IPC 77 77 150 150 0 0
341 IPC 77 77 151 151 0 0
341 IPC 77 77 152 152 0 0
341 IPC 77 77 153 153 0 0
341 IPC 77 77 154 154 0 0
341 IPC 77 77 155 155 0 0
341 IPC 77 77 156 156 0 0
341 IPC 77 77 157 157 0 0
341 IPC 77 77 158 158 0 0
341 IPC 77 77 159 159 0 0
341 IPC 77 77 160 160 0 0
341 IPC 77 77 161 161 0 0
341 IPC 77 77 162 162 0 0
341 IPC 77 77 163 163 0 0
341 IPC 77 77 164 164 0 0
340 IPC 77 77 165 165 0 0
340 IPC 77 77 166 166 0 0
340 IPC 77 77 167 167 0 0
340 IPC 77 77 168 168 0 0
340 IPC 77 77 169 169 0 0
340 IPC 77 77 170 170 0 0
340 IPC 77 77 171 171 0 0
36 Primary 77 77 172 172 0 0
36 Primary 77 77 173 173 0 0
36 Primary 77 77 174 174 0 0
36 Primary 77 77 175 175 0 0
36 Primary 77 77 176 176 0 0
36 Primary 77 77 177 177 0 0
36 Primary 77 77 178 178 0 0
36 Primary 77 77 179 179 0 0
36 Primary 77 77 180 180 0 0
36 Primary 77 77 181 181 0 0
36 Primary 77 77 182 182 0 0
36 Primary 77 77 183 183 0 0
36 Primary 77 77 184 184 0 0
36 Primary 77 77 185 185 0 0
36 Primary 77 77 186 186 0 0
36 Primary 77 77 187 187 0 0
36 Primary 77 77 188 188 0 0
36 Primary 77 77 189 189 0 0
36 Primary 77 77 190 190 0 0
36 Primary 77 77 191 191 0 0
36 Primary 77 77 192 192 0 0
36 Primary 77 77 193 193 0 0
36 Primary 77 77 194 194 0 0
36 Primary 77 77 195 195 0 0
36 Primary 77 77 196 196 0 0
36 Primary 77 77 197 197 0 0
36 Primary 77 77 198 198 0 0
36 Primary 77 77 199 199 0 0
36 Primary 77 77 200 200 0 0
36 Primary 77 77 201 201 0 0
36 Primary 77 77 202 202 0 0
36 Primary 77 77 203 203 0 0
36 Primary 77 77 204 204 0 0
36 Primary 77 77 205 205 0 0
36 Primary 77 77 206 206 0 0
238 IPC 77 77 207 207 0 0
238 IPC 77 77 208 208 0 0
238 IPC 77 77 209 209 0 0
238 IPC 77 77 210 210 0 0
238 IPC 77 77 211 211 0 0
238 IPC 77 77 212 212 0 0
238 IPC 77 77 213 213 0 0
238 IPC 77 77 214 214 0 0
238 IPC 77 77 215 215 0 0
238 IPC 77 77 216 216 0 0
447 IPC 77 77 217 217 0 0
447 IPC 77 77 218 218 0 0
447 IPC 77 77 219 219 0 0
447 IPC 77 77 220 220 0 0
447 IPC 77 77 221 221 0 0
447 IPC 77 77 222 222 0 0
447 IPC 77 77 223 223 0 0
447 IPC 77 77 224 224 0 0
447 IPC 77 77 225 225 0 0
35 Primary 77 77 226 226 0 0
35 Primary 77 77 227 227 0 0
35 Primary 77 77 228 228 0 0
35 Primary 77 77 229 229 0 0
35 Primary 77 77 230 230 0 0
35 Primary 77 77 231 231 0 0
35 Primary 77 77 232 232 0 0
35 Primary 77 77 233 233 0 0
35 Primary 77 77 234 234 0 0
35 Primary 77 77 235 235 0 0
35 Primary 77 77 236 236 0 0
35 Primary 77 77 237 237 0 0
35 Primary 77 77 238 238 0 0
35 Primary 77 77 239 239 0 0
35 Primary 77 77 240 240 0 0
35 Primary 77 77 241 241 0 0
35 Primary 77 77 242 242 0 0
35 Primary 77 77 243 243 0 0
35 Primary 77 77 244 244 0 0
35 Primary 77 77 245 245 0 0
35 Primary 77 77 246 246 0 0
35 Primary 77 77 247 247 0 0
35 Primary 77 77 248 248 0 0
35 Primary 77 77 249 249 0 0
35 Primary 77 77 250 250 0 0
35 Primary 77 77 251 251 0 0
35 Primary 77 77 252 252 0 0
35 Primary 77 77 253 253 0 0
233 IPC 77 77 254 254 0 0
233 IPC 77 77 255 255 0 0
233 IPC 77 77 256 256 0 0
233 IPC 77 77 257 257 0 0
233 IPC 77 77 258 258 0 0
233 IPC 77 77 259 259 0 0
233 IPC 77 77 260 260 0 0
233 IPC 77 77 261 261 0 0
233 IPC 77 77 262 262 0 0
233 IPC 77 77 263 263 0 0
233 IPC 77 77 264 264 0 0
233 IPC 77 77 265 265 0 0
233 IPC 77 77 266 266 0 0
233 IPC 77 77 267 267 0 0
233 IPC 77 77 268 268 0 0
232 IPC 77 77 269 269 0 0
232 IPC 77 77 270 270 0 0
232 IPC 77 77 271 271 0 0
34 Primary 77 77 272 272 0 0
34 Primary 77 77 273 273 0 0
34 Primary 77 77 274 274 0 0
34 Primary 77 77 275 275 0 0
34 Primary 77 77 276 276 0 0
34 Primary 77 77 277 277 0 0
34 Primary 77 77 278 278 0 0
34 Primary 77 77 279 279 0 0
34 Primary 77 77 280 280 0 0
34 Primary 77 77 281 281 0 0
34 Primary 77 77 282 282 0 0
34 Primary 77 77 283 283 0 0
230 IPC 77 77 284 284 0 0
230 IPC 77 77 285 285 0 0
230 IPC 77 77 286 286 0 0
230 IPC 77 77 287 287 0 0
230 IPC 77 77 288 288 0 0
230 IPC 77 77 289 289 0 0
230 IPC 77 77 290 290 0 0
230 IPC 77 77 291 291 0 0
230 IPC 77 77 292 292 0 0
230 IPC 77 77 293 293 0 0
230 IPC 77 77 294 294 0 0
230 IPC 77 77 295 295 0 0
226 IPC 77 77 322 322 0 0
226 IPC 77 77 323 323 0 0
226 IPC 77 77 324 324 0 0
226 IPC 77 77 325 325 0 0
226 IPC 77 77 326 326 0 0
226 IPC 77 77 327 327 0 0
226 IPC 77 77 328 328 0 0
226 IPC 77 77 329 329 0 0
226 IPC 77 77 330 330 0 0
226 IPC 77 77 331 331 0 0
225 IPC 77 77 332 332 0 0
225 IPC 77 77 333 333 0 0
32 Primary 77 77 334 334 0 0
32 Primary 77 77 335 335 0 0
32 Primary 77 77 336 336 0 0
32 Primary 77 77 337 337 0 0
32 Primary 77 77 338 338 0 0
32 Primary 77 77 339 339 0 0
32 Primary 77 77 340 340 0 0
32 Primary 77 77 341 341 0 0
32 Primary 77 77 342 342 0 0
32 Primary 77 77 343 343 0 0
32 Primary 77 77 344 344 0 0
32 Primary 77 77 345 345 0 0
32 Primary 77 77 346 346 0 0
32 Primary 77 77 347 347 0 0
32 Primary 77 77 348 348 0 0
32 Primary 77 77 349 349 0 0
32 Primary 77 77 350 350 0 0
32 Primary 77 77 351 351 0 0
32 Primary 77 77 352 352 0 0
32 Primary 77 77 353 353 0 0
32 Primary 77 77 354 354 0 0
32 Primary 77 77 355 355 0 0
32 Primary 77 77 356 356 0 0
32 Primary 77 77 357 357 0 0
32 Primary 77 77 358 358 0 0
660 IPC 77 77 359 359 0 0
660 IPC 77 77 360 360 0 0
660 IPC 77 77 361 361 0 0
660 IPC 77 77 362 362 0 0
660 IPC 77 77 363 363 0 0
660 IPC 77 77 364 364 0 0
660 IPC 77 77 365 365 0 0
660 IPC 77 77 366 366 0 0
660 IPC 77 77 367 367 0 0
661 IPC 77 77 368 368 0 0
661 IPC 77 77 369 369 0 0
661 IPC 77 77 370 370 0 0
661 IPC 77 77 371 371 0 0
661 IPC 77 77 372 372 0 0
661 IPC 77 77 373 373 0 0
663 IPC 77 77 374 374 0 0
663 IPC 77 77 375 375 0 0
663 IPC 77 77 376 376 0 0
663 IPC 77 77 377 377 0 0
663 IPC 77 77 378 378 0 0
663 IPC 77 77 379 379 0 0
31 Primary 77 77 380 380 0 0
31 Primary 77 77 381 381 0 0
31 Primary 77 77 382 382 0 0
31 Primary 77 77 383 383 0 0
31 Primary 77 77 384 384 0 0
31 Primary 77 77 385 385 0 0
31 Primary 77 77 386 386 0 0
31 Primary 77 77 387 387 0 0
31 Primary 77 77 388 388 0 0
31 Primary 77 77 389 389 0 0
31 Primary 77 77 390 390 0 0
219 IPC 77 77 391 391 0 0
219 IPC 77 77 392 392 0 0
219 IPC 77 77 393 393 0 0
219 IPC 77 77 394 394 0 0
219 IPC 77 77 395 395 0 0
219 IPC 77 77 396 396 0 0
219 IPC 77 77 397 397 0 0
219 IPC 77 77 398 398 0 0
218 IPC 77 77 399 399 0 0
218 IPC 77 77 400 400 0 0
218 IPC 77 77 401 401 0 0
218 IPC 77 77 402 402 0 0
218 IPC 77 77 403 403 0 0
218 IPC 77 77 404 404 0 0
218 IPC 77 77 405 405 0 0
218 IPC 77 77 406 406 0 0
218 IPC 77 77 407 407 0 0
218 IPC 77 77 408 408 0 0
218 IPC 77 77 409 409 0 0
218 IPC 77 77 410 410 0 0
218 IPC 77 77 411 411 0 0
30 Primary 77 77 412 412 0 0
30 Primary 77 77 413 413 0 0
30 Primary 77 77 414 414 0 0
30 Primary 77 77 415 415 0 0
30 Primary 77 77 416 416 0 0
30 Primary 77 77 417 417 0 0
30 Primary 77 77 418 418 0 0
30 Primary 77 77 419 419 0 0
30 Primary 77 77 420 420 0 0
30 Primary 77 77 421 421 0 0
30 Primary 77 77 422 422 0 0
30 Primary 77 77 423 423 0 0
30 Primary 77 77 424 424 0 0
30 Primary 77 77 425 425 0 0
30 Primary 77 77 426 426 0 0
30 Primary 77 77 427 427 0 0
30 Primary 77 77 428 428 0 0
30 Primary 77 77 429 429 0 0
30 Primary 77 77 430 430 0 0
30 Primary 77 77 431 431 0 0
30 Primary 77 77 432 432 0 0
30 Primary 77 77 433 433 0 0
30 Primary 77 77 434 434 0 0
30 Primary 77 77 435 435 0 0
30 Primary 77 77 436 436 0 0
30 Primary 77 77 437 437 0 0
213 IPC 77 77 438 438 0 0
213 IPC 77 77 439 439 0 0
213 IPC 77 77 440 440 0 0
213 IPC 77 77 441 441 0 0
213 IPC 77 77 442 442 0 0
213 IPC 77 77 443 443 0 0
213 IPC 77 77 444 444 0 0
213 IPC 77 77 445 445 0 0
214 IPC 77 77 446 446 0 0
214 IPC 77 77 447 447 0 0
214 IPC 77 77 448 448 0 0
214 IPC 77 77 449 449 0 0
214 IPC 77 77 450 450 0 0
249 IPC 78 78 96 96 0 0
249 IPC 78 78 97 97 0 0
249 IPC 78 78 98 98 0 0
249 IPC 78 78 99 99 0 0
249 IPC 78 78 100 100 0 0
249 IPC 78 78 101 101 0 0
249 IPC 78 78 102 102 0 0
249 IPC 78 78 103 103 0 0
249 IPC 78 78 104 104 0 0
249 IPC 78 78 105 105 0 0
249 IPC 78 78 106 106 0 0
249 IPC 78 78 107 107 0 0
249 IPC 78 78 108 108 0 0
38 Primary 78 78 109 109 0 0
38 Primary 78 78 110 110 0 0
38 Primary 78 78 111 111 0 0
38 Primary 78 78 112 112 0 0
38 Primary 78 78 113 113 0 0
38 Primary 78 78 114 114 0 0
38 Primary 78 78 115 115 0 0
38 Primary 78 78 116 116 0 0
38 Primary 78 78 117 117 0 0
38 Primary 78 78 118 118 0 0
38 Primary 78 78 119 119 0 0
38 Primary 78 78 120 120 0 0
38 Primary 78 78 121 121 0 0
38 Primary 78 78 122 122 0 0
38 Primary 78 78 123 123 0 0
38 Primary 78 78 124 124 0 0
38 Primary 78 78 125 125 0 0
38 Primary 78 78 126 126 0 0
38 Primary 78 78 127 127 0 0
38 Primary 78 78 128 128 0 0
38 Primary 78 78 129 129 0 0
38 Primary 78 78 130 130 0 0
38 Primary 78 78 131 131 0 0
38 Primary 78 78 132 132 0 0
38 Primary 78 78 133 133 0 0
38 Primary 78 78 134 134 0 0
38 Primary 78 78 135 135 0 0
38 Primary 78 78 136 136 0 0
38 Primary 78 78 137 137 0 0
38 Primary 78 78 138 138 0 0
339 IPC 78 78 139 139 0 0
339 IPC 78 78 140 140 0 0
339 IPC 78 78 141 141 0 0
339 IPC 78 78 142 142 0 0
339 IPC 78 78 143 143 0 0
339 IPC 78 78 144 144 0 0
339 IPC 78 78 145 145 0 0
339 IPC 78 78 146 146 0 0
339 IPC 78 78 147 147 0 0
339 IPC 78 78 148 148 0 0
339 IPC 78 78 149 149 0 0
341 IPC 78 78 150 150 0 0
341 IPC 78 78 151 151 0 0
341 IPC 78 78 152 152 0 0
341 IPC 78 78 153 153 0 0
341 IPC 78 78 154 154 0 0
341 IPC 78 78 155 155 0 0
341 IPC 78 78 156 156 0 0
341 IPC 78 78 157 157 0 0
341 IPC 78 78 158 158 0 0
341 IPC 78 78 159 159 0 0
341 IPC 78 78 160 160 0 0
341 IPC 78 78 161 161 0 0
341 IPC 78 78 162 162 0 0
341 IPC 78 78 163 163 0 0
341 IPC 78 78 164 164 0 0
340 IPC 78 78 165 165 0 0
340 IPC 78 78 166 166 0 0
340 IPC 78 78 167 167 0 0
340 IPC 78 78 168 168 0 0
340 IPC 78 78 169 169 0 0
340 IPC 78 78 170 170 0 0
340 IPC 78 78 171 171 0 0
36 Primary 78 78 172 172 0 0
36 Primary 78 78 173 173 0 0
36 Primary 78 78 174 174 0 0
36 Primary 78 78 175 175 0 0
36 Primary 78 78 176 176 0 0
36 Primary 78 78 177 177 0 0
36 Primary 78 78 178 178 0 0
36 Primary 78 78 179 179 0 0
36 Primary 78 78 180 180 0 0
36 Primary 78 78 181 181 0 0
36 Primary 78 78 182 182 0 0
36 Primary 78 78 183 183 0 0
36 Primary 78 78 184 184 0 0
36 Primary 78 78 185 185 0 0
36 Primary 78 78 186 186 0 0
36 Primary 78 78 187 187 0 0
36 Primary 78 78 188 188 0 0
36 Primary 78 78 189 189 0 0
36 Primary 78 78 190 190 0 0
36 Primary 78 78 191 191 0 0
36 Primary 78 78 192 192 0 0
36 Primary 78 78 193 193 0 0
36 Primary 78 78 194 194 0 0
36 Primary 78 78 195 195 0 0
36 Primary 78 78 196 196 0 0
36 Primary 78 78 197 197 0 0
36 Primary 78 78 198 198 0 0
36 Primary 78 78 199 199 0 0
36 Primary 78 78 200 200 0 0
36 Primary 78 78 201 201 0 0
36 Primary 78 78 202 202 0 0
36 Primary 78 78 203 203 0 0
36 Primary 78 78 204 204 0 0
36 Primary 78 78 205 205 0 0
446 IPC 78 78 206 206 0 0
238 IPC 78 78 207 207 0 0
238 IPC 78 78 208 208 0 0
238 IPC 78 78 209 209 0 0
238 IPC 78 78 210 210 0 0
238 IPC 78 78 211 211 0 0
238 IPC 78 78 212 212 0 0
238 IPC 78 78 213 213 0 0
238 IPC 78 78 214 214 0 0
238 IPC 78 78 215 215 0 0
447 IPC 78 78 216 216 0 0
447 IPC 78 78 217 217 0 0
447 IPC 78 78 218 218 0 0
447 IPC 78 78 219 219 0 0
447 IPC 78 78 220 220 0 0
447 IPC 78 78 221 221 0 0
447 IPC 78 78 222 222 0 0
447 IPC 78 78 223 223 0 0
447 IPC 78 78 224 224 0 0
447 IPC 78 78 225 225 0 0
35 Primary 78 78 226 226 0 0
35 Primary 78 78 227 227 0 0
35 Primary 78 78 228 228 0 0
35 Primary 78 78 229 229 0 0
35 Primary 78 78 230 230 0 0
35 Primary 78 78 231 231 0 0
35 Primary 78 78 232 232 0 0
35 Primary 78 78 233 233 0 0
35 Primary 78 78 234 234 0 0
35 Primary 78 78 235 235 0 0
35 Primary 78 78 236 236 0 0
35 Primary 78 78 237 237 0 0
35 Primary 78 78 238 238 0 0
35 Primary 78 78 239 239 0 0
35 Primary 78 78 240 240 0 0
35 Primary 78 78 241 241 0 0
35 Primary 78 78 242 242 0 0
35 Primary 78 78 243 243 0 0
35 Primary 78 78 244 244 0 0
35 Primary 78 78 245 245 0 0
35 Primary 78 78 246 246 0 0
35 Primary 78 78 247 247 0 0
35 Primary 78 78 248 248 0 0
35 Primary 78 78 249 249 0 0
35 Primary 78 78 250 250 0 0
35 Primary 78 78 251 251 0 0
35 Primary 78 78 252 252 0 0
35 Primary 78 78 253 253 0 0
233 IPC 78 78 254 254 0 0
233 IPC 78 78 255 255 0 0
233 IPC 78 78 256 256 0 0
233 IPC 78 78 257 257 0 0
233 IPC 78 78 258 258 0 0
233 IPC 78 78 259 259 0 0
233 IPC 78 78 260 260 0 0
233 IPC 78 78 261 261 0 0
233 IPC 78 78 262 262 0 0
233 IPC 78 78 263 263 0 0
233 IPC 78 78 264 264 0 0
233 IPC 78 78 265 265 0 0
233 IPC 78 78 266 266 0 0
233 IPC 78 78 267 267 0 0
233 IPC 78 78 268 268 0 0
233 IPC 78 78 269 269 0 0
232 IPC 78 78 270 270 0 0
34 Primary 78 78 271 271 0 0
34 Primary 78 78 272 272 0 0
34 Primary 78 78 273 273 0 0
34 Primary 78 78 274 274 0 0
34 Primary 78 78 275 275 0 0
34 Primary 78 78 276 276 0 0
34 Primary 78 78 277 277 0 0
34 Primary 78 78 278 278 0 0
34 Primary 78 78 279 279 0 0
34 Primary 78 78 280 280 0 0
34 Primary 78 78 281 281 0 0
34 Primary 78 78 282 282 0 0
34 Primary 78 78 283 283 0 0
34 Primary 78 78 284 284 0 0
230 IPC 78 78 285 285 0 0
230 IPC 78 78 286 286 0 0
230 IPC 78 78 287 287 0 0
230 IPC 78 78 288 288 0 0
230 IPC 78 78 289 289 0 0
230 IPC 78 78 290 290 0 0
230 IPC 78 78 291 291 0 0
230 IPC 78 78 292 292 0 0
230 IPC 78 78 293 293 0 0
230 IPC 78 78 294 294 0 0
230 IPC 78 78 295 295 0 0
230 IPC 78 78 296 296 0 0
226 IPC 78 78 322 322 0 0
226 IPC 78 78 323 323 0 0
226 IPC 78 78 324 324 0 0
226 IPC 78 78 325 325 0 0
226 IPC 78 78 326 326 0 0
226 IPC 78 78 327 327 0 0
226 IPC 78 78 328 328 0 0
226 IPC 78 78 329 329 0 0
226 IPC 78 78 330 330 0 0
226 IPC 78 78 331 331 0 0
226 IPC 78 78 332 332 0 0
226 IPC 78 78 333 333 0 0
32 Primary 78 78 334 334 0 0
32 Primary 78 78 335 335 0 0
32 Primary 78 78 336 336 0 0
32 Primary 78 78 337 337 0 0
32 Primary 78 78 338 338 0 0
32 Primary 78 78 339 339 0 0
32 Primary 78 78 340 340 0 0
32 Primary 78 78 341 341 0 0
32 Primary 78 78 342 342 0 0
32 Primary 78 78 343 343 0 0
32 Primary 78 78 344 344 0 0
32 Primary 78 78 345 345 0 0
32 Primary 78 78 346 346 0 0
32 Primary 78 78 347 347 0 0
32 Primary 78 78 348 348 0 0
32 Primary 78 78 349 349 0 0
32 Primary 78 78 350 350 0 0
32 Primary 78 78 351 351 0 0
32 Primary 78 78 352 352 0 0
32 Primary 78 78 353 353 0 0
32 Primary 78 78 354 354 0 0
32 Primary 78 78 355 355 0 0
32 Primary 78 78 356 356 0 0
32 Primary 78 78 357 357 0 0
32 Primary 78 78 358 358 0 0
660 IPC 78 78 359 359 0 0
660 IPC 78 78 360 360 0 0
660 IPC 78 78 361 361 0 0
660 IPC 78 78 362 362 0 0
660 IPC 78 78 363 363 0 0
660 IPC 78 78 364 364 0 0
660 IPC 78 78 365 365 0 0
660 IPC 78 78 366 366 0 0
660 IPC 78 78 367 367 0 0
661 IPC 78 78 368 368 0 0
661 IPC 78 78 369 369 0 0
661 IPC 78 78 370 370 0 0
661 IPC 78 78 371 371 0 0
661 IPC 78 78 372 372 0 0
663 IPC 78 78 373 373 0 0
663 IPC 78 78 374 374 0 0
663 IPC 78 78 375 375 0 0
663 IPC 78 78 376 376 0 0
663 IPC 78 78 377 377 0 0
663 IPC 78 78 378 378 0 0
663 IPC 78 78 379 379 0 0
31 Primary 78 78 380 380 0 0
31 Primary 78 78 381 381 0 0
31 Primary 78 78 382 382 0 0
31 Primary 78 78 383 383 0 0
31 Primary 78 78 384 384 0 0
31 Primary 78 78 385 385 0 0
31 Primary 78 78 386 386 0 0
31 Primary 78 78 387 387 0 0
31 Primary 78 78 388 388 0 0
31 Primary 78 78 389 389 0 0
31 Primary 78 78 390 390 0 0
31 Primary 78 78 391 391 0 0
31 Primary 78 78 392 392 0 0
31 Primary 78 78 393 393 0 0
219 IPC 78 78 394 394 0 0
219 IPC 78 78 395 395 0 0
219 IPC 78 78 396 396 0 0
219 IPC 78 78 397 397 0 0
218 IPC 78 78 398 398 0 0
218 IPC 78 78 399 399 0 0
218 IPC 78 78 400 400 0 0
218 IPC 78 78 401 401 0 0
218 IPC 78 78 402 402 0 0
218 IPC 78 78 403 403 0 0
218 IPC 78 78 404 404 0 0
218 IPC 78 78 405 405 0 0
218 IPC 78 78 406 406 0 0
218 IPC 78 78 407 407 0 0
218 IPC 78 78 408 408 0 0
218 IPC 78 78 409 409 0 0
218 IPC 78 78 410 410 0 0
218 IPC 78 78 411 411 0 0
30 Primary 78 78 412 412 0 0
30 Primary 78 78 413 413 0 0
30 Primary 78 78 414 414 0 0
30 Primary 78 78 415 415 0 0
30 Primary 78 78 416 416 0 0
30 Primary 78 78 417 417 0 0
30 Primary 78 78 418 418 0 0
30 Primary 78 78 419 419 0 0
30 Primary 78 78 420 420 0 0
30 Primary 78 78 421 421 0 0
30 Primary 78 78 422 422 0 0
30 Primary 78 78 423 423 0 0
30 Primary 78 78 424 424 0 0
30 Primary 78 78 425 425 0 0
30 Primary 78 78 426 426 0 0
30 Primary 78 78 427 427 0 0
30 Primary 78 78 428 428 0 0
30 Primary 78 78 429 429 0 0
30 Primary 78 78 430 430 0 0
30 Primary 78 78 431 431 0 0
30 Primary 78 78 432 432 0 0
30 Primary 78 78 433 433 0 0
30 Primary 78 78 434 434 0 0
30 Primary 78 78 435 435 0 0
30 Primary 78 78 436 436 0 0
30 Primary 78 78 437 437 0 0
213 IPC 78 78 438 438 0 0
213 IPC 78 78 439 439 0 0
213 IPC 78 78 440 440 0 0
213 IPC 78 78 441 441 0 0
213 IPC 78 78 442 442 0 0
213 IPC 78 78 443 443 0 0
213 IPC 78 78 444 444 0 0
213 IPC 78 78 445 445 0 0
213 IPC 78 78 446 446 0 0
214 IPC 78 78 447 447 0 0
214 IPC 78 78 448 448 0 0
212 IPC 78 78 449 449 0 0
212 IPC 78 78 450 450 0 0
212 IPC 78 78 451 451 0 0
212 IPC 78 78 452 452 0 0
212 IPC 78 78 453 453 0 0
249 IPC 79 79 97 97 0 0
249 IPC 79 79 98 98 0 0
249 IPC 79 79 99 99 0 0
249 IPC 79 79 100 100 0 0
249 IPC 79 79 101 101 0 0
249 IPC 79 79 102 102 0 0
249 IPC 79 79 103 103 0 0
249 IPC 79 79 104 104 0 0
249 IPC 79 79 105 105 0 0
249 IPC 79 79 106 106 0 0
249 IPC 79 79 107 107 0 0
251 IPC 79 79 108 108 0 0
38 Primary 79 79 109 109 0 0
38 Primary 79 79 110 110 0 0
38 Primary 79 79 111 111 0 0
38 Primary 79 79 112 112 0 0
38 Primary 79 79 113 113 0 0
38 Primary 79 79 114 114 0 0
38 Primary 79 79 115 115 0 0
38 Primary 79 79 116 116 0 0
38 Primary 79 79 117 117 0 0
38 Primary 79 79 118 118 0 0
38 Primary 79 79 119 119 0 0
38 Primary 79 79 120 120 0 0
38 Primary 79 79 121 121 0 0
38 Primary 79 79 122 122 0 0
38 Primary 79 79 123 123 0 0
38 Primary 79 79 124 124 0 0
38 Primary 79 79 125 125 0 0
38 Primary 79 79 126 126 0 0
38 Primary 79 79 127 127 0 0
38 Primary 79 79 128 128 0 0
38 Primary 79 79 129 129 0 0
38 Primary 79 79 130 130 0 0
38 Primary 79 79 131 131 0 0
38 Primary 79 79 132 132 0 0
38 Primary 79 79 133 133 0 0
38 Primary 79 79 134 134 0 0
38 Primary 79 79 135 135 0 0
38 Primary 79 79 136 136 0 0
38 Primary 79 79 137 137 0 0
38 Primary 79 79 138 138 0 0
339 IPC 79 79 139 139 0 0
339 IPC 79 79 140 140 0 0
339 IPC 79 79 141 141 0 0
339 IPC 79 79 142 142 0 0
339 IPC 79 79 143 143 0 0
339 IPC 79 79 144 144 0 0
339 IPC 79 79 145 145 0 0
339 IPC 79 79 146 146 0 0
339 IPC 79 79 147 147 0 0
342 IPC 79 79 148 148 0 0
342 IPC 79 79 149 149 0 0
341 IPC 79 79 150 150 0 0
341 IPC 79 79 151 151 0 0
341 IPC 79 79 152 152 0 0
341 IPC 79 79 153 153 0 0
341 IPC 79 79 154 154 0 0
341 IPC 79 79 155 155 0 0
341 IPC 79 79 156 156 0 0
341 IPC 79 79 157 157 0 0
341 IPC 79 79 158 158 0 0
341 IPC 79 79 159 159 0 0
341 IPC 79 79 160 160 0 0
341 IPC 79 79 161 161 0 0
341 IPC 79 79 162 162 0 0
341 IPC 79 79 163 163 0 0
341 IPC 79 79 164 164 0 0
341 IPC 79 79 165 165 0 0
340 IPC 79 79 166 166 0 0
340 IPC 79 79 167 167 0 0
340 IPC 79 79 168 168 0 0
340 IPC 79 79 169 169 0 0
340 IPC 79 79 170 170 0 0
340 IPC 79 79 171 171 0 0
36 Primary 79 79 172 172 0 0
36 Primary 79 79 173 173 0 0
36 Primary 79 79 174 174 0 0
36 Primary 79 79 175 175 0 0
36 Primary 79 79 176 176 0 0
36 Primary 79 79 177 177 0 0
36 Primary 79 79 178 178 0 0
36 Primary 79 79 179 179 0 0
36 Primary 79 79 180 180 0 0
36 Primary 79 79 181 181 0 0
36 Primary 79 79 182 182 0 0
36 Primary 79 79 183 183 0 0
36 Primary 79 79 184 184 0 0
36 Primary 79 79 185 185 0 0
36 Primary 79 79 186 186 0 0
36 Primary 79 79 187 187 0 0
36 Primary 79 79 188 188 0 0
36 Primary 79 79 189 189 0 0
36 Primary 79 79 190 190 0 0
36 Primary 79 79 191 191 0 0
36 Primary 79 79 192 192 0 0
36 Primary 79 79 193 193 0 0
36 Primary 79 79 194 194 0 0
36 Primary 79 79 195 195 0 0
36 Primary 79 79 196 196 0 0
36 Primary 79 79 197 197 0 0
36 Primary 79 79 198 198 0 0
36 Primary 79 79 199 199 0 0
36 Primary 79 79 200 200 0 0
36 Primary 79 79 201 201 0 0
36 Primary 79 79 202 202 0 0
36 Primary 79 79 203 203 0 0
36 Primary 79 79 204 204 0 0
36 Primary 79 79 205 205 0 0
446 IPC 79 79 206 206 0 0
446 IPC 79 79 207 207 0 0
238 IPC 79 79 208 208 0 0
238 IPC 79 79 209 209 0 0
238 IPC 79 79 210 210 0 0
238 IPC 79 79 211 211 0 0
238 IPC 79 79 212 212 0 0
238 IPC 79 79 213 213 0 0
238 IPC 79 79 214 214 0 0
238 IPC 79 79 215 215 0 0
447 IPC 79 79 216 216 0 0
447 IPC 79 79 217 217 0 0
447 IPC 79 79 218 218 0 0
447 IPC 79 79 219 219 0 0
447 IPC 79 79 220 220 0 0
447 IPC 79 79 221 221 0 0
447 IPC 79 79 222 222 0 0
447 IPC 79 79 223 223 0 0
447 IPC 79 79 224 224 0 0
35 Primary 79 79 225 225 0 0
35 Primary 79 79 226 226 0 0
35 Primary 79 79 227 227 0 0
35 Primary 79 79 228 228 0 0
35 Primary 79 79 229 229 0 0
35 Primary 79 79 230 230 0 0
35 Primary 79 79 231 231 0 0
35 Primary 79 79 232 232 0 0
35 Primary 79 79 233 233 0 0
35 Primary 79 79 234 234 0 0
35 Primary 79 79 235 235 0 0
35 Primary 79 79 236 236 0 0
35 Primary 79 79 237 237 0 0
35 Primary 79 79 238 238 0 0
35 Primary 79 79 239 239 0 0
35 Primary 79 79 240 240 0 0
35 Primary 79 79 241 241 0 0
35 Primary 79 79 242 242 0 0
35 Primary 79 79 243 243 0 0
35 Primary 79 79 244 244 0 0
35 Primary 79 79 245 245 0 0
35 Primary 79 79 246 246 0 0
35 Primary 79 79 247 247 0 0
35 Primary 79 79 248 248 0 0
35 Primary 79 79 249 249 0 0
35 Primary 79 79 250 250 0 0
35 Primary 79 79 251 251 0 0
35 Primary 79 79 252 252 0 0
35 Primary 79 79 253 253 0 0
233 IPC 79 79 254 254 0 0
233 IPC 79 79 255 255 0 0
233 IPC 79 79 256 256 0 0
233 IPC 79 79 257 257 0 0
233 IPC 79 79 258 258 0 0
233 IPC 79 79 259 259 0 0
233 IPC 79 79 260 260 0 0
233 IPC 79 79 261 261 0 0
233 IPC 79 79 262 262 0 0
233 IPC 79 79 263 263 0 0
233 IPC 79 79 264 264 0 0
233 IPC 79 79 265 265 0 0
233 IPC 79 79 266 266 0 0
233 IPC 79 79 267 267 0 0
233 IPC 79 79 268 268 0 0
233 IPC 79 79 269 269 0 0
232 IPC 79 79 270 270 0 0
34 Primary 79 79 271 271 0 0
34 Primary 79 79 272 272 0 0
34 Primary 79 79 273 273 0 0
34 Primary 79 79 274 274 0 0
34 Primary 79 79 275 275 0 0
34 Primary 79 79 276 276 0 0
34 Primary 79 79 277 277 0 0
34 Primary 79 79 278 278 0 0
34 Primary 79 79 279 279 0 0
34 Primary 79 79 280 280 0 0
34 Primary 79 79 281 281 0 0
34 Primary 79 79 282 282 0 0
34 Primary 79 79 283 283 0 0
34 Primary 79 79 284 284 0 0
34 Primary 79 79 285 285 0 0
230 IPC 79 79 286 286 0 0
230 IPC 79 79 287 287 0 0
230 IPC 79 79 288 288 0 0
230 IPC 79 79 289 289 0 0
230 IPC 79 79 290 290 0 0
230 IPC 79 79 291 291 0 0
230 IPC 79 79 292 292 0 0
230 IPC 79 79 293 293 0 0
230 IPC 79 79 294 294 0 0
230 IPC 79 79 295 295 0 0
230 IPC 79 79 296 296 0 0
230 IPC 79 79 297 297 0 0
226 IPC 79 79 322 322 0 0
226 IPC 79 79 323 323 0 0
226 IPC 79 79 324 324 0 0
226 IPC 79 79 325 325 0 0
226 IPC 79 79 326 326 0 0
226 IPC 79 79 327 327 0 0
226 IPC 79 79 328 328 0 0
226 IPC 79 79 329 329 0 0
226 IPC 79 79 330 330 0 0
226 IPC 79 79 331 331 0 0
226 IPC 79 79 332 332 0 0
226 IPC 79 79 333 333 0 0
32 Primary 79 79 334 334 0 0
32 Primary 79 79 335 335 0 0
32 Primary 79 79 336 336 0 0
32 Primary 79 79 337 337 0 0
32 Primary 79 79 338 338 0 0
32 Primary 79 79 339 339 0 0
32 Primary 79 79 340 340 0 0
32 Primary 79 79 341 341 0 0
32 Primary 79 79 342 342 0 0
32 Primary 79 79 343 343 0 0
32 Primary 79 79 344 344 0 0
32 Primary 79 79 345 345 0 0
32 Primary 79 79 346 346 0 0
32 Primary 79 79 347 347 0 0
32 Primary 79 79 348 348 0 0
32 Primary 79 79 349 349 0 0
32 Primary 79 79 350 350 0 0
32 Primary 79 79 351 351 0 0
32 Primary 79 79 352 352 0 0
32 Primary 79 79 353 353 0 0
32 Primary 79 79 354 354 0 0
32 Primary 79 79 355 355 0 0
32 Primary 79 79 356 356 0 0
32 Primary 79 79 357 357 0 0
32 Primary 79 79 358 358 0 0
660 IPC 79 79 359 359 0 0
660 IPC 79 79 360 360 0 0
660 IPC 79 79 361 361 0 0
660 IPC 79 79 362 362 0 0
660 IPC 79 79 363 363 0 0
660 IPC 79 79 364 364 0 0
660 IPC 79 79 365 365 0 0
660 IPC 79 79 366 366 0 0
660 IPC 79 79 367 367 0 0
661 IPC 79 79 368 368 0 0
661 IPC 79 79 369 369 0 0
661 IPC 79 79 370 370 0 0
661 IPC 79 79 371 371 0 0
663 IPC 79 79 372 372 0 0
663 IPC 79 79 373 373 0 0
663 IPC 79 79 374 374 0 0
663 IPC 79 79 375 375 0 0
663 IPC 79 79 376 376 0 0
663 IPC 79 79 377 377 0 0
663 IPC 79 79 378 378 0 0
663 IPC 79 79 379 379 0 0
31 Primary 79 79 380 380 0 0
31 Primary 79 79 381 381 0 0
31 Primary 79 79 382 382 0 0
31 Primary 79 79 383 383 0 0
31 Primary 79 79 384 384 0 0
31 Primary 79 79 385 385 0 0
31 Primary 79 79 386 386 0 0
31 Primary 79 79 387 387 0 0
31 Primary 79 79 388 388 0 0
31 Primary 79 79 389 389 0 0
31 Primary 79 79 390 390 0 0
31 Primary 79 79 391 391 0 0
31 Primary 79 79 392 392 0 0
31 Primary 79 79 393 393 0 0
31 Primary 79 79 394 394 0 0
31 Primary 79 79 395 395 0 0
31 Primary 79 79 396 396 0 0
31 Primary 79 79 397 397 0 0
218 IPC 79 79 398 398 0 0
218 IPC 79 79 399 399 0 0
218 IPC 79 79 400 400 0 0
218 IPC 79 79 401 401 0 0
218 IPC 79 79 402 402 0 0
218 IPC 79 79 403 403 0 0
218 IPC 79 79 404 404 0 0
218 IPC 79 79 405 405 0 0
218 IPC 79 79 406 406 0 0
218 IPC 79 79 407 407 0 0
218 IPC 79 79 408 408 0 0
218 IPC 79 79 409 409 0 0
218 IPC 79 79 410 410 0 0
218 IPC 79 79 411 411 0 0
30 Primary 79 79 412 412 0 0
30 Primary 79 79 413 413 0 0
30 Primary 79 79 414 414 0 0
30 Primary 79 79 415 415 0 0
30 Primary 79 79 416 416 0 0
30 Primary 79 79 417 417 0 0
30 Primary 79 79 418 418 0 0
30 Primary 79 79 419 419 0 0
30 Primary 79 79 420 420 0 0
30 Primary 79 79 421 421 0 0
30 Primary 79 79 422 422 0 0
30 Primary 79 79 423 423 0 0
30 Primary 79 79 424 424 0 0
30 Primary 79 79 425 425 0 0
30 Primary 79 79 426 426 0 0
30 Primary 79 79 427 427 0 0
30 Primary 79 79 428 428 0 0
30 Primary 79 79 429 429 0 0
30 Primary 79 79 430 430 0 0
30 Primary 79 79 431 431 0 0
30 Primary 79 79 432 432 0 0
30 Primary 79 79 433 433 0 0
30 Primary 79 79 434 434 0 0
30 Primary 79 79 435 435 0 0
30 Primary 79 79 436 436 0 0
30 Primary 79 79 437 437 0 0
213 IPC 79 79 438 438 0 0
213 IPC 79 79 439 439 0 0
213 IPC 79 79 440 440 0 0
213 IPC 79 79 441 441 0 0
213 IPC 79 79 442 442 0 0
213 IPC 79 79 443 443 0 0
213 IPC 79 79 444 444 0 0
213 IPC 79 79 445 445 0 0
213 IPC 79 79 446 446 0 0
213 IPC 79 79 447 447 0 0
214 IPC 79 79 448 448 0 0
212 IPC 79 79 449 449 0 0
212 IPC 79 79 450 450 0 0
212 IPC 79 79 451 451 0 0
212 IPC 79 79 452 452 0 0
212 IPC 79 79 453 453 0 0
212 IPC 79 79 454 454 0 0
212 IPC 79 79 455 455 0 0
249 IPC 80 80 97 97 0 0
249 IPC 80 80 98 98 0 0
249 IPC 80 80 99 99 0 0
249 IPC 80 80 100 100 0 0
249 IPC 80 80 101 101 0 0
249 IPC 80 80 102 102 0 0
249 IPC 80 80 103 103 0 0
249 IPC 80 80 104 104 0 0
249 IPC 80 80 105 105 0 0
249 IPC 80 80 106 106 0 0
249 IPC 80 80 107 107 0 0
251 IPC 80 80 108 108 0 0
251 IPC 80 80 109 109 0 0
38 Primary 80 80 110 110 0 0
38 Primary 80 80 111 111 0 0
38 Primary 80 80 112 112 0 0
38 Primary 80 80 113 113 0 0
38 Primary 80 80 114 114 0 0
38 Primary 80 80 115 115 0 0
38 Primary 80 80 116 116 0 0
38 Primary 80 80 117 117 0 0
38 Primary 80 80 118 118 0 0
38 Primary 80 80 119 119 0 0
38 Primary 80 80 120 120 0 0
38 Primary 80 80 121 121 0 0
38 Primary 80 80 122 122 0 0
38 Primary 80 80 123 123 0 0
38 Primary 80 80 124 124 0 0
38 Primary 80 80 125 125 0 0
38 Primary 80 80 126 126 0 0
38 Primary 80 80 127 127 0 0
38 Primary 80 80 128 128 0 0
38 Primary 80 80 129 129 0 0
38 Primary 80 80 130 130 0 0
38 Primary 80 80 131 131 0 0
38 Primary 80 80 132 132 0 0
38 Primary 80 80 133 133 0 0
38 Primary 80 80 134 134 0 0
38 Primary 80 80 135 135 0 0
38 Primary 80 80 136 136 0 0
38 Primary 80 80 137 137 0 0
38 Primary 80 80 138 138 0 0
338 IPC 80 80 139 139 0 0
338 IPC 80 80 140 140 0 0
338 IPC 80 80 141 141 0 0
339 IPC 80 80 142 142 0 0
339 IPC 80 80 143 143 0 0
339 IPC 80 80 144 144 0 0
339 IPC 80 80 145 145 0 0
342 IPC 80 80 146 146 0 0
342 IPC 80 80 147 147 0 0
342 IPC 80 80 148 148 0 0
342 IPC 80 80 149 149 0 0
342 IPC 80 80 150 150 0 0
342 IPC 80 80 151 151 0 0
342 IPC 80 80 152 152 0 0
341 IPC 80 80 153 153 0 0
341 IPC 80 80 154 154 0 0
341 IPC 80 80 155 155 0 0
341 IPC 80 80 156 156 0 0
341 IPC 80 80 157 157 0 0
341 IPC 80 80 158 158 0 0
341 IPC 80 80 159 159 0 0
341 IPC 80 80 160 160 0 0
341 IPC 80 80 161 161 0 0
341 IPC 80 80 162 162 0 0
341 IPC 80 80 163 163 0 0
341 IPC 80 80 164 164 0 0
341 IPC 80 80 165 165 0 0
341 IPC 80 80 166 166 0 0
340 IPC 80 80 167 167 0 0
340 IPC 80 80 168 168 0 0
340 IPC 80 80 169 169 0 0
340 IPC 80 80 170 170 0 0
340 IPC 80 80 171 171 0 0
36 Primary 80 80 172 172 0 0
36 Primary 80 80 173 173 0 0
36 Primary 80 80 174 174 0 0
36 Primary 80 80 175 175 0 0
36 Primary 80 80 176 176 0 0
36 Primary 80 80 177 177 0 0
36 Primary 80 80 178 178 0 0
36 Primary 80 80 179 179 0 0
36 Primary 80 80 180 180 0 0
36 Primary 80 80 181 181 0 0
36 Primary 80 80 182 182 0 0
36 Primary 80 80 183 183 0 0
36 Primary 80 80 184 184 0 0
36 Primary 80 80 185 185 0 0
36 Primary 80 80 186 186 0 0
36 Primary 80 80 187 187 0 0
36 Primary 80 80 188 188 0 0
36 Primary 80 80 189 189 0 0
36 Primary 80 80 190 190 0 0
36 Primary 80 80 191 191 0 0
36 Primary 80 80 192 192 0 0
36 Primary 80 80 193 193 0 0
36 Primary 80 80 194 194 0 0
36 Primary 80 80 195 195 0 0
36 Primary 80 80 196 196 0 0
36 Primary 80 80 197 197 0 0
36 Primary 80 80 198 198 0 0
36 Primary 80 80 199 199 0 0
36 Primary 80 80 200 200 0 0
36 Primary 80 80 201 201 0 0
36 Primary 80 80 202 202 0 0
36 Primary 80 80 203 203 0 0
36 Primary 80 80 204 204 0 0
446 IPC 80 80 205 205 0 0
446 IPC 80 80 206 206 0 0
446 IPC 80 80 207 207 0 0
446 IPC 80 80 208 208 0 0
446 IPC 80 80 209 209 0 0
446 IPC 80 80 210 210 0 0
446 IPC 80 80 211 211 0 0
446 IPC 80 80 212 212 0 0
446 IPC 80 80 213 213 0 0
446 IPC 80 80 214 214 0 0
446 IPC 80 80 215 215 0 0
447 IPC 80 80 216 216 0 0
447 IPC 80 80 217 217 0 0
447 IPC 80 80 218 218 0 0
447 IPC 80 80 219 219 0 0
447 IPC 80 80 220 220 0 0
447 IPC 80 80 221 221 0 0
447 IPC 80 80 222 222 0 0
447 IPC 80 80 223 223 0 0
447 IPC 80 80 224 224 0 0
35 Primary 80 80 225 225 0 0
35 Primary 80 80 226 226 0 0
35 Primary 80 80 227 227 0 0
35 Primary 80 80 228 228 0 0
35 Primary 80 80 229 229 0 0
35 Primary 80 80 230 230 0 0
35 Primary 80 80 231 231 0 0
35 Primary 80 80 232 232 0 0
35 Primary 80 80 233 233 0 0
35 Primary 80 80 234 234 0 0
35 Primary 80 80 235 235 0 0
35 Primary 80 80 236 236 0 0
35 Primary 80 80 237 237 0 0
35 Primary 80 80 238 238 0 0
35 Primary 80 80 239 239 0 0
35 Primary 80 80 240 240 0 0
35 Primary 80 80 241 241 0 0
35 Primary 80 80 242 242 0 0
35 Primary 80 80 243 243 0 0
35 Primary 80 80 244 244 0 0
35 Primary 80 80 245 245 0 0
35 Primary 80 80 246 246 0 0
35 Primary 80 80 247 247 0 0
35 Primary 80 80 248 248 0 0
35 Primary 80 80 249 249 0 0
35 Primary 80 80 250 250 0 0
35 Primary 80 80 251 251 0 0
35 Primary 80 80 252 252 0 0
35 Primary 80 80 253 253 0 0
233 IPC 80 80 254 254 0 0
233 IPC 80 80 255 255 0 0
233 IPC 80 80 256 256 0 0
233 IPC 80 80 257 257 0 0
233 IPC 80 80 258 258 0 0
233 IPC 80 80 259 259 0 0
233 IPC 80 80 260 260 0 0
233 IPC 80 80 261 261 0 0
233 IPC 80 80 262 262 0 0
233 IPC 80 80 263 263 0 0
233 IPC 80 80 264 264 0 0
233 IPC 80 80 265 265 0 0
233 IPC 80 80 266 266 0 0
233 IPC 80 80 267 267 0 0
233 IPC 80 80 268 268 0 0
233 IPC 80 80 269 269 0 0
34 Primary 80 80 270 270 0 0
34 Primary 80 80 271 271 0 0
34 Primary 80 80 272 272 0 0
34 Primary 80 80 273 273 0 0
34 Primary 80 80 274 274 0 0
34 Primary 80 80 275 275 0 0
34 Primary 80 80 276 276 0 0
34 Primary 80 80 277 277 0 0
34 Primary 80 80 278 278 0 0
34 Primary 80 80 279 279 0 0
34 Primary 80 80 280 280 0 0
34 Primary 80 80 281 281 0 0
34 Primary 80 80 282 282 0 0
34 Primary 80 80 283 283 0 0
34 Primary 80 80 284 284 0 0
34 Primary 80 80 285 285 0 0
34 Primary 80 80 286 286 0 0
34 Primary 80 80 287 287 0 0
230 IPC 80 80 288 288 0 0
230 IPC 80 80 289 289 0 0
230 IPC 80 80 290 290 0 0
230 IPC 80 80 291 291 0 0
230 IPC 80 80 292 292 0 0
230 IPC 80 80 293 293 0 0
230 IPC 80 80 294 294 0 0
230 IPC 80 80 295 295 0 0
230 IPC 80 80 296 296 0 0
230 IPC 80 80 297 297 0 0
229 IPC 80 80 303 303 0 0
229 IPC 80 80 304 304 0 0
229 IPC 80 80 305 305 0 0
229 IPC 80 80 306 306 0 0
226 IPC 80 80 322 322 0 0
226 IPC 80 80 323 323 0 0
226 IPC 80 80 324 324 0 0
226 IPC 80 80 325 325 0 0
226 IPC 80 80 326 326 0 0
226 IPC 80 80 327 327 0 0
226 IPC 80 80 328 328 0 0
226 IPC 80 80 329 329 0 0
226 IPC 80 80 330 330 0 0
226 IPC 80 80 331 331 0 0
226 IPC 80 80 332 332 0 0
226 IPC 80 80 333 333 0 0
32 Primary 80 80 334 334 0 0
32 Primary 80 80 335 335 0 0
32 Primary 80 80 336 336 0 0
32 Primary 80 80 337 337 0 0
32 Primary 80 80 338 338 0 0
32 Primary 80 80 339 339 0 0
32 Primary 80 80 340 340 0 0
32 Primary 80 80 341 341 0 0
32 Primary 80 80 342 342 0 0
32 Primary 80 80 343 343 0 0
32 Primary 80 80 344 344 0 0
32 Primary 80 80 345 345 0 0
32 Primary 80 80 346 346 0 0
32 Primary 80 80 347 347 0 0
32 Primary 80 80 348 348 0 0
32 Primary 80 80 349 349 0 0
32 Primary 80 80 350 350 0 0
32 Primary 80 80 351 351 0 0
32 Primary 80 80 352 352 0 0
32 Primary 80 80 353 353 0 0
32 Primary 80 80 354 354 0 0
32 Primary 80 80 355 355 0 0
32 Primary 80 80 356 356 0 0
32 Primary 80 80 357 357 0 0
32 Primary 80 80 358 358 0 0
660 IPC 80 80 359 359 0 0
660 IPC 80 80 360 360 0 0
660 IPC 80 80 361 361 0 0
660 IPC 80 80 362 362 0 0
660 IPC 80 80 363 363 0 0
660 IPC 80 80 364 364 0 0
660 IPC 80 80 365 365 0 0
660 IPC 80 80 366 366 0 0
660 IPC 80 80 367 367 0 0
662 IPC 80 80 368 368 0 0
661 IPC 80 80 369 369 0 0
661 IPC 80 80 370 370 0 0
661 IPC 80 80 371 371 0 0
663 IPC 80 80 372 372 0 0
663 IPC 80 80 373 373 0 0
663 IPC 80 80 374 374 0 0
663 IPC 80 80 375 375 0 0
663 IPC 80 80 376 376 0 0
663 IPC 80 80 377 377 0 0
663 IPC 80 80 378 378 0 0
663 IPC 80 80 379 379 0 0
31 Primary 80 80 380 380 0 0
31 Primary 80 80 381 381 0 0
31 Primary 80 80 382 382 0 0
31 Primary 80 80 383 383 0 0
31 Primary 80 80 384 384 0 0
31 Primary 80 80 385 385 0 0
31 Primary 80 80 386 386 0 0
31 Primary 80 80 387 387 0 0
31 Primary 80 80 388 388 0 0
31 Primary 80 80 389 389 0 0
31 Primary 80 80 390 390 0 0
31 Primary 80 80 391 391 0 0
31 Primary 80 80 392 392 0 0
31 Primary 80 80 393 393 0 0
31 Primary 80 80 394 394 0 0
31 Primary 80 80 395 395 0 0
31 Primary 80 80 396 396 0 0
31 Primary 80 80 397 397 0 0
667 IPC 80 80 398 398 0 0
218 IPC 80 80 399 399 0 0
218 IPC 80 80 400 400 0 0
218 IPC 80 80 401 401 0 0
218 IPC 80 80 402 402 0 0
218 IPC 80 80 403 403 0 0
218 IPC 80 80 404 404 0 0
218 IPC 80 80 405 405 0 0
218 IPC 80 80 406 406 0 0
218 IPC 80 80 407 407 0 0
218 IPC 80 80 408 408 0 0
218 IPC 80 80 409 409 0 0
218 IPC 80 80 410 410 0 0
218 IPC 80 80 411 411 0 0
30 Primary 80 80 412 412 0 0
30 Primary 80 80 413 413 0 0
30 Primary 80 80 414 414 0 0
30 Primary 80 80 415 415 0 0
30 Primary 80 80 416 416 0 0
30 Primary 80 80 417 417 0 0
30 Primary 80 80 418 418 0 0
30 Primary 80 80 419 419 0 0
30 Primary 80 80 420 420 0 0
30 Primary 80 80 421 421 0 0
30 Primary 80 80 422 422 0 0
30 Primary 80 80 423 423 0 0
30 Primary 80 80 424 424 0 0
30 Primary 80 80 425 425 0 0
30 Primary 80 80 426 426 0 0
30 Primary 80 80 427 427 0 0
30 Primary 80 80 428 428 0 0
30 Primary 80 80 429 429 0 0
30 Primary 80 80 430 430 0 0
30 Primary 80 80 431 431 0 0
30 Primary 80 80 432 432 0 0
30 Primary 80 80 433 433 0 0
30 Primary 80 80 434 434 0 0
30 Primary 80 80 435 435 0 0
30 Primary 80 80 436 436 0 0
213 IPC 80 80 437 437 0 0
213 IPC 80 80 438 438 0 0
213 IPC 80 80 439 439 0 0
213 IPC 80 80 440 440 0 0
213 IPC 80 80 441 441 0 0
213 IPC 80 80 442 442 0 0
213 IPC 80 80 443 443 0 0
213 IPC 80 80 444 444 0 0
213 IPC 80 80 445 445 0 0
213 IPC 80 80 446 446 0 0
213 IPC 80 80 447 447 0 0
214 IPC 80 80 448 448 0 0
212 IPC 80 80 449 449 0 0
212 IPC 80 80 450 450 0 0
212 IPC 80 80 451 451 0 0
212 IPC 80 80 452 452 0 0
212 IPC 80 80 453 453 0 0
212 IPC 80 80 454 454 0 0
212 IPC 80 80 455 455 0 0
212 IPC 80 80 456 456 0 0
212 IPC 80 80 457 457 0 0
249 IPC 81 81 97 97 0 0
249 IPC 81 81 98 98 0 0
249 IPC 81 81 99 99 0 0
249 IPC 81 81 100 100 0 0
249 IPC 81 81 101 101 0 0
249 IPC 81 81 102 102 0 0
249 IPC 81 81 103 103 0 0
249 IPC 81 81 104 104 0 0
249 IPC 81 81 105 105 0 0
249 IPC 81 81 106 106 0 0
251 IPC 81 81 107 107 0 0
251 IPC 81 81 108 108 0 0
251 IPC 81 81 109 109 0 0
251 IPC 81 81 110 110 0 0
38 Primary 81 81 111 111 0 0
38 Primary 81 81 112 112 0 0
38 Primary 81 81 113 113 0 0
38 Primary 81 81 114 114 0 0
38 Primary 81 81 115 115 0 0
38 Primary 81 81 116 116 0 0
38 Primary 81 81 117 117 0 0
38 Primary 81 81 118 118 0 0
38 Primary 81 81 119 119 0 0
38 Primary 81 81 120 120 0 0
38 Primary 81 81 121 121 0 0
38 Primary 81 81 122 122 0 0
38 Primary 81 81 123 123 0 0
38 Primary 81 81 124 124 0 0
38 Primary 81 81 125 125 0 0
38 Primary 81 81 126 126 0 0
38 Primary 81 81 127 127 0 0
38 Primary 81 81 128 128 0 0
38 Primary 81 81 129 129 0 0
38 Primary 81 81 130 130 0 0
38 Primary 81 81 131 131 0 0
38 Primary 81 81 132 132 0 0
38 Primary 81 81 133 133 0 0
38 Primary 81 81 134 134 0 0
38 Primary 81 81 135 135 0 0
38 Primary 81 81 136 136 0 0
38 Primary 81 81 137 137 0 0
38 Primary 81 81 138 138 0 0
338 IPC 81 81 139 139 0 0
338 IPC 81 81 140 140 0 0
338 IPC 81 81 141 141 0 0
338 IPC 81 81 142 142 0 0
339 IPC 81 81 143 143 0 0
339 IPC 81 81 144 144 0 0
342 IPC 81 81 145 145 0 0
342 IPC 81 81 146 146 0 0
342 IPC 81 81 147 147 0 0
342 IPC 81 81 148 148 0 0
342 IPC 81 81 149 149 0 0
342 IPC 81 81 150 150 0 0
342 IPC 81 81 151 151 0 0
342 IPC 81 81 152 152 0 0
342 IPC 81 81 153 153 0 0
342 IPC 81 81 154 154 0 0
342 IPC 81 81 155 155 0 0
342 IPC 81 81 156 156 0 0
341 IPC 81 81 157 157 0 0
341 IPC 81 81 158 158 0 0
341 IPC 81 81 159 159 0 0
341 IPC 81 81 160 160 0 0
341 IPC 81 81 161 161 0 0
341 IPC 81 81 162 162 0 0
341 IPC 81 81 163 163 0 0
341 IPC 81 81 164 164 0 0
341 IPC 81 81 165 165 0 0
341 IPC 81 81 166 166 0 0
443 IPC 81 81 167 167 0 0
443 IPC 81 81 168 168 0 0
443 IPC 81 81 169 169 0 0
443 IPC 81 81 170 170 0 0
443 IPC 81 81 171 171 0 0
36 Primary 81 81 172 172 0 0
36 Primary 81 81 173 173 0 0
36 Primary 81 81 174 174 0 0
36 Primary 81 81 175 175 0 0
36 Primary 81 81 176 176 0 0
36 Primary 81 81 177 177 0 0
36 Primary 81 81 178 178 0 0
36 Primary 81 81 179 179 0 0
36 Primary 81 81 180 180 0 0
36 Primary 81 81 181 181 0 0
36 Primary 81 81 182 182 0 0
36 Primary 81 81 183 183 0 0
36 Primary 81 81 184 184 0 0
36 Primary 81 81 185 185 0 0
36 Primary 81 81 186 186 0 0
36 Primary 81 81 187 187 0 0
36 Primary 81 81 188 188 0 0
36 Primary 81 81 189 189 0 0
36 Primary 81 81 190 190 0 0
36 Primary 81 81 191 191 0 0
36 Primary 81 81 192 192 0 0
36 Primary 81 81 193 193 0 0
36 Primary 81 81 194 194 0 0
36 Primary 81 81 195 195 0 0
36 Primary 81 81 196 196 0 0
36 Primary 81 81 197 197 0 0
36 Primary 81 81 198 198 0 0
36 Primary 81 81 199 199 0 0
36 Primary 81 81 200 200 0 0
36 Primary 81 81 201 201 0 0
36 Primary 81 81 202 202 0 0
36 Primary 81 81 203 203 0 0
446 IPC 81 81 204 204 0 0
446 IPC 81 81 205 205 0 0
446 IPC 81 81 206 206 0 0
446 IPC 81 81 207 207 0 0
446 IPC 81 81 208 208 0 0
446 IPC 81 81 209 209 0 0
446 IPC 81 81 210 210 0 0
446 IPC 81 81 211 211 0 0
446 IPC 81 81 212 212 0 0
446 IPC 81 81 213 213 0 0
446 IPC 81 81 214 214 0 0
446 IPC 81 81 215 215 0 0
447 IPC 81 81 216 216 0 0
447 IPC 81 81 217 217 0 0
447 IPC 81 81 218 218 0 0
447 IPC 81 81 219 219 0 0
447 IPC 81 81 220 220 0 0
447 IPC 81 81 221 221 0 0
447 IPC 81 81 222 222 0 0
447 IPC 81 81 223 223 0 0
447 IPC 81 81 224 224 0 0
35 Primary 81 81 225 225 0 0
35 Primary 81 81 226 226 0 0
35 Primary 81 81 227 227 0 0
35 Primary 81 81 228 228 0 0
35 Primary 81 81 229 229 0 0
35 Primary 81 81 230 230 0 0
35 Primary 81 81 231 231 0 0
35 Primary 81 81 232 232 0 0
35 Primary 81 81 233 233 0 0
35 Primary 81 81 234 234 0 0
35 Primary 81 81 235 235 0 0
35 Primary 81 81 236 236 0 0
35 Primary 81 81 237 237 0 0
35 Primary 81 81 238 238 0 0
35 Primary 81 81 239 239 0 0
35 Primary 81 81 240 240 0 0
35 Primary 81 81 241 241 0 0
35 Primary 81 81 242 242 0 0
35 Primary 81 81 243 243 0 0
35 Primary 81 81 244 244 0 0
35 Primary 81 81 245 245 0 0
35 Primary 81 81 246 246 0 0
35 Primary 81 81 247 247 0 0
35 Primary 81 81 248 248 0 0
35 Primary 81 81 249 249 0 0
35 Primary 81 81 250 250 0 0
35 Primary 81 81 251 251 0 0
35 Primary 81 81 252 252 0 0
35 Primary 81 81 253 253 0 0
233 IPC 81 81 254 254 0 0
233 IPC 81 81 255 255 0 0
233 IPC 81 81 256 256 0 0
233 IPC 81 81 257 257 0 0
233 IPC 81 81 258 258 0 0
233 IPC 81 81 259 259 0 0
233 IPC 81 81 260 260 0 0
233 IPC 81 81 261 261 0 0
233 IPC 81 81 262 262 0 0
233 IPC 81 81 263 263 0 0
233 IPC 81 81 264 264 0 0
233 IPC 81 81 265 265 0 0
233 IPC 81 81 266 266 0 0
233 IPC 81 81 267 267 0 0
233 IPC 81 81 268 268 0 0
233 IPC 81 81 269 269 0 0
34 Primary 81 81 270 270 0 0
34 Primary 81 81 271 271 0 0
34 Primary 81 81 272 272 0 0
34 Primary 81 81 273 273 0 0
34 Primary 81 81 274 274 0 0
34 Primary 81 81 275 275 0 0
34 Primary 81 81 276 276 0 0
34 Primary 81 81 277 277 0 0
34 Primary 81 81 278 278 0 0
34 Primary 81 81 279 279 0 0
34 Primary 81 81 280 280 0 0
34 Primary 81 81 281 281 0 0
34 Primary 81 81 282 282 0 0
34 Primary 81 81 283 283 0 0
34 Primary 81 81 284 284 0 0
34 Primary 81 81 285 285 0 0
34 Primary 81 81 286 286 0 0
34 Primary 81 81 287 287 0 0
34 Primary 81 81 288 288 0 0
230 IPC 81 81 289 289 0 0
230 IPC 81 81 290 290 0 0
230 IPC 81 81 291 291 0 0
230 IPC 81 81 292 292 0 0
230 IPC 81 81 293 293 0 0
230 IPC 81 81 294 294 0 0
230 IPC 81 81 295 295 0 0
230 IPC 81 81 296 296 0 0
230 IPC 81 81 297 297 0 0
229 IPC 81 81 299 299 0 0
229 IPC 81 81 300 300 0 0
229 IPC 81 81 301 301 0 0
229 IPC 81 81 302 302 0 0
229 IPC 81 81 303 303 0 0
229 IPC 81 81 304 304 0 0
229 IPC 81 81 305 305 0 0
229 IPC 81 81 306 306 0 0
229 IPC 81 81 307 307 0 0
229 IPC 81 81 308 308 0 0
227 IPC 81 81 321 321 0 0
227 IPC 81 81 322 322 0 0
226 IPC 81 81 323 323 0 0
226 IPC 81 81 324 324 0 0
226 IPC 81 81 325 325 0 0
226 IPC 81 81 326 326 0 0
226 IPC 81 81 327 327 0 0
226 IPC 81 81 328 328 0 0
226 IPC 81 81 329 329 0 0
226 IPC 81 81 330 330 0 0
226 IPC 81 81 331 331 0 0
226 IPC 81 81 332 332 0 0
226 IPC 81 81 333 333 0 0
32 Primary 81 81 334 334 0 0
32 Primary 81 81 335 335 0 0
32 Primary 81 81 336 336 0 0
32 Primary 81 81 337 337 0 0
32 Primary 81 81 338 338 0 0
32 Primary 81 81 339 339 0 0
32 Primary 81 81 340 340 0 0
32 Primary 81 81 341 341 0 0
32 Primary 81 81 342 342 0 0
32 Primary 81 81 343 343 0 0
32 Primary 81 81 344 344 0 0
32 Primary 81 81 345 345 0 0
32 Primary 81 81 346 346 0 0
32 Primary 81 81 347 347 0 0
32 Primary 81 81 348 348 0 0
32 Primary 81 81 349 349 0 0
32 Primary 81 81 350 350 0 0
32 Primary 81 81 351 351 0 0
32 Primary 81 81 352 352 0 0
32 Primary 81 81 353 353 0 0
32 Primary 81 81 354 354 0 0
32 Primary 81 81 355 355 0 0
32 Primary 81 81 356 356 0 0
32 Primary 81 81 357 357 0 0
32 Primary 81 81 358 358 0 0
660 IPC 81 81 359 359 0 0
660 IPC 81 81 360 360 0 0
660 IPC 81 81 361 361 0 0
660 IPC 81 81 362 362 0 0
660 IPC 81 81 363 363 0 0
660 IPC 81 81 364 364 0 0
660 IPC 81 81 365 365 0 0
660 IPC 81 81 366 366 0 0
660 IPC 81 81 367 367 0 0
662 IPC 81 81 368 368 0 0
662 IPC 81 81 369 369 0 0
662 IPC 81 81 370 370 0 0
662 IPC 81 81 371 371 0 0
663 IPC 81 81 372 372 0 0
663 IPC 81 81 373 373 0 0
663 IPC 81 81 374 374 0 0
663 IPC 81 81 375 375 0 0
663 IPC 81 81 376 376 0 0
663 IPC 81 81 377 377 0 0
663 IPC 81 81 378 378 0 0
663 IPC 81 81 379 379 0 0
31 Primary 81 81 380 380 0 0
31 Primary 81 81 381 381 0 0
31 Primary 81 81 382 382 0 0
31 Primary 81 81 383 383 0 0
31 Primary 81 81 384 384 0 0
31 Primary 81 81 385 385 0 0
31 Primary 81 81 386 386 0 0
31 Primary 81 81 387 387 0 0
31 Primary 81 81 388 388 0 0
31 Primary 81 81 389 389 0 0
31 Primary 81 81 390 390 0 0
31 Primary 81 81 391 391 0 0
31 Primary 81 81 392 392 0 0
31 Primary 81 81 393 393 0 0
31 Primary 81 81 394 394 0 0
31 Primary 81 81 395 395 0 0
31 Primary 81 81 396 396 0 0
31 Primary 81 81 397 397 0 0
667 IPC 81 81 398 398 0 0
667 IPC 81 81 399 399 0 0
667 IPC 81 81 400 400 0 0
218 IPC 81 81 401 401 0 0
218 IPC 81 81 402 402 0 0
218 IPC 81 81 403 403 0 0
218 IPC 81 81 404 404 0 0
218 IPC 81 81 405 405 0 0
218 IPC 81 81 406 406 0 0
218 IPC 81 81 407 407 0 0
218 IPC 81 81 408 408 0 0
218 IPC 81 81 409 409 0 0
218 IPC 81 81 410 410 0 0
218 IPC 81 81 411 411 0 0
30 Primary 81 81 412 412 0 0
30 Primary 81 81 413 413 0 0
30 Primary 81 81 414 414 0 0
30 Primary 81 81 415 415 0 0
30 Primary 81 81 416 416 0 0
30 Primary 81 81 417 417 0 0
30 Primary 81 81 418 418 0 0
30 Primary 81 81 419 419 0 0
30 Primary 81 81 420 420 0 0
30 Primary 81 81 421 421 0 0
30 Primary 81 81 422 422 0 0
30 Primary 81 81 423 423 0 0
30 Primary 81 81 424 424 0 0
30 Primary 81 81 425 425 0 0
30 Primary 81 81 426 426 0 0
30 Primary 81 81 427 427 0 0
30 Primary 81 81 428 428 0 0
30 Primary 81 81 429 429 0 0
30 Primary 81 81 430 430 0 0
30 Primary 81 81 431 431 0 0
30 Primary 81 81 432 432 0 0
30 Primary 81 81 433 433 0 0
30 Primary 81 81 434 434 0 0
213 IPC 81 81 435 435 0 0
213 IPC 81 81 436 436 0 0
213 IPC 81 81 437 437 0 0
213 IPC 81 81 438 438 0 0
213 IPC 81 81 439 439 0 0
213 IPC 81 81 440 440 0 0
213 IPC 81 81 441 441 0 0
213 IPC 81 81 442 442 0 0
213 IPC 81 81 443 443 0 0
213 IPC 81 81 444 444 0 0
213 IPC 81 81 445 445 0 0
213 IPC 81 81 446 446 0 0
213 IPC 81 81 447 447 0 0
212 IPC 81 81 448 448 0 0
212 IPC 81 81 449 449 0 0
212 IPC 81 81 450 450 0 0
212 IPC 81 81 451 451 0 0
212 IPC 81 81 452 452 0 0
212 IPC 81 81 453 453 0 0
212 IPC 81 81 454 454 0 0
212 IPC 81 81 455 455 0 0
212 IPC 81 81 456 456 0 0
212 IPC 81 81 457 457 0 0
212 IPC 81 81 458 458 0 0
212 IPC 81 81 459 459 0 0
249 IPC 82 82 98 98 0 0
249 IPC 82 82 99 99 0 0
249 IPC 82 82 100 100 0 0
249 IPC 82 82 101 101 0 0
249 IPC 82 82 102 102 0 0
249 IPC 82 82 103 103 0 0
249 IPC 82 82 104 104 0 0
249 IPC 82 82 105 105 0 0
249 IPC 82 82 106 106 0 0
251 IPC 82 82 107 107 0 0
251 IPC 82 82 108 108 0 0
251 IPC 82 82 109 109 0 0
251 IPC 82 82 110 110 0 0
38 Primary 82 82 111 111 0 0
38 Primary 82 82 112 112 0 0
38 Primary 82 82 113 113 0 0
38 Primary 82 82 114 114 0 0
38 Primary 82 82 115 115 0 0
38 Primary 82 82 116 116 0 0
38 Primary 82 82 117 117 0 0
38 Primary 82 82 118 118 0 0
38 Primary 82 82 119 119 0 0
38 Primary 82 82 120 120 0 0
38 Primary 82 82 121 121 0 0
38 Primary 82 82 122 122 0 0
38 Primary 82 82 123 123 0 0
38 Primary 82 82 124 124 0 0
38 Primary 82 82 125 125 0 0
38 Primary 82 82 126 126 0 0
38 Primary 82 82 127 127 0 0
38 Primary 82 82 128 128 0 0
38 Primary 82 82 129 129 0 0
38 Primary 82 82 130 130 0 0
38 Primary 82 82 131 131 0 0
38 Primary 82 82 132 132 0 0
38 Primary 82 82 133 133 0 0
38 Primary 82 82 134 134 0 0
38 Primary 82 82 135 135 0 0
38 Primary 82 82 136 136 0 0
338 IPC 82 82 137 137 0 0
338 IPC 82 82 138 138 0 0
338 IPC 82 82 139 139 0 0
338 IPC 82 82 140 140 0 0
338 IPC 82 82 141 141 0 0
338 IPC 82 82 142 142 0 0
338 IPC 82 82 143 143 0 0
342 IPC 82 82 144 144 0 0
342 IPC 82 82 145 145 0 0
342 IPC 82 82 146 146 0 0
342 IPC 82 82 147 147 0 0
342 IPC 82 82 148 148 0 0
342 IPC 82 82 149 149 0 0
342 IPC 82 82 150 150 0 0
342 IPC 82 82 151 151 0 0
342 IPC 82 82 152 152 0 0
342 IPC 82 82 153 153 0 0
342 IPC 82 82 154 154 0 0
342 IPC 82 82 155 155 0 0
342 IPC 82 82 156 156 0 0
342 IPC 82 82 157 157 0 0
342 IPC 82 82 158 158 0 0
342 IPC 82 82 159 159 0 0
341 IPC 82 82 160 160 0 0
341 IPC 82 82 161 161 0 0
341 IPC 82 82 162 162 0 0
341 IPC 82 82 163 163 0 0
341 IPC 82 82 164 164 0 0
341 IPC 82 82 165 165 0 0
341 IPC 82 82 166 166 0 0
443 IPC 82 82 167 167 0 0
443 IPC 82 82 168 168 0 0
443 IPC 82 82 169 169 0 0
443 IPC 82 82 170 170 0 0
443 IPC 82 82 171 171 0 0
443 IPC 82 82 172 172 0 0
36 Primary 82 82 173 173 0 0
36 Primary 82 82 174 174 0 0
36 Primary 82 82 175 175 0 0
36 Primary 82 82 176 176 0 0
36 Primary 82 82 177 177 0 0
36 Primary 82 82 178 178 0 0
36 Primary 82 82 179 179 0 0
36 Primary 82 82 180 180 0 0
36 Primary 82 82 181 181 0 0
36 Primary 82 82 182 182 0 0
36 Primary 82 82 183 183 0 0
36 Primary 82 82 184 184 0 0
36 Primary 82 82 185 185 0 0
36 Primary 82 82 186 186 0 0
36 Primary 82 82 187 187 0 0
36 Primary 82 82 188 188 0 0
36 Primary 82 82 189 189 0 0
36 Primary 82 82 190 190 0 0
36 Primary 82 82 191 191 0 0
36 Primary 82 82 192 192 0 0
36 Primary 82 82 193 193 0 0
36 Primary 82 82 194 194 0 0
36 Primary 82 82 195 195 0 0
36 Primary 82 82 196 196 0 0
36 Primary 82 82 197 197 0 0
36 Primary 82 82 198 198 0 0
36 Primary 82 82 199 199 0 0
36 Primary 82 82 200 200 0 0
36 Primary 82 82 201 201 0 0
36 Primary 82 82 202 202 0 0
36 Primary 82 82 203 203 0 0
446 IPC 82 82 204 204 0 0
446 IPC 82 82 205 205 0 0
446 IPC 82 82 206 206 0 0
446 IPC 82 82 207 207 0 0
446 IPC 82 82 208 208 0 0
446 IPC 82 82 209 209 0 0
446 IPC 82 82 210 210 0 0
446 IPC 82 82 211 211 0 0
446 IPC 82 82 212 212 0 0
446 IPC 82 82 213 213 0 0
446 IPC 82 82 214 214 0 0
446 IPC 82 82 215 215 0 0
446 IPC 82 82 216 216 0 0
447 IPC 82 82 217 217 0 0
447 IPC 82 82 218 218 0 0
447 IPC 82 82 219 219 0 0
447 IPC 82 82 220 220 0 0
447 IPC 82 82 221 221 0 0
447 IPC 82 82 222 222 0 0
447 IPC 82 82 223 223 0 0
447 IPC 82 82 224 224 0 0
35 Primary 82 82 225 225 0 0
35 Primary 82 82 226 226 0 0
35 Primary 82 82 227 227 0 0
35 Primary 82 82 228 228 0 0
35 Primary 82 82 229 229 0 0
35 Primary 82 82 230 230 0 0
35 Primary 82 82 231 231 0 0
35 Primary 82 82 232 232 0 0
35 Primary 82 82 233 233 0 0
35 Primary 82 82 234 234 0 0
35 Primary 82 82 235 235 0 0
35 Primary 82 82 236 236 0 0
35 Primary 82 82 237 237 0 0
35 Primary 82 82 238 238 0 0
35 Primary 82 82 239 239 0 0
35 Primary 82 82 240 240 0 0
35 Primary 82 82 241 241 0 0
35 Primary 82 82 242 242 0 0
35 Primary 82 82 243 243 0 0
35 Primary 82 82 244 244 0 0
35 Primary 82 82 245 245 0 0
35 Primary 82 82 246 246 0 0
35 Primary 82 82 247 247 0 0
35 Primary 82 82 248 248 0 0
35 Primary 82 82 249 249 0 0
35 Primary 82 82 250 250 0 0
35 Primary 82 82 251 251 0 0
35 Primary 82 82 252 252 0 0
35 Primary 82 82 253 253 0 0
233 IPC 82 82 254 254 0 0
233 IPC 82 82 255 255 0 0
233 IPC 82 82 256 256 0 0
233 IPC 82 82 257 257 0 0
233 IPC 82 82 258 258 0 0
233 IPC 82 82 259 259 0 0
233 IPC 82 82 260 260 0 0
233 IPC 82 82 261 261 0 0
233 IPC 82 82 262 262 0 0
233 IPC 82 82 263 263 0 0
233 IPC 82 82 264 264 0 0
233 IPC 82 82 265 265 0 0
233 IPC 82 82 266 266 0 0
233 IPC 82 82 267 267 0 0
233 IPC 82 82 268 268 0 0
233 IPC 82 82 269 269 0 0
34 Primary 82 82 270 270 0 0
34 Primary 82 82 271 271 0 0
34 Primary 82 82 272 272 0 0
34 Primary 82 82 273 273 0 0
34 Primary 82 82 274 274 0 0
34 Primary 82 82 275 275 0 0
34 Primary 82 82 276 276 0 0
34 Primary 82 82 277 277 0 0
34 Primary 82 82 278 278 0 0
34 Primary 82 82 279 279 0 0
34 Primary 82 82 280 280 0 0
34 Primary 82 82 281 281 0 0
34 Primary 82 82 282 282 0 0
34 Primary 82 82 283 283 0 0
34 Primary 82 82 284 284 0 0
34 Primary 82 82 285 285 0 0
34 Primary 82 82 286 286 0 0
34 Primary 82 82 287 287 0 0
34 Primary 82 82 288 288 0 0
34 Primary 82 82 289 289 0 0
230 IPC 82 82 290 290 0 0
230 IPC 82 82 291 291 0 0
230 IPC 82 82 292 292 0 0
230 IPC 82 82 293 293 0 0
230 IPC 82 82 294 294 0 0
230 IPC 82 82 295 295 0 0
230 IPC 82 82 296 296 0 0
230 IPC 82 82 297 297 0 0
229 IPC 82 82 298 298 0 0
229 IPC 82 82 299 299 0 0
229 IPC 82 82 300 300 0 0
229 IPC 82 82 301 301 0 0
229 IPC 82 82 302 302 0 0
229 IPC 82 82 303 303 0 0
229 IPC 82 82 304 304 0 0
229 IPC 82 82 305 305 0 0
229 IPC 82 82 306 306 0 0
229 IPC 82 82 307 307 0 0
229 IPC 82 82 308 308 0 0
228 IPC 82 82 315 315 0 0
228 IPC 82 82 316 316 0 0
228 IPC 82 82 317 317 0 0
228 IPC 82 82 318 318 0 0
228 IPC 82 82 319 319 0 0
228 IPC 82 82 320 320 0 0
227 IPC 82 82 321 321 0 0
227 IPC 82 82 322 322 0 0
226 IPC 82 82 323 323 0 0
226 IPC 82 82 324 324 0 0
226 IPC 82 82 325 325 0 0
226 IPC 82 82 326 326 0 0
226 IPC 82 82 327 327 0 0
226 IPC 82 82 328 328 0 0
226 IPC 82 82 329 329 0 0
226 IPC 82 82 330 330 0 0
226 IPC 82 82 331 331 0 0
226 IPC 82 82 332 332 0 0
226 IPC 82 82 333 333 0 0
32 Primary 82 82 334 334 0 0
32 Primary 82 82 335 335 0 0
32 Primary 82 82 336 336 0 0
32 Primary 82 82 337 337 0 0
32 Primary 82 82 338 338 0 0
32 Primary 82 82 339 339 0 0
32 Primary 82 82 340 340 0 0
32 Primary 82 82 341 341 0 0
32 Primary 82 82 342 342 0 0
32 Primary 82 82 343 343 0 0
32 Primary 82 82 344 344 0 0
32 Primary 82 82 345 345 0 0
32 Primary 82 82 346 346 0 0
32 Primary 82 82 347 347 0 0
32 Primary 82 82 348 348 0 0
32 Primary 82 82 349 349 0 0
32 Primary 82 82 350 350 0 0
32 Primary 82 82 351 351 0 0
32 Primary 82 82 352 352 0 0
32 Primary 82 82 353 353 0 0
32 Primary 82 82 354 354 0 0
32 Primary 82 82 355 355 0 0
32 Primary 82 82 356 356 0 0
32 Primary 82 82 357 357 0 0
32 Primary 82 82 358 358 0 0
660 IPC 82 82 359 359 0 0
660 IPC 82 82 360 360 0 0
660 IPC 82 82 361 361 0 0
660 IPC 82 82 362 362 0 0
660 IPC 82 82 363 363 0 0
660 IPC 82 82 364 364 0 0
660 IPC 82 82 365 365 0 0
660 IPC 82 82 366 366 0 0
662 IPC 82 82 367 367 0 0
662 IPC 82 82 368 368 0 0
662 IPC 82 82 369 369 0 0
662 IPC 82 82 370 370 0 0
662 IPC 82 82 371 371 0 0
663 IPC 82 82 372 372 0 0
663 IPC 82 82 373 373 0 0
663 IPC 82 82 374 374 0 0
663 IPC 82 82 375 375 0 0
663 IPC 82 82 376 376 0 0
663 IPC 82 82 377 377 0 0
663 IPC 82 82 378 378 0 0
31 Primary 82 82 379 379 0 0
31 Primary 82 82 380 380 0 0
31 Primary 82 82 381 381 0 0
31 Primary 82 82 382 382 0 0
31 Primary 82 82 383 383 0 0
31 Primary 82 82 384 384 0 0
31 Primary 82 82 385 385 0 0
31 Primary 82 82 386 386 0 0
31 Primary 82 82 387 387 0 0
31 Primary 82 82 388 388 0 0
31 Primary 82 82 389 389 0 0
31 Primary 82 82 390 390 0 0
31 Primary 82 82 391 391 0 0
31 Primary 82 82 392 392 0 0
31 Primary 82 82 393 393 0 0
31 Primary 82 82 394 394 0 0
31 Primary 82 82 395 395 0 0
31 Primary 82 82 396 396 0 0
31 Primary 82 82 397 397 0 0
667 IPC 82 82 398 398 0 0
667 IPC 82 82 399 399 0 0
667 IPC 82 82 400 400 0 0
218 IPC 82 82 401 401 0 0
218 IPC 82 82 402 402 0 0
218 IPC 82 82 403 403 0 0
218 IPC 82 82 404 404 0 0
218 IPC 82 82 405 405 0 0
218 IPC 82 82 406 406 0 0
218 IPC 82 82 407 407 0 0
218 IPC 82 82 408 408 0 0
218 IPC 82 82 409 409 0 0
218 IPC 82 82 410 410 0 0
218 IPC 82 82 411 411 0 0
30 Primary 82 82 412 412 0 0
30 Primary 82 82 413 413 0 0
30 Primary 82 82 414 414 0 0
30 Primary 82 82 415 415 0 0
30 Primary 82 82 416 416 0 0
30 Primary 82 82 417 417 0 0
30 Primary 82 82 418 418 0 0
30 Primary 82 82 419 419 0 0
30 Primary 82 82 420 420 0 0
30 Primary 82 82 421 421 0 0
30 Primary 82 82 422 422 0 0
30 Primary 82 82 423 423 0 0
30 Primary 82 82 424 424 0 0
30 Primary 82 82 425 425 0 0
30 Primary 82 82 426 426 0 0
30 Primary 82 82 427 427 0 0
30 Primary 82 82 428 428 0 0
30 Primary 82 82 429 429 0 0
30 Primary 82 82 430 430 0 0
30 Primary 82 82 431 431 0 0
30 Primary 82 82 432 432 0 0
30 Primary 82 82 433 433 0 0
30 Primary 82 82 434 434 0 0
213 IPC 82 82 435 435 0 0
213 IPC 82 82 436 436 0 0
213 IPC 82 82 437 437 0 0
213 IPC 82 82 438 438 0 0
213 IPC 82 82 439 439 0 0
213 IPC 82 82 440 440 0 0
213 IPC 82 82 441 441 0 0
213 IPC 82 82 442 442 0 0
213 IPC 82 82 443 443 0 0
213 IPC 82 82 444 444 0 0
213 IPC 82 82 445 445 0 0
213 IPC 82 82 446 446 0 0
213 IPC 82 82 447 447 0 0
212 IPC 82 82 448 448 0 0
212 IPC 82 82 449 449 0 0
212 IPC 82 82 450 450 0 0
212 IPC 82 82 451 451 0 0
212 IPC 82 82 452 452 0 0
212 IPC 82 82 453 453 0 0
212 IPC 82 82 454 454 0 0
212 IPC 82 82 455 455 0 0
212 IPC 82 82 456 456 0 0
212 IPC 82 82 457 457 0 0
212 IPC 82 82 458 458 0 0
212 IPC 82 82 459 459 0 0
212 IPC 82 82 460 460 0 0
249 IPC 83 83 98 98 0 0
249 IPC 83 83 99 99 0 0
249 IPC 83 83 100 100 0 0
249 IPC 83 83 101 101 0 0
249 IPC 83 83 102 102 0 0
249 IPC 83 83 103 103 0 0
249 IPC 83 83 104 104 0 0
249 IPC 83 83 105 105 0 0
251 IPC 83 83 106 106 0 0
251 IPC 83 83 107 107 0 0
251 IPC 83 83 108 108 0 0
251 IPC 83 83 109 109 0 0
251 IPC 83 83 110 110 0 0
251 IPC 83 83 111 111 0 0
38 Primary 83 83 112 112 0 0
38 Primary 83 83 113 113 0 0
38 Primary 83 83 114 114 0 0
38 Primary 83 83 115 115 0 0
38 Primary 83 83 116 116 0 0
38 Primary 83 83 117 117 0 0
38 Primary 83 83 118 118 0 0
38 Primary 83 83 119 119 0 0
38 Primary 83 83 120 120 0 0
38 Primary 83 83 121 121 0 0
38 Primary 83 83 122 122 0 0
38 Primary 83 83 123 123 0 0
38 Primary 83 83 124 124 0 0
38 Primary 83 83 125 125 0 0
38 Primary 83 83 126 126 0 0
38 Primary 83 83 127 127 0 0
38 Primary 83 83 128 128 0 0
38 Primary 83 83 129 129 0 0
38 Primary 83 83 130 130 0 0
38 Primary 83 83 131 131 0 0
38 Primary 83 83 132 132 0 0
38 Primary 83 83 133 133 0 0
38 Primary 83 83 134 134 0 0
38 Primary 83 83 135 135 0 0
338 IPC 83 83 136 136 0 0
338 IPC 83 83 137 137 0 0
338 IPC 83 83 138 138 0 0
338 IPC 83 83 139 139 0 0
338 IPC 83 83 140 140 0 0
338 IPC 83 83 141 141 0 0
338 IPC 83 83 142 142 0 0
338 IPC 83 83 143 143 0 0
342 IPC 83 83 144 144 0 0
342 IPC 83 83 145 145 0 0
342 IPC 83 83 146 146 0 0
342 IPC 83 83 147 147 0 0
342 IPC 83 83 148 148 0 0
342 IPC 83 83 149 149 0 0
342 IPC 83 83 150 150 0 0
342 IPC 83 83 151 151 0 0
342 IPC 83 83 152 152 0 0
342 IPC 83 83 153 153 0 0
342 IPC 83 83 154 154 0 0
342 IPC 83 83 155 155 0 0
342 IPC 83 83 156 156 0 0
342 IPC 83 83 157 157 0 0
342 IPC 83 83 158 158 0 0
342 IPC 83 83 159 159 0 0
342 IPC 83 83 160 160 0 0
342 IPC 83 83 161 161 0 0
341 IPC 83 83 162 162 0 0
341 IPC 83 83 163 163 0 0
341 IPC 83 83 164 164 0 0
341 IPC 83 83 165 165 0 0
443 IPC 83 83 166 166 0 0
443 IPC 83 83 167 167 0 0
443 IPC 83 83 168 168 0 0
443 IPC 83 83 169 169 0 0
443 IPC 83 83 170 170 0 0
443 IPC 83 83 171 171 0 0
443 IPC 83 83 172 172 0 0
443 IPC 83 83 173 173 0 0
443 IPC 83 83 174 174 0 0
36 Primary 83 83 175 175 0 0
36 Primary 83 83 176 176 0 0
36 Primary 83 83 177 177 0 0
36 Primary 83 83 178 178 0 0
36 Primary 83 83 179 179 0 0
36 Primary 83 83 180 180 0 0
36 Primary 83 83 181 181 0 0
36 Primary 83 83 182 182 0 0
36 Primary 83 83 183 183 0 0
36 Primary 83 83 184 184 0 0
36 Primary 83 83 185 185 0 0
36 Primary 83 83 186 186 0 0
36 Primary 83 83 187 187 0 0
36 Primary 83 83 188 188 0 0
36 Primary 83 83 189 189 0 0
36 Primary 83 83 190 190 0 0
36 Primary 83 83 191 191 0 0
36 Primary 83 83 192 192 0 0
36 Primary 83 83 193 193 0 0
36 Primary 83 83 194 194 0 0
36 Primary 83 83 195 195 0 0
36 Primary 83 83 196 196 0 0
36 Primary 83 83 197 197 0 0
36 Primary 83 83 198 198 0 0
36 Primary 83 83 199 199 0 0
36 Primary 83 83 200 200 0 0
36 Primary 83 83 201 201 0 0
36 Primary 83 83 202 202 0 0
445 IPC 83 83 203 203 0 0
446 IPC 83 83 204 204 0 0
446 IPC 83 83 205 205 0 0
446 IPC 83 83 206 206 0 0
446 IPC 83 83 207 207 0 0
446 IPC 83 83 208 208 0 0
446 IPC 83 83 209 209 0 0
446 IPC 83 83 210 210 0 0
446 IPC 83 83 211 211 0 0
446 IPC 83 83 212 212 0 0
446 IPC 83 83 213 213 0 0
446 IPC 83 83 214 214 0 0
446 IPC 83 83 215 215 0 0
446 IPC 83 83 216 216 0 0
447 IPC 83 83 217 217 0 0
447 IPC 83 83 218 218 0 0
447 IPC 83 83 219 219 0 0
447 IPC 83 83 220 220 0 0
447 IPC 83 83 221 221 0 0
447 IPC 83 83 222 222 0 0
447 IPC 83 83 223 223 0 0
447 IPC 83 83 224 224 0 0
35 Primary 83 83 225 225 0 0
35 Primary 83 83 226 226 0 0
35 Primary 83 83 227 227 0 0
35 Primary 83 83 228 228 0 0
35 Primary 83 83 229 229 0 0
35 Primary 83 83 230 230 0 0
35 Primary 83 83 231 231 0 0
35 Primary 83 83 232 232 0 0
35 Primary 83 83 233 233 0 0
35 Primary 83 83 234 234 0 0
35 Primary 83 83 235 235 0 0
35 Primary 83 83 236 236 0 0
35 Primary 83 83 237 237 0 0
35 Primary 83 83 238 238 0 0
35 Primary 83 83 239 239 0 0
35 Primary 83 83 240 240 0 0
35 Primary 83 83 241 241 0 0
35 Primary 83 83 242 242 0 0
35 Primary 83 83 243 243 0 0
35 Primary 83 83 244 244 0 0
35 Primary 83 83 245 245 0 0
35 Primary 83 83 246 246 0 0
35 Primary 83 83 247 247 0 0
35 Primary 83 83 248 248 0 0
35 Primary 83 83 249 249 0 0
35 Primary 83 83 250 250 0 0
35 Primary 83 83 251 251 0 0
35 Primary 83 83 252 252 0 0
35 Primary 83 83 253 253 0 0
233 IPC 83 83 254 254 0 0
233 IPC 83 83 255 255 0 0
233 IPC 83 83 256 256 0 0
233 IPC 83 83 257 257 0 0
233 IPC 83 83 258 258 0 0
233 IPC 83 83 259 259 0 0
233 IPC 83 83 260 260 0 0
233 IPC 83 83 261 261 0 0
233 IPC 83 83 262 262 0 0
233 IPC 83 83 263 263 0 0
233 IPC 83 83 264 264 0 0
233 IPC 83 83 265 265 0 0
233 IPC 83 83 266 266 0 0
233 IPC 83 83 267 267 0 0
34 Primary 83 83 268 268 0 0
34 Primary 83 83 269 269 0 0
34 Primary 83 83 270 270 0 0
34 Primary 83 83 271 271 0 0
34 Primary 83 83 272 272 0 0
34 Primary 83 83 273 273 0 0
34 Primary 83 83 274 274 0 0
34 Primary 83 83 275 275 0 0
34 Primary 83 83 276 276 0 0
34 Primary 83 83 277 277 0 0
34 Primary 83 83 278 278 0 0
34 Primary 83 83 279 279 0 0
34 Primary 83 83 280 280 0 0
34 Primary 83 83 281 281 0 0
34 Primary 83 83 282 282 0 0
34 Primary 83 83 283 283 0 0
34 Primary 83 83 284 284 0 0
34 Primary 83 83 285 285 0 0
34 Primary 83 83 286 286 0 0
34 Primary 83 83 287 287 0 0
34 Primary 83 83 288 288 0 0
34 Primary 83 83 289 289 0 0
34 Primary 83 83 290 290 0 0
230 IPC 83 83 291 291 0 0
230 IPC 83 83 292 292 0 0
230 IPC 83 83 293 293 0 0
230 IPC 83 83 294 294 0 0
230 IPC 83 83 295 295 0 0
229 IPC 83 83 296 296 0 0
229 IPC 83 83 297 297 0 0
229 IPC 83 83 298 298 0 0
229 IPC 83 83 299 299 0 0
229 IPC 83 83 300 300 0 0
229 IPC 83 83 301 301 0 0
229 IPC 83 83 302 302 0 0
229 IPC 83 83 303 303 0 0
229 IPC 83 83 304 304 0 0
229 IPC 83 83 305 305 0 0
229 IPC 83 83 306 306 0 0
229 IPC 83 83 307 307 0 0
229 IPC 83 83 308 308 0 0
229 IPC 83 83 309 309 0 0
228 IPC 83 83 311 311 0 0
228 IPC 83 83 312 312 0 0
228 IPC 83 83 313 313 0 0
228 IPC 83 83 314 314 0 0
228 IPC 83 83 315 315 0 0
228 IPC 83 83 316 316 0 0
228 IPC 83 83 317 317 0 0
228 IPC 83 83 318 318 0 0
228 IPC 83 83 319 319 0 0
228 IPC 83 83 320 320 0 0
227 IPC 83 83 321 321 0 0
227 IPC 83 83 322 322 0 0
227 IPC 83 83 323 323 0 0
226 IPC 83 83 324 324 0 0
226 IPC 83 83 325 325 0 0
226 IPC 83 83 326 326 0 0
226 IPC 83 83 327 327 0 0
226 IPC 83 83 328 328 0 0
226 IPC 83 83 329 329 0 0
226 IPC 83 83 330 330 0 0
226 IPC 83 83 331 331 0 0
226 IPC 83 83 332 332 0 0
226 IPC 83 83 333 333 0 0
226 IPC 83 83 334 334 0 0
32 Primary 83 83 335 335 0 0
32 Primary 83 83 336 336 0 0
32 Primary 83 83 337 337 0 0
32 Primary 83 83 338 338 0 0
32 Primary 83 83 339 339 0 0
32 Primary 83 83 340 340 0 0
32 Primary 83 83 341 341 0 0
32 Primary 83 83 342 342 0 0
32 Primary 83 83 343 343 0 0
32 Primary 83 83 344 344 0 0
32 Primary 83 83 345 345 0 0
32 Primary 83 83 346 346 0 0
32 Primary 83 83 347 347 0 0
32 Primary 83 83 348 348 0 0
32 Primary 83 83 349 349 0 0
32 Primary 83 83 350 350 0 0
32 Primary 83 83 351 351 0 0
32 Primary 83 83 352 352 0 0
32 Primary 83 83 353 353 0 0
32 Primary 83 83 354 354 0 0
32 Primary 83 83 355 355 0 0
32 Primary 83 83 356 356 0 0
32 Primary 83 83 357 357 0 0
32 Primary 83 83 358 358 0 0
660 IPC 83 83 359 359 0 0
660 IPC 83 83 360 360 0 0
660 IPC 83 83 361 361 0 0
660 IPC 83 83 362 362 0 0
660 IPC 83 83 363 363 0 0
660 IPC 83 83 364 364 0 0
660 IPC 83 83 365 365 0 0
660 IPC 83 83 366 366 0 0
662 IPC 83 83 367 367 0 0
662 IPC 83 83 368 368 0 0
662 IPC 83 83 369 369 0 0
662 IPC 83 83 370 370 0 0
662 IPC 83 83 371 371 0 0
663 IPC 83 83 372 372 0 0
663 IPC 83 83 373 373 0 0
663 IPC 83 83 374 374 0 0
663 IPC 83 83 375 375 0 0
663 IPC 83 83 376 376 0 0
663 IPC 83 83 377 377 0 0
663 IPC 83 83 378 378 0 0
31 Primary 83 83 379 379 0 0
31 Primary 83 83 380 380 0 0
31 Primary 83 83 381 381 0 0
31 Primary 83 83 382 382 0 0
31 Primary 83 83 383 383 0 0
31 Primary 83 83 384 384 0 0
31 Primary 83 83 385 385 0 0
31 Primary 83 83 386 386 0 0
31 Primary 83 83 387 387 0 0
31 Primary 83 83 388 388 0 0
31 Primary 83 83 389 389 0 0
31 Primary 83 83 390 390 0 0
31 Primary 83 83 391 391 0 0
31 Primary 83 83 392 392 0 0
31 Primary 83 83 393 393 0 0
31 Primary 83 83 394 394 0 0
31 Primary 83 83 395 395 0 0
31 Primary 83 83 396 396 0 0
31 Primary 83 83 397 397 0 0
667 IPC 83 83 398 398 0 0
667 IPC 83 83 399 399 0 0
667 IPC 83 83 400 400 0 0
667 IPC 83 83 401 401 0 0
218 IPC 83 83 402 402 0 0
218 IPC 83 83 403 403 0 0
218 IPC 83 83 404 404 0 0
218 IPC 83 83 405 405 0 0
218 IPC 83 83 406 406 0 0
218 IPC 83 83 407 407 0 0
218 IPC 83 83 408 408 0 0
218 IPC 83 83 409 409 0 0
218 IPC 83 83 410 410 0 0
218 IPC 83 83 411 411 0 0
30 Primary 83 83 412 412 0 0
30 Primary 83 83 413 413 0 0
30 Primary 83 83 414 414 0 0
30 Primary 83 83 415 415 0 0
30 Primary 83 83 416 416 0 0
30 Primary 83 83 417 417 0 0
30 Primary 83 83 418 418 0 0
30 Primary 83 83 419 419 0 0
30 Primary 83 83 420 420 0 0
30 Primary 83 83 421 421 0 0
30 Primary 83 83 422 422 0 0
30 Primary 83 83 423 423 0 0
30 Primary 83 83 424 424 0 0
30 Primary 83 83 425 425 0 0
30 Primary 83 83 426 426 0 0
30 Primary 83 83 427 427 0 0
30 Primary 83 83 428 428 0 0
30 Primary 83 83 429 429 0 0
30 Primary 83 83 430 430 0 0
30 Primary 83 83 431 431 0 0
30 Primary 83 83 432 432 0 0
30 Primary 83 83 433 433 0 0
30 Primary 83 83 434 434 0 0
213 IPC 83 83 435 435 0 0
213 IPC 83 83 436 436 0 0
213 IPC 83 83 437 437 0 0
213 IPC 83 83 438 438 0 0
213 IPC 83 83 439 439 0 0
213 IPC 83 83 440 440 0 0
213 IPC 83 83 441 441 0 0
213 IPC 83 83 442 442 0 0
213 IPC 83 83 443 443 0 0
213 IPC 83 83 444 444 0 0
213 IPC 83 83 445 445 0 0
213 IPC 83 83 446 446 0 0
213 IPC 83 83 447 447 0 0
212 IPC 83 83 448 448 0 0
212 IPC 83 83 449 449 0 0
212 IPC 83 83 450 450 0 0
212 IPC 83 83 451 451 0 0
212 IPC 83 83 452 452 0 0
212 IPC 83 83 453 453 0 0
212 IPC 83 83 454 454 0 0
212 IPC 83 83 455 455 0 0
212 IPC 83 83 456 456 0 0
212 IPC 83 83 457 457 0 0
212 IPC 83 83 458 458 0 0
212 IPC 83 83 459 459 0 0
212 IPC 83 83 460 460 0 0
250 IPC 84 84 97 97 0 0
249 IPC 84 84 98 98 0 0
249 IPC 84 84 99 99 0 0
249 IPC 84 84 100 100 0 0
249 IPC 84 84 101 101 0 0
249 IPC 84 84 102 102 0 0
249 IPC 84 84 103 103 0 0
249 IPC 84 84 104 104 0 0
251 IPC 84 84 105 105 0 0
251 IPC 84 84 106 106 0 0
251 IPC 84 84 107 107 0 0
251 IPC 84 84 108 108 0 0
251 IPC 84 84 109 109 0 0
251 IPC 84 84 110 110 0 0
251 IPC 84 84 111 111 0 0
251 IPC 84 84 112 112 0 0
38 Primary 84 84 113 113 0 0
38 Primary 84 84 114 114 0 0
38 Primary 84 84 115 115 0 0
38 Primary 84 84 116 116 0 0
38 Primary 84 84 117 117 0 0
38 Primary 84 84 118 118 0 0
38 Primary 84 84 119 119 0 0
38 Primary 84 84 120 120 0 0
38 Primary 84 84 121 121 0 0
38 Primary 84 84 122 122 0 0
38 Primary 84 84 123 123 0 0
38 Primary 84 84 124 124 0 0
38 Primary 84 84 125 125 0 0
38 Primary 84 84 126 126 0 0
38 Primary 84 84 127 127 0 0
38 Primary 84 84 128 128 0 0
38 Primary 84 84 129 129 0 0
38 Primary 84 84 130 130 0 0
38 Primary 84 84 131 131 0 0
38 Primary 84 84 132 132 0 0
38 Primary 84 84 133 133 0 0
38 Primary 84 84 134 134 0 0
338 IPC 84 84 135 135 0 0
338 IPC 84 84 136 136 0 0
338 IPC 84 84 137 137 0 0
338 IPC 84 84 138 138 0 0
338 IPC 84 84 139 139 0 0
338 IPC 84 84 140 140 0 0
338 IPC 84 84 141 141 0 0
338 IPC 84 84 142 142 0 0
338 IPC 84 84 143 143 0 0
342 IPC 84 84 144 144 0 0
342 IPC 84 84 145 145 0 0
342 IPC 84 84 146 146 0 0
342 IPC 84 84 147 147 0 0
342 IPC 84 84 148 148 0 0
342 IPC 84 84 149 149 0 0
342 IPC 84 84 150 150 0 0
342 IPC 84 84 151 151 0 0
342 IPC 84 84 152 152 0 0
342 IPC 84 84 153 153 0 0
342 IPC 84 84 154 154 0 0
342 IPC 84 84 155 155 0 0
342 IPC 84 84 156 156 0 0
342 IPC 84 84 157 157 0 0
342 IPC 84 84 158 158 0 0
342 IPC 84 84 159 159 0 0
342 IPC 84 84 160 160 0 0
342 IPC 84 84 161 161 0 0
342 IPC 84 84 162 162 0 0
342 IPC 84 84 163 163 0 0
341 IPC 84 84 164 164 0 0
443 IPC 84 84 165 165 0 0
443 IPC 84 84 166 166 0 0
443 IPC 84 84 167 167 0 0
443 IPC 84 84 168 168 0 0
443 IPC 84 84 169 169 0 0
443 IPC 84 84 170 170 0 0
443 IPC 84 84 171 171 0 0
443 IPC 84 84 172 172 0 0
443 IPC 84 84 173 173 0 0
443 IPC 84 84 174 174 0 0
443 IPC 84 84 175 175 0 0
443 IPC 84 84 176 176 0 0
36 Primary 84 84 177 177 0 0
36 Primary 84 84 178 178 0 0
36 Primary 84 84 179 179 0 0
36 Primary 84 84 180 180 0 0
36 Primary 84 84 181 181 0 0
36 Primary 84 84 182 182 0 0
36 Primary 84 84 183 183 0 0
36 Primary 84 84 184 184 0 0
36 Primary 84 84 185 185 0 0
36 Primary 84 84 186 186 0 0
36 Primary 84 84 187 187 0 0
36 Primary 84 84 188 188 0 0
36 Primary 84 84 189 189 0 0
36 Primary 84 84 190 190 0 0
36 Primary 84 84 191 191 0 0
36 Primary 84 84 192 192 0 0
36 Primary 84 84 193 193 0 0
36 Primary 84 84 194 194 0 0
36 Primary 84 84 195 195 0 0
36 Primary 84 84 196 196 0 0
36 Primary 84 84 197 197 0 0
36 Primary 84 84 198 198 0 0
36 Primary 84 84 199 199 0 0
36 Primary 84 84 200 200 0 0
36 Primary 84 84 201 201 0 0
36 Primary 84 84 202 202 0 0
445 IPC 84 84 203 203 0 0
445 IPC 84 84 204 204 0 0
446 IPC 84 84 205 205 0 0
446 IPC 84 84 206 206 0 0
446 IPC 84 84 207 207 0 0
446 IPC 84 84 208 208 0 0
446 IPC 84 84 209 209 0 0
446 IPC 84 84 210 210 0 0
446 IPC 84 84 211 211 0 0
446 IPC 84 84 212 212 0 0
446 IPC 84 84 213 213 0 0
446 IPC 84 84 214 214 0 0
446 IPC 84 84 215 215 0 0
446 IPC 84 84 216 216 0 0
446 IPC 84 84 217 217 0 0
447 IPC 84 84 218 218 0 0
447 IPC 84 84 219 219 0 0
447 IPC 84 84 220 220 0 0
447 IPC 84 84 221 221 0 0
447 IPC 84 84 222 222 0 0
447 IPC 84 84 223 223 0 0
447 IPC 84 84 224 224 0 0
35 Primary 84 84 225 225 0 0
35 Primary 84 84 226 226 0 0
35 Primary 84 84 227 227 0 0
35 Primary 84 84 228 228 0 0
35 Primary 84 84 229 229 0 0
35 Primary 84 84 230 230 0 0
35 Primary 84 84 231 231 0 0
35 Primary 84 84 232 232 0 0
35 Primary 84 84 233 233 0 0
35 Primary 84 84 234 234 0 0
35 Primary 84 84 235 235 0 0
35 Primary 84 84 236 236 0 0
35 Primary 84 84 237 237 0 0
35 Primary 84 84 238 238 0 0
35 Primary 84 84 239 239 0 0
35 Primary 84 84 240 240 0 0
35 Primary 84 84 241 241 0 0
35 Primary 84 84 242 242 0 0
35 Primary 84 84 243 243 0 0
35 Primary 84 84 244 244 0 0
35 Primary 84 84 245 245 0 0
35 Primary 84 84 246 246 0 0
35 Primary 84 84 247 247 0 0
35 Primary 84 84 248 248 0 0
35 Primary 84 84 249 249 0 0
35 Primary 84 84 250 250 0 0
35 Primary 84 84 251 251 0 0
35 Primary 84 84 252 252 0 0
35 Primary 84 84 253 253 0 0
233 IPC 84 84 254 254 0 0
233 IPC 84 84 255 255 0 0
233 IPC 84 84 256 256 0 0
233 IPC 84 84 257 257 0 0
233 IPC 84 84 258 258 0 0
233 IPC 84 84 259 259 0 0
233 IPC 84 84 260 260 0 0
233 IPC 84 84 261 261 0 0
233 IPC 84 84 262 262 0 0
233 IPC 84 84 263 263 0 0
233 IPC 84 84 264 264 0 0
233 IPC 84 84 265 265 0 0
233 IPC 84 84 266 266 0 0
233 IPC 84 84 267 267 0 0
34 Primary 84 84 268 268 0 0
34 Primary 84 84 269 269 0 0
34 Primary 84 84 270 270 0 0
34 Primary 84 84 271 271 0 0
34 Primary 84 84 272 272 0 0
34 Primary 84 84 273 273 0 0
34 Primary 84 84 274 274 0 0
34 Primary 84 84 275 275 0 0
34 Primary 84 84 276 276 0 0
34 Primary 84 84 277 277 0 0
34 Primary 84 84 278 278 0 0
34 Primary 84 84 279 279 0 0
34 Primary 84 84 280 280 0 0
34 Primary 84 84 281 281 0 0
34 Primary 84 84 282 282 0 0
34 Primary 84 84 283 283 0 0
34 Primary 84 84 284 284 0 0
34 Primary 84 84 285 285 0 0
34 Primary 84 84 286 286 0 0
34 Primary 84 84 287 287 0 0
34 Primary 84 84 288 288 0 0
34 Primary 84 84 289 289 0 0
34 Primary 84 84 290 290 0 0
34 Primary 84 84 291 291 0 0
230 IPC 84 84 292 292 0 0
230 IPC 84 84 293 293 0 0
230 IPC 84 84 294 294 0 0
229 IPC 84 84 295 295 0 0
229 IPC 84 84 296 296 0 0
229 IPC 84 84 297 297 0 0
229 IPC 84 84 298 298 0 0
229 IPC 84 84 299 299 0 0
229 IPC 84 84 300 300 0 0
229 IPC 84 84 301 301 0 0
229 IPC 84 84 302 302 0 0
229 IPC 84 84 303 303 0 0
229 IPC 84 84 304 304 0 0
229 IPC 84 84 305 305 0 0
229 IPC 84 84 306 306 0 0
229 IPC 84 84 307 307 0 0
229 IPC 84 84 308 308 0 0
229 IPC 84 84 309 309 0 0
228 IPC 84 84 310 310 0 0
228 IPC 84 84 311 311 0 0
228 IPC 84 84 312 312 0 0
228 IPC 84 84 313 313 0 0
228 IPC 84 84 314 314 0 0
228 IPC 84 84 315 315 0 0
228 IPC 84 84 316 316 0 0
228 IPC 84 84 317 317 0 0
228 IPC 84 84 318 318 0 0
228 IPC 84 84 319 319 0 0
228 IPC 84 84 320 320 0 0
227 IPC 84 84 321 321 0 0
227 IPC 84 84 322 322 0 0
227 IPC 84 84 323 323 0 0
226 IPC 84 84 324 324 0 0
226 IPC 84 84 325 325 0 0
226 IPC 84 84 326 326 0 0
226 IPC 84 84 327 327 0 0
226 IPC 84 84 328 328 0 0
226 IPC 84 84 329 329 0 0
226 IPC 84 84 330 330 0 0
226 IPC 84 84 331 331 0 0
226 IPC 84 84 332 332 0 0
226 IPC 84 84 333 333 0 0
226 IPC 84 84 334 334 0 0
32 Primary 84 84 335 335 0 0
32 Primary 84 84 336 336 0 0
32 Primary 84 84 337 337 0 0
32 Primary 84 84 338 338 0 0
32 Primary 84 84 339 339 0 0
32 Primary 84 84 340 340 0 0
32 Primary 84 84 341 341 0 0
32 Primary 84 84 342 342 0 0
32 Primary 84 84 343 343 0 0
32 Primary 84 84 344 344 0 0
32 Primary 84 84 345 345 0 0
32 Primary 84 84 346 346 0 0
32 Primary 84 84 347 347 0 0
32 Primary 84 84 348 348 0 0
32 Primary 84 84 349 349 0 0
32 Primary 84 84 350 350 0 0
32 Primary 84 84 351 351 0 0
32 Primary 84 84 352 352 0 0
32 Primary 84 84 353 353 0 0
32 Primary 84 84 354 354 0 0
32 Primary 84 84 355 355 0 0
32 Primary 84 84 356 356 0 0
32 Primary 84 84 357 357 0 0
32 Primary 84 84 358 358 0 0
660 IPC 84 84 359 359 0 0
660 IPC 84 84 360 360 0 0
660 IPC 84 84 361 361 0 0
660 IPC 84 84 362 362 0 0
660 IPC 84 84 363 363 0 0
660 IPC 84 84 364 364 0 0
660 IPC 84 84 365 365 0 0
662 IPC 84 84 366 366 0 0
662 IPC 84 84 367 367 0 0
662 IPC 84 84 368 368 0 0
662 IPC 84 84 369 369 0 0
662 IPC 84 84 370 370 0 0
662 IPC 84 84 371 371 0 0
662 IPC 84 84 372 372 0 0
663 IPC 84 84 373 373 0 0
663 IPC 84 84 374 374 0 0
663 IPC 84 84 375 375 0 0
663 IPC 84 84 376 376 0 0
663 IPC 84 84 377 377 0 0
663 IPC 84 84 378 378 0 0
31 Primary 84 84 379 379 0 0
31 Primary 84 84 380 380 0 0
31 Primary 84 84 381 381 0 0
31 Primary 84 84 382 382 0 0
31 Primary 84 84 383 383 0 0
31 Primary 84 84 384 384 0 0
31 Primary 84 84 385 385 0 0
31 Primary 84 84 386 386 0 0
31 Primary 84 84 387 387 0 0
31 Primary 84 84 388 388 0 0
31 Primary 84 84 389 389 0 0
31 Primary 84 84 390 390 0 0
31 Primary 84 84 391 391 0 0
31 Primary 84 84 392 392 0 0
31 Primary 84 84 393 393 0 0
31 Primary 84 84 394 394 0 0
31 Primary 84 84 395 395 0 0
31 Primary 84 84 396 396 0 0
31 Primary 84 84 397 397 0 0
667 IPC 84 84 398 398 0 0
667 IPC 84 84 399 399 0 0
667 IPC 84 84 400 400 0 0
667 IPC 84 84 401 401 0 0
218 IPC 84 84 402 402 0 0
218 IPC 84 84 403 403 0 0
218 IPC 84 84 404 404 0 0
218 IPC 84 84 405 405 0 0
218 IPC 84 84 406 406 0 0
218 IPC 84 84 407 407 0 0
218 IPC 84 84 408 408 0 0
218 IPC 84 84 409 409 0 0
218 IPC 84 84 410 410 0 0
218 IPC 84 84 411 411 0 0
30 Primary 84 84 412 412 0 0
30 Primary 84 84 413 413 0 0
30 Primary 84 84 414 414 0 0
30 Primary 84 84 415 415 0 0
30 Primary 84 84 416 416 0 0
30 Primary 84 84 417 417 0 0
30 Primary 84 84 418 418 0 0
30 Primary 84 84 419 419 0 0
30 Primary 84 84 420 420 0 0
30 Primary 84 84 421 421 0 0
30 Primary 84 84 422 422 0 0
30 Primary 84 84 423 423 0 0
30 Primary 84 84 424 424 0 0
30 Primary 84 84 425 425 0 0
30 Primary 84 84 426 426 0 0
30 Primary 84 84 427 427 0 0
30 Primary 84 84 428 428 0 0
30 Primary 84 84 429 429 0 0
30 Primary 84 84 430 430 0 0
30 Primary 84 84 431 431 0 0
30 Primary 84 84 432 432 0 0
30 Primary 84 84 433 433 0 0
30 Primary 84 84 434 434 0 0
213 IPC 84 84 435 435 0 0
213 IPC 84 84 436 436 0 0
213 IPC 84 84 437 437 0 0
213 IPC 84 84 438 438 0 0
213 IPC 84 84 439 439 0 0
213 IPC 84 84 440 440 0 0
213 IPC 84 84 441 441 0 0
213 IPC 84 84 442 442 0 0
213 IPC 84 84 443 443 0 0
213 IPC 84 84 444 444 0 0
213 IPC 84 84 445 445 0 0
213 IPC 84 84 446 446 0 0
213 IPC 84 84 447 447 0 0
212 IPC 84 84 448 448 0 0
212 IPC 84 84 449 449 0 0
212 IPC 84 84 450 450 0 0
212 IPC 84 84 451 451 0 0
212 IPC 84 84 452 452 0 0
212 IPC 84 84 453 453 0 0
212 IPC 84 84 454 454 0 0
212 IPC 84 84 455 455 0 0
212 IPC 84 84 456 456 0 0
212 IPC 84 84 457 457 0 0
212 IPC 84 84 458 458 0 0
212 IPC 84 84 459 459 0 0
212 IPC 84 84 460 460 0 0
108 IPC 85 85 88 88 0 0
108 IPC 85 85 89 89 0 0
108 IPC 85 85 90 90 0 0
108 IPC 85 85 91 91 0 0
108 IPC 85 85 92 92 0 0
108 IPC 85 85 93 93 0 0
108 IPC 85 85 94 94 0 0
250 IPC 85 85 95 95 0 0
250 IPC 85 85 96 96 0 0
250 IPC 85 85 97 97 0 0
250 IPC 85 85 98 98 0 0
249 IPC 85 85 99 99 0 0
249 IPC 85 85 100 100 0 0
249 IPC 85 85 101 101 0 0
249 IPC 85 85 102 102 0 0
249 IPC 85 85 103 103 0 0
249 IPC 85 85 104 104 0 0
251 IPC 85 85 105 105 0 0
251 IPC 85 85 106 106 0 0
251 IPC 85 85 107 107 0 0
251 IPC 85 85 108 108 0 0
251 IPC 85 85 109 109 0 0
251 IPC 85 85 110 110 0 0
251 IPC 85 85 111 111 0 0
251 IPC 85 85 112 112 0 0
38 Primary 85 85 113 113 0 0
38 Primary 85 85 114 114 0 0
38 Primary 85 85 115 115 0 0
38 Primary 85 85 116 116 0 0
38 Primary 85 85 117 117 0 0
38 Primary 85 85 118 118 0 0
38 Primary 85 85 119 119 0 0
38 Primary 85 85 120 120 0 0
38 Primary 85 85 121 121 0 0
38 Primary 85 85 122 122 0 0
38 Primary 85 85 123 123 0 0
38 Primary 85 85 124 124 0 0
38 Primary 85 85 125 125 0 0
38 Primary 85 85 126 126 0 0
38 Primary 85 85 127 127 0 0
38 Primary 85 85 128 128 0 0
38 Primary 85 85 129 129 0 0
38 Primary 85 85 130 130 0 0
38 Primary 85 85 131 131 0 0
38 Primary 85 85 132 132 0 0
38 Primary 85 85 133 133 0 0
338 IPC 85 85 134 134 0 0
338 IPC 85 85 135 135 0 0
338 IPC 85 85 136 136 0 0
338 IPC 85 85 137 137 0 0
338 IPC 85 85 138 138 0 0
338 IPC 85 85 139 139 0 0
338 IPC 85 85 140 140 0 0
338 IPC 85 85 141 141 0 0
338 IPC 85 85 142 142 0 0
338 IPC 85 85 143 143 0 0
342 IPC 85 85 144 144 0 0
342 IPC 85 85 145 145 0 0
342 IPC 85 85 146 146 0 0
342 IPC 85 85 147 147 0 0
342 IPC 85 85 148 148 0 0
342 IPC 85 85 149 149 0 0
342 IPC 85 85 150 150 0 0
342 IPC 85 85 151 151 0 0
342 IPC 85 85 152 152 0 0
342 IPC 85 85 153 153 0 0
342 IPC 85 85 154 154 0 0
342 IPC 85 85 155 155 0 0
342 IPC 85 85 156 156 0 0
342 IPC 85 85 157 157 0 0
342 IPC 85 85 158 158 0 0
342 IPC 85 85 159 159 0 0
342 IPC 85 85 160 160 0 0
342 IPC 85 85 161 161 0 0
342 IPC 85 85 162 162 0 0
342 IPC 85 85 163 163 0 0
342 IPC 85 85 164 164 0 0
443 IPC 85 85 165 165 0 0
443 IPC 85 85 166 166 0 0
443 IPC 85 85 167 167 0 0
443 IPC 85 85 168 168 0 0
443 IPC 85 85 169 169 0 0
443 IPC 85 85 170 170 0 0
443 IPC 85 85 171 171 0 0
443 IPC 85 85 172 172 0 0
443 IPC 85 85 173 173 0 0
443 IPC 85 85 174 174 0 0
443 IPC 85 85 175 175 0 0
443 IPC 85 85 176 176 0 0
443 IPC 85 85 177 177 0 0
36 Primary 85 85 178 178 0 0
36 Primary 85 85 179 179 0 0
36 Primary 85 85 180 180 0 0
36 Primary 85 85 181 181 0 0
36 Primary 85 85 182 182 0 0
36 Primary 85 85 183 183 0 0
36 Primary 85 85 184 184 0 0
36 Primary 85 85 185 185 0 0
36 Primary 85 85 186 186 0 0
36 Primary 85 85 187 187 0 0
36 Primary 85 85 188 188 0 0
36 Primary 85 85 189 189 0 0
36 Primary 85 85 190 190 0 0
36 Primary 85 85 191 191 0 0
36 Primary 85 85 192 192 0 0
36 Primary 85 85 193 193 0 0
36 Primary 85 85 194 194 0 0
36 Primary 85 85 195 195 0 0
36 Primary 85 85 196 196 0 0
36 Primary 85 85 197 197 0 0
36 Primary 85 85 198 198 0 0
36 Primary 85 85 199 199 0 0
36 Primary 85 85 200 200 0 0
36 Primary 85 85 201 201 0 0
445 IPC 85 85 202 202 0 0
445 IPC 85 85 203 203 0 0
445 IPC 85 85 204 204 0 0
445 IPC 85 85 205 205 0 0
445 IPC 85 85 206 206 0 0
446 IPC 85 85 207 207 0 0
446 IPC 85 85 208 208 0 0
446 IPC 85 85 209 209 0 0
446 IPC 85 85 210 210 0 0
446 IPC 85 85 211 211 0 0
446 IPC 85 85 212 212 0 0
446 IPC 85 85 213 213 0 0
446 IPC 85 85 214 214 0 0
446 IPC 85 85 215 215 0 0
446 IPC 85 85 216 216 0 0
446 IPC 85 85 217 217 0 0
447 IPC 85 85 218 218 0 0
447 IPC 85 85 219 219 0 0
447 IPC 85 85 220 220 0 0
447 IPC 85 85 221 221 0 0
447 IPC 85 85 222 222 0 0
447 IPC 85 85 223 223 0 0
35 Primary 85 85 224 224 0 0
35 Primary 85 85 225 225 0 0
35 Primary 85 85 226 226 0 0
35 Primary 85 85 227 227 0 0
35 Primary 85 85 228 228 0 0
35 Primary 85 85 229 229 0 0
35 Primary 85 85 230 230 0 0
35 Primary 85 85 231 231 0 0
35 Primary 85 85 232 232 0 0
35 Primary 85 85 233 233 0 0
35 Primary 85 85 234 234 0 0
35 Primary 85 85 235 235 0 0
35 Primary 85 85 236 236 0 0
35 Primary 85 85 237 237 0 0
35 Primary 85 85 238 238 0 0
35 Primary 85 85 239 239 0 0
35 Primary 85 85 240 240 0 0
35 Primary 85 85 241 241 0 0
35 Primary 85 85 242 242 0 0
35 Primary 85 85 243 243 0 0
35 Primary 85 85 244 244 0 0
35 Primary 85 85 245 245 0 0
35 Primary 85 85 246 246 0 0
35 Primary 85 85 247 247 0 0
35 Primary 85 85 248 248 0 0
35 Primary 85 85 249 249 0 0
35 Primary 85 85 250 250 0 0
35 Primary 85 85 251 251 0 0
35 Primary 85 85 252 252 0 0
35 Primary 85 85 253 253 0 0
233 IPC 85 85 254 254 0 0
233 IPC 85 85 255 255 0 0
233 IPC 85 85 256 256 0 0
233 IPC 85 85 257 257 0 0
233 IPC 85 85 258 258 0 0
233 IPC 85 85 259 259 0 0
233 IPC 85 85 260 260 0 0
233 IPC 85 85 261 261 0 0
233 IPC 85 85 262 262 0 0
233 IPC 85 85 263 263 0 0
233 IPC 85 85 264 264 0 0
233 IPC 85 85 265 265 0 0
233 IPC 85 85 266 266 0 0
34 Primary 85 85 267 267 0 0
34 Primary 85 85 268 268 0 0
34 Primary 85 85 269 269 0 0
34 Primary 85 85 270 270 0 0
34 Primary 85 85 271 271 0 0
34 Primary 85 85 272 272 0 0
34 Primary 85 85 273 273 0 0
34 Primary 85 85 274 274 0 0
34 Primary 85 85 275 275 0 0
34 Primary 85 85 276 276 0 0
34 Primary 85 85 277 277 0 0
34 Primary 85 85 278 278 0 0
34 Primary 85 85 279 279 0 0
34 Primary 85 85 280 280 0 0
34 Primary 85 85 281 281 0 0
34 Primary 85 85 282 282 0 0
34 Primary 85 85 283 283 0 0
34 Primary 85 85 284 284 0 0
34 Primary 85 85 285 285 0 0
34 Primary 85 85 286 286 0 0
34 Primary 85 85 287 287 0 0
34 Primary 85 85 288 288 0 0
34 Primary 85 85 289 289 0 0
34 Primary 85 85 290 290 0 0
34 Primary 85 85 291 291 0 0
230 IPC 85 85 292 292 0 0
230 IPC 85 85 293 293 0 0
229 IPC 85 85 294 294 0 0
229 IPC 85 85 295 295 0 0
229 IPC 85 85 296 296 0 0
229 IPC 85 85 297 297 0 0
229 IPC 85 85 298 298 0 0
229 IPC 85 85 299 299 0 0
229 IPC 85 85 300 300 0 0
229 IPC 85 85 301 301 0 0
229 IPC 85 85 302 302 0 0
229 IPC 85 85 303 303 0 0
229 IPC 85 85 304 304 0 0
229 IPC 85 85 305 305 0 0
229 IPC 85 85 306 306 0 0
229 IPC 85 85 307 307 0 0
229 IPC 85 85 308 308 0 0
229 IPC 85 85 309 309 0 0
228 IPC 85 85 310 310 0 0
228 IPC 85 85 311 311 0 0
228 IPC 85 85 312 312 0 0
228 IPC 85 85 313 313 0 0
228 IPC 85 85 314 314 0 0
228 IPC 85 85 315 315 0 0
228 IPC 85 85 316 316 0 0
228 IPC 85 85 317 317 0 0
228 IPC 85 85 318 318 0 0
228 IPC 85 85 319 319 0 0
228 IPC 85 85 320 320 0 0
227 IPC 85 85 321 321 0 0
227 IPC 85 85 322 322 0 0
227 IPC 85 85 323 323 0 0
227 IPC 85 85 324 324 0 0
226 IPC 85 85 325 325 0 0
226 IPC 85 85 326 326 0 0
226 IPC 85 85 327 327 0 0
226 IPC 85 85 328 328 0 0
226 IPC 85 85 329 329 0 0
226 IPC 85 85 330 330 0 0
226 IPC 85 85 331 331 0 0
226 IPC 85 85 332 332 0 0
226 IPC 85 85 333 333 0 0
32 Primary 85 85 334 334 0 0
32 Primary 85 85 335 335 0 0
32 Primary 85 85 336 336 0 0
32 Primary 85 85 337 337 0 0
32 Primary 85 85 338 338 0 0
32 Primary 85 85 339 339 0 0
32 Primary 85 85 340 340 0 0
32 Primary 85 85 341 341 0 0
32 Primary 85 85 342 342 0 0
32 Primary 85 85 343 343 0 0
32 Primary 85 85 344 344 0 0
32 Primary 85 85 345 345 0 0
32 Primary 85 85 346 346 0 0
32 Primary 85 85 347 347 0 0
32 Primary 85 85 348 348 0 0
32 Primary 85 85 349 349 0 0
32 Primary 85 85 350 350 0 0
32 Primary 85 85 351 351 0 0
32 Primary 85 85 352 352 0 0
32 Primary 85 85 353 353 0 0
32 Primary 85 85 354 354 0 0
32 Primary 85 85 355 355 0 0
32 Primary 85 85 356 356 0 0
32 Primary 85 85 357 357 0 0
32 Primary 85 85 358 358 0 0
660 IPC 85 85 359 359 0 0
660 IPC 85 85 360 360 0 0
660 IPC 85 85 361 361 0 0
660 IPC 85 85 362 362 0 0
660 IPC 85 85 363 363 0 0
660 IPC 85 85 364 364 0 0
660 IPC 85 85 365 365 0 0
662 IPC 85 85 366 366 0 0
662 IPC 85 85 367 367 0 0
662 IPC 85 85 368 368 0 0
662 IPC 85 85 369 369 0 0
662 IPC 85 85 370 370 0 0
662 IPC 85 85 371 371 0 0
662 IPC 85 85 372 372 0 0
663 IPC 85 85 373 373 0 0
663 IPC 85 85 374 374 0 0
663 IPC 85 85 375 375 0 0
663 IPC 85 85 376 376 0 0
663 IPC 85 85 377 377 0 0
31 Primary 85 85 378 378 0 0
31 Primary 85 85 379 379 0 0
31 Primary 85 85 380 380 0 0
31 Primary 85 85 381 381 0 0
31 Primary 85 85 382 382 0 0
31 Primary 85 85 383 383 0 0
31 Primary 85 85 384 384 0 0
31 Primary 85 85 385 385 0 0
31 Primary 85 85 386 386 0 0
31 Primary 85 85 387 387 0 0
31 Primary 85 85 388 388 0 0
31 Primary 85 85 389 389 0 0
31 Primary 85 85 390 390 0 0
31 Primary 85 85 391 391 0 0
31 Primary 85 85 392 392 0 0
31 Primary 85 85 393 393 0 0
31 Primary 85 85 394 394 0 0
31 Primary 85 85 395 395 0 0
31 Primary 85 85 396 396 0 0
31 Primary 85 85 397 397 0 0
667 IPC 85 85 398 398 0 0
667 IPC 85 85 399 399 0 0
667 IPC 85 85 400 400 0 0
667 IPC 85 85 401 401 0 0
667 IPC 85 85 402 402 0 0
667 IPC 85 85 403 403 0 0
218 IPC 85 85 404 404 0 0
218 IPC 85 85 405 405 0 0
218 IPC 85 85 406 406 0 0
218 IPC 85 85 407 407 0 0
218 IPC 85 85 408 408 0 0
218 IPC 85 85 409 409 0 0
218 IPC 85 85 410 410 0 0
218 IPC 85 85 411 411 0 0
30 Primary 85 85 412 412 0 0
30 Primary 85 85 413 413 0 0
30 Primary 85 85 414 414 0 0
30 Primary 85 85 415 415 0 0
30 Primary 85 85 416 416 0 0
30 Primary 85 85 417 417 0 0
30 Primary 85 85 418 418 0 0
30 Primary 85 85 419 419 0 0
30 Primary 85 85 420 420 0 0
30 Primary 85 85 421 421 0 0
30 Primary 85 85 422 422 0 0
30 Primary 85 85 423 423 0 0
30 Primary 85 85 424 424 0 0
30 Primary 85 85 425 425 0 0
30 Primary 85 85 426 426 0 0
30 Primary 85 85 427 427 0 0
30 Primary 85 85 428 428 0 0
30 Primary 85 85 429 429 0 0
30 Primary 85 85 430 430 0 0
30 Primary 85 85 431 431 0 0
30 Primary 85 85 432 432 0 0
30 Primary 85 85 433 433 0 0
30 Primary 85 85 434 434 0 0
213 IPC 85 85 435 435 0 0
213 IPC 85 85 436 436 0 0
213 IPC 85 85 437 437 0 0
213 IPC 85 85 438 438 0 0
213 IPC 85 85 439 439 0 0
213 IPC 85 85 440 440 0 0
213 IPC 85 85 441 441 0 0
213 IPC 85 85 442 442 0 0
213 IPC 85 85 443 443 0 0
213 IPC 85 85 444 444 0 0
213 IPC 85 85 445 445 0 0
213 IPC 85 85 446 446 0 0
213 IPC 85 85 447 447 0 0
212 IPC 85 85 448 448 0 0
212 IPC 85 85 449 449 0 0
212 IPC 85 85 450 450 0 0
212 IPC 85 85 451 451 0 0
212 IPC 85 85 452 452 0 0
212 IPC 85 85 453 453 0 0
212 IPC 85 85 454 454 0 0
212 IPC 85 85 455 455 0 0
212 IPC 85 85 456 456 0 0
212 IPC 85 85 457 457 0 0
212 IPC 85 85 458 458 0 0
212 IPC 85 85 459 459 0 0
212 IPC 85 85 460 460 0 0
212 IPC 85 85 461 461 0 0
108 IPC 86 86 87 87 0 0
108 IPC 86 86 88 88 0 0
108 IPC 86 86 89 89 0 0
108 IPC 86 86 90 90 0 0
108 IPC 86 86 91 91 0 0
108 IPC 86 86 92 92 0 0
108 IPC 86 86 93 93 0 0
108 IPC 86 86 94 94 0 0
250 IPC 86 86 95 95 0 0
250 IPC 86 86 96 96 0 0
250 IPC 86 86 97 97 0 0
250 IPC 86 86 98 98 0 0
249 IPC 86 86 99 99 0 0
249 IPC 86 86 100 100 0 0
249 IPC 86 86 101 101 0 0
249 IPC 86 86 102 102 0 0
249 IPC 86 86 103 103 0 0
251 IPC 86 86 104 104 0 0
251 IPC 86 86 105 105 0 0
251 IPC 86 86 106 106 0 0
251 IPC 86 86 107 107 0 0
251 IPC 86 86 108 108 0 0
251 IPC 86 86 109 109 0 0
251 IPC 86 86 110 110 0 0
251 IPC 86 86 111 111 0 0
251 IPC 86 86 112 112 0 0
251 IPC 86 86 113 113 0 0
38 Primary 86 86 114 114 0 0
38 Primary 86 86 115 115 0 0
38 Primary 86 86 116 116 0 0
38 Primary 86 86 117 117 0 0
38 Primary 86 86 118 118 0 0
38 Primary 86 86 119 119 0 0
38 Primary 86 86 120 120 0 0
38 Primary 86 86 121 121 0 0
38 Primary 86 86 122 122 0 0
38 Primary 86 86 123 123 0 0
38 Primary 86 86 124 124 0 0
38 Primary 86 86 125 125 0 0
38 Primary 86 86 126 126 0 0
38 Primary 86 86 127 127 0 0
38 Primary 86 86 128 128 0 0
38 Primary 86 86 129 129 0 0
38 Primary 86 86 130 130 0 0
38 Primary 86 86 131 131 0 0
38 Primary 86 86 132 132 0 0
338 IPC 86 86 133 133 0 0
338 IPC 86 86 134 134 0 0
338 IPC 86 86 135 135 0 0
338 IPC 86 86 136 136 0 0
338 IPC 86 86 137 137 0 0
338 IPC 86 86 138 138 0 0
338 IPC 86 86 139 139 0 0
338 IPC 86 86 140 140 0 0
338 IPC 86 86 141 141 0 0
338 IPC 86 86 142 142 0 0
343 IPC 86 86 143 143 0 0
343 IPC 86 86 144 144 0 0
342 IPC 86 86 145 145 0 0
342 IPC 86 86 146 146 0 0
342 IPC 86 86 147 147 0 0
342 IPC 86 86 148 148 0 0
342 IPC 86 86 149 149 0 0
342 IPC 86 86 150 150 0 0
342 IPC 86 86 151 151 0 0
342 IPC 86 86 152 152 0 0
342 IPC 86 86 153 153 0 0
342 IPC 86 86 154 154 0 0
342 IPC 86 86 155 155 0 0
342 IPC 86 86 156 156 0 0
342 IPC 86 86 157 157 0 0
342 IPC 86 86 158 158 0 0
342 IPC 86 86 159 159 0 0
342 IPC 86 86 160 160 0 0
342 IPC 86 86 161 161 0 0
342 IPC 86 86 162 162 0 0
342 IPC 86 86 163 163 0 0
342 IPC 86 86 164 164 0 0
443 IPC 86 86 165 165 0 0
443 IPC 86 86 166 166 0 0
443 IPC 86 86 167 167 0 0
443 IPC 86 86 168 168 0 0
443 IPC 86 86 169 169 0 0
443 IPC 86 86 170 170 0 0
443 IPC 86 86 171 171 0 0
443 IPC 86 86 172 172 0 0
443 IPC 86 86 173 173 0 0
443 IPC 86 86 174 174 0 0
443 IPC 86 86 175 175 0 0
443 IPC 86 86 176 176 0 0
443 IPC 86 86 177 177 0 0
443 IPC 86 86 178 178 0 0
443 IPC 86 86 179 179 0 0
443 IPC 86 86 180 180 0 0
36 Primary 86 86 181 181 0 0
36 Primary 86 86 182 182 0 0
36 Primary 86 86 183 183 0 0
36 Primary 86 86 184 184 0 0
36 Primary 86 86 185 185 0 0
36 Primary 86 86 186 186 0 0
36 Primary 86 86 187 187 0 0
36 Primary 86 86 188 188 0 0
36 Primary 86 86 189 189 0 0
36 Primary 86 86 190 190 0 0
36 Primary 86 86 191 191 0 0
36 Primary 86 86 192 192 0 0
36 Primary 86 86 193 193 0 0
36 Primary 86 86 194 194 0 0
36 Primary 86 86 195 195 0 0
36 Primary 86 86 196 196 0 0
36 Primary 86 86 197 197 0 0
36 Primary 86 86 198 198 0 0
36 Primary 86 86 199 199 0 0
36 Primary 86 86 200 200 0 0
445 IPC 86 86 201 201 0 0
445 IPC 86 86 202 202 0 0
445 IPC 86 86 203 203 0 0
445 IPC 86 86 204 204 0 0
445 IPC 86 86 205 205 0 0
445 IPC 86 86 206 206 0 0
445 IPC 86 86 207 207 0 0
446 IPC 86 86 208 208 0 0
446 IPC 86 86 209 209 0 0
446 IPC 86 86 210 210 0 0
446 IPC 86 86 211 211 0 0
446 IPC 86 86 212 212 0 0
446 IPC 86 86 213 213 0 0
446 IPC 86 86 214 214 0 0
446 IPC 86 86 215 215 0 0
446 IPC 86 86 216 216 0 0
446 IPC 86 86 217 217 0 0
446 IPC 86 86 218 218 0 0
447 IPC 86 86 219 219 0 0
447 IPC 86 86 220 220 0 0
447 IPC 86 86 221 221 0 0
447 IPC 86 86 222 222 0 0
447 IPC 86 86 223 223 0 0
35 Primary 86 86 224 224 0 0
35 Primary 86 86 225 225 0 0
35 Primary 86 86 226 226 0 0
35 Primary 86 86 227 227 0 0
35 Primary 86 86 228 228 0 0
35 Primary 86 86 229 229 0 0
35 Primary 86 86 230 230 0 0
35 Primary 86 86 231 231 0 0
35 Primary 86 86 232 232 0 0
35 Primary 86 86 233 233 0 0
35 Primary 86 86 234 234 0 0
35 Primary 86 86 235 235 0 0
35 Primary 86 86 236 236 0 0
35 Primary 86 86 237 237 0 0
35 Primary 86 86 238 238 0 0
35 Primary 86 86 239 239 0 0
35 Primary 86 86 240 240 0 0
35 Primary 86 86 241 241 0 0
35 Primary 86 86 242 242 0 0
35 Primary 86 86 243 243 0 0
35 Primary 86 86 244 244 0 0
35 Primary 86 86 245 245 0 0
35 Primary 86 86 246 246 0 0
35 Primary 86 86 247 247 0 0
35 Primary 86 86 248 248 0 0
35 Primary 86 86 249 249 0 0
35 Primary 86 86 250 250 0 0
35 Primary 86 86 251 251 0 0
35 Primary 86 86 252 252 0 0
233 IPC 86 86 253 253 0 0
233 IPC 86 86 254 254 0 0
233 IPC 86 86 255 255 0 0
233 IPC 86 86 256 256 0 0
233 IPC 86 86 257 257 0 0
233 IPC 86 86 258 258 0 0
233 IPC 86 86 259 259 0 0
233 IPC 86 86 260 260 0 0
233 IPC 86 86 261 261 0 0
233 IPC 86 86 262 262 0 0
233 IPC 86 86 263 263 0 0
233 IPC 86 86 264 264 0 0
233 IPC 86 86 265 265 0 0
233 IPC 86 86 266 266 0 0
34 Primary 86 86 267 267 0 0
34 Primary 86 86 268 268 0 0
34 Primary 86 86 269 269 0 0
34 Primary 86 86 270 270 0 0
34 Primary 86 86 271 271 0 0
34 Primary 86 86 272 272 0 0
34 Primary 86 86 273 273 0 0
34 Primary 86 86 274 274 0 0
34 Primary 86 86 275 275 0 0
34 Primary 86 86 276 276 0 0
34 Primary 86 86 277 277 0 0
34 Primary 86 86 278 278 0 0
34 Primary 86 86 279 279 0 0
34 Primary 86 86 280 280 0 0
34 Primary 86 86 281 281 0 0
34 Primary 86 86 282 282 0 0
34 Primary 86 86 283 283 0 0
34 Primary 86 86 284 284 0 0
34 Primary 86 86 285 285 0 0
34 Primary 86 86 286 286 0 0
34 Primary 86 86 287 287 0 0
34 Primary 86 86 288 288 0 0
34 Primary 86 86 289 289 0 0
34 Primary 86 86 290 290 0 0
34 Primary 86 86 291 291 0 0
34 Primary 86 86 292 292 0 0
229 IPC 86 86 293 293 0 0
229 IPC 86 86 294 294 0 0
229 IPC 86 86 295 295 0 0
229 IPC 86 86 296 296 0 0
229 IPC 86 86 297 297 0 0
229 IPC 86 86 298 298 0 0
229 IPC 86 86 299 299 0 0
229 IPC 86 86 300 300 0 0
229 IPC 86 86 301 301 0 0
229 IPC 86 86 302 302 0 0
229 IPC 86 86 303 303 0 0
229 IPC 86 86 304 304 0 0
229 IPC 86 86 305 305 0 0
229 IPC 86 86 306 306 0 0
229 IPC 86 86 307 307 0 0
229 IPC 86 86 308 308 0 0
229 IPC 86 86 309 309 0 0
228 IPC 86 86 310 310 0 0
228 IPC 86 86 311 311 0 0
228 IPC 86 86 312 312 0 0
228 IPC 86 86 313 313 0 0
228 IPC 86 86 314 314 0 0
228 IPC 86 86 315 315 0 0
228 IPC 86 86 316 316 0 0
228 IPC 86 86 317 317 0 0
228 IPC 86 86 318 318 0 0
228 IPC 86 86 319 319 0 0
228 IPC 86 86 320 320 0 0
227 IPC 86 86 321 321 0 0
227 IPC 86 86 322 322 0 0
227 IPC 86 86 323 323 0 0
227 IPC 86 86 324 324 0 0
227 IPC 86 86 325 325 0 0
227 IPC 86 86 326 326 0 0
226 IPC 86 86 327 327 0 0
226 IPC 86 86 328 328 0 0
226 IPC 86 86 329 329 0 0
226 IPC 86 86 330 330 0 0
226 IPC 86 86 331 331 0 0
226 IPC 86 86 332 332 0 0
226 IPC 86 86 333 333 0 0
32 Primary 86 86 334 334 0 0
32 Primary 86 86 335 335 0 0
32 Primary 86 86 336 336 0 0
32 Primary 86 86 337 337 0 0
32 Primary 86 86 338 338 0 0
32 Primary 86 86 339 339 0 0
32 Primary 86 86 340 340 0 0
32 Primary 86 86 341 341 0 0
32 Primary 86 86 342 342 0 0
32 Primary 86 86 343 343 0 0
32 Primary 86 86 344 344 0 0
32 Primary 86 86 345 345 0 0
32 Primary 86 86 346 346 0 0
32 Primary 86 86 347 347 0 0
32 Primary 86 86 348 348 0 0
32 Primary 86 86 349 349 0 0
32 Primary 86 86 350 350 0 0
32 Primary 86 86 351 351 0 0
32 Primary 86 86 352 352 0 0
32 Primary 86 86 353 353 0 0
32 Primary 86 86 354 354 0 0
32 Primary 86 86 355 355 0 0
32 Primary 86 86 356 356 0 0
32 Primary 86 86 357 357 0 0
32 Primary 86 86 358 358 0 0
660 IPC 86 86 359 359 0 0
660 IPC 86 86 360 360 0 0
660 IPC 86 86 361 361 0 0
660 IPC 86 86 362 362 0 0
660 IPC 86 86 363 363 0 0
660 IPC 86 86 364 364 0 0
660 IPC 86 86 365 365 0 0
662 IPC 86 86 366 366 0 0
662 IPC 86 86 367 367 0 0
662 IPC 86 86 368 368 0 0
662 IPC 86 86 369 369 0 0
662 IPC 86 86 370 370 0 0
662 IPC 86 86 371 371 0 0
662 IPC 86 86 372 372 0 0
663 IPC 86 86 373 373 0 0
663 IPC 86 86 374 374 0 0
663 IPC 86 86 375 375 0 0
663 IPC 86 86 376 376 0 0
663 IPC 86 86 377 377 0 0
31 Primary 86 86 378 378 0 0
31 Primary 86 86 379 379 0 0
31 Primary 86 86 380 380 0 0
31 Primary 86 86 381 381 0 0
31 Primary 86 86 382 382 0 0
31 Primary 86 86 383 383 0 0
31 Primary 86 86 384 384 0 0
31 Primary 86 86 385 385 0 0
31 Primary 86 86 386 386 0 0
31 Primary 86 86 387 387 0 0
31 Primary 86 86 388 388 0 0
31 Primary 86 86 389 389 0 0
31 Primary 86 86 390 390 0 0
31 Primary 86 86 391 391 0 0
31 Primary 86 86 392 392 0 0
31 Primary 86 86 393 393 0 0
31 Primary 86 86 394 394 0 0
31 Primary 86 86 395 395 0 0
31 Primary 86 86 396 396 0 0
31 Primary 86 86 397 397 0 0
667 IPC 86 86 398 398 0 0
667 IPC 86 86 399 399 0 0
667 IPC 86 86 400 400 0 0
667 IPC 86 86 401 401 0 0
667 IPC 86 86 402 402 0 0
667 IPC 86 86 403 403 0 0
667 IPC 86 86 404 404 0 0
667 IPC 86 86 405 405 0 0
218 IPC 86 86 406 406 0 0
218 IPC 86 86 407 407 0 0
218 IPC 86 86 408 408 0 0
218 IPC 86 86 409 409 0 0
218 IPC 86 86 410 410 0 0
218 IPC 86 86 411 411 0 0
218 IPC 86 86 412 412 0 0
30 Primary 86 86 413 413 0 0
30 Primary 86 86 414 414 0 0
30 Primary 86 86 415 415 0 0
30 Primary 86 86 416 416 0 0
30 Primary 86 86 417 417 0 0
30 Primary 86 86 418 418 0 0
30 Primary 86 86 419 419 0 0
30 Primary 86 86 420 420 0 0
30 Primary 86 86 421 421 0 0
30 Primary 86 86 422 422 0 0
30 Primary 86 86 423 423 0 0
30 Primary 86 86 424 424 0 0
30 Primary 86 86 425 425 0 0
30 Primary 86 86 426 426 0 0
30 Primary 86 86 427 427 0 0
30 Primary 86 86 428 428 0 0
30 Primary 86 86 429 429 0 0
30 Primary 86 86 430 430 0 0
30 Primary 86 86 431 431 0 0
30 Primary 86 86 432 432 0 0
30 Primary 86 86 433 433 0 0
30 Primary 86 86 434 434 0 0
213 IPC 86 86 435 435 0 0
213 IPC 86 86 436 436 0 0
213 IPC 86 86 437 437 0 0
213 IPC 86 86 438 438 0 0
213 IPC 86 86 439 439 0 0
213 IPC 86 86 440 440 0 0
213 IPC 86 86 441 441 0 0
213 IPC 86 86 442 442 0 0
213 IPC 86 86 443 443 0 0
213 IPC 86 86 444 444 0 0
213 IPC 86 86 445 445 0 0
213 IPC 86 86 446 446 0 0
213 IPC 86 86 447 447 0 0
212 IPC 86 86 448 448 0 0
212 IPC 86 86 449 449 0 0
212 IPC 86 86 450 450 0 0
212 IPC 86 86 451 451 0 0
212 IPC 86 86 452 452 0 0
212 IPC 86 86 453 453 0 0
212 IPC 86 86 454 454 0 0
212 IPC 86 86 455 455 0 0
212 IPC 86 86 456 456 0 0
212 IPC 86 86 457 457 0 0
212 IPC 86 86 458 458 0 0
212 IPC 86 86 459 459 0 0
212 IPC 86 86 460 460 0 0
212 IPC 86 86 461 461 0 0
109 IPC 87 87 80 80 0 0
109 IPC 87 87 81 81 0 0
109 IPC 87 87 82 82 0 0
109 IPC 87 87 83 83 0 0
108 IPC 87 87 84 84 0 0
108 IPC 87 87 85 85 0 0
108 IPC 87 87 86 86 0 0
108 IPC 87 87 87 87 0 0
108 IPC 87 87 88 88 0 0
108 IPC 87 87 89 89 0 0
108 IPC 87 87 90 90 0 0
108 IPC 87 87 91 91 0 0
108 IPC 87 87 92 92 0 0
108 IPC 87 87 93 93 0 0
108 IPC 87 87 94 94 0 0
250 IPC 87 87 95 95 0 0
250 IPC 87 87 96 96 0 0
250 IPC 87 87 97 97 0 0
250 IPC 87 87 98 98 0 0
249 IPC 87 87 99 99 0 0
249 IPC 87 87 100 100 0 0
249 IPC 87 87 101 101 0 0
249 IPC 87 87 102 102 0 0
251 IPC 87 87 103 103 0 0
251 IPC 87 87 104 104 0 0
251 IPC 87 87 105 105 0 0
251 IPC 87 87 106 106 0 0
251 IPC 87 87 107 107 0 0
251 IPC 87 87 108 108 0 0
251 IPC 87 87 109 109 0 0
251 IPC 87 87 110 110 0 0
251 IPC 87 87 111 111 0 0
251 IPC 87 87 112 112 0 0
251 IPC 87 87 113 113 0 0
38 Primary 87 87 114 114 0 0
38 Primary 87 87 115 115 0 0
38 Primary 87 87 116 116 0 0
38 Primary 87 87 117 117 0 0
38 Primary 87 87 118 118 0 0
38 Primary 87 87 119 119 0 0
38 Primary 87 87 120 120 0 0
38 Primary 87 87 121 121 0 0
38 Primary 87 87 122 122 0 0
38 Primary 87 87 123 123 0 0
38 Primary 87 87 124 124 0 0
38 Primary 87 87 125 125 0 0
38 Primary 87 87 126 126 0 0
38 Primary 87 87 127 127 0 0
38 Primary 87 87 128 128 0 0
38 Primary 87 87 129 129 0 0
38 Primary 87 87 130 130 0 0
338 IPC 87 87 131 131 0 0
338 IPC 87 87 132 132 0 0
338 IPC 87 87 133 133 0 0
338 IPC 87 87 134 134 0 0
338 IPC 87 87 135 135 0 0
338 IPC 87 87 136 136 0 0
338 IPC 87 87 137 137 0 0
338 IPC 87 87 138 138 0 0
338 IPC 87 87 139 139 0 0
338 IPC 87 87 140 140 0 0
338 IPC 87 87 141 141 0 0
338 IPC 87 87 142 142 0 0
343 IPC 87 87 143 143 0 0
343 IPC 87 87 144 144 0 0
343 IPC 87 87 145 145 0 0
342 IPC 87 87 146 146 0 0
342 IPC 87 87 147 147 0 0
342 IPC 87 87 148 148 0 0
342 IPC 87 87 149 149 0 0
342 IPC 87 87 150 150 0 0
342 IPC 87 87 151 151 0 0
342 IPC 87 87 152 152 0 0
342 IPC 87 87 153 153 0 0
342 IPC 87 87 154 154 0 0
342 IPC 87 87 155 155 0 0
342 IPC 87 87 156 156 0 0
342 IPC 87 87 157 157 0 0
342 IPC 87 87 158 158 0 0
342 IPC 87 87 159 159 0 0
342 IPC 87 87 160 160 0 0
342 IPC 87 87 161 161 0 0
342 IPC 87 87 162 162 0 0
342 IPC 87 87 163 163 0 0
342 IPC 87 87 164 164 0 0
443 IPC 87 87 165 165 0 0
443 IPC 87 87 166 166 0 0
443 IPC 87 87 167 167 0 0
443 IPC 87 87 168 168 0 0
443 IPC 87 87 169 169 0 0
443 IPC 87 87 170 170 0 0
443 IPC 87 87 171 171 0 0
443 IPC 87 87 172 172 0 0
443 IPC 87 87 173 173 0 0
443 IPC 87 87 174 174 0 0
443 IPC 87 87 175 175 0 0
443 IPC 87 87 176 176 0 0
443 IPC 87 87 177 177 0 0
443 IPC 87 87 178 178 0 0
443 IPC 87 87 179 179 0 0
443 IPC 87 87 180 180 0 0
443 IPC 87 87 181 181 0 0
36 Primary 87 87 182 182 0 0
36 Primary 87 87 183 183 0 0
36 Primary 87 87 184 184 0 0
36 Primary 87 87 185 185 0 0
36 Primary 87 87 186 186 0 0
36 Primary 87 87 187 187 0 0
36 Primary 87 87 188 188 0 0
36 Primary 87 87 189 189 0 0
36 Primary 87 87 190 190 0 0
36 Primary 87 87 191 191 0 0
36 Primary 87 87 192 192 0 0
36 Primary 87 87 193 193 0 0
36 Primary 87 87 194 194 0 0
36 Primary 87 87 195 195 0 0
36 Primary 87 87 196 196 0 0
36 Primary 87 87 197 197 0 0
36 Primary 87 87 198 198 0 0
36 Primary 87 87 199 199 0 0
445 IPC 87 87 200 200 0 0
445 IPC 87 87 201 201 0 0
445 IPC 87 87 202 202 0 0
445 IPC 87 87 203 203 0 0
445 IPC 87 87 204 204 0 0
445 IPC 87 87 205 205 0 0
445 IPC 87 87 206 206 0 0
445 IPC 87 87 207 207 0 0
445 IPC 87 87 208 208 0 0
446 IPC 87 87 209 209 0 0
446 IPC 87 87 210 210 0 0
446 IPC 87 87 211 211 0 0
446 IPC 87 87 212 212 0 0
446 IPC 87 87 213 213 0 0
446 IPC 87 87 214 214 0 0
446 IPC 87 87 215 215 0 0
446 IPC 87 87 216 216 0 0
446 IPC 87 87 217 217 0 0
446 IPC 87 87 218 218 0 0
447 IPC 87 87 219 219 0 0
447 IPC 87 87 220 220 0 0
447 IPC 87 87 221 221 0 0
447 IPC 87 87 222 222 0 0
447 IPC 87 87 223 223 0 0
35 Primary 87 87 224 224 0 0
35 Primary 87 87 225 225 0 0
35 Primary 87 87 226 226 0 0
35 Primary 87 87 227 227 0 0
35 Primary 87 87 228 228 0 0
35 Primary 87 87 229 229 0 0
35 Primary 87 87 230 230 0 0
35 Primary 87 87 231 231 0 0
35 Primary 87 87 232 232 0 0
35 Primary 87 87 233 233 0 0
35 Primary 87 87 234 234 0 0
35 Primary 87 87 235 235 0 0
35 Primary 87 87 236 236 0 0
35 Primary 87 87 237 237 0 0
35 Primary 87 87 238 238 0 0
35 Primary 87 87 239 239 0 0
35 Primary 87 87 240 240 0 0
35 Primary 87 87 241 241 0 0
35 Primary 87 87 242 242 0 0
35 Primary 87 87 243 243 0 0
35 Primary 87 87 244 244 0 0
35 Primary 87 87 245 245 0 0
35 Primary 87 87 246 246 0 0
35 Primary 87 87 247 247 0 0
35 Primary 87 87 248 248 0 0
35 Primary 87 87 249 249 0 0
35 Primary 87 87 250 250 0 0
35 Primary 87 87 251 251 0 0
35 Primary 87 87 252 252 0 0
233 IPC 87 87 253 253 0 0
233 IPC 87 87 254 254 0 0
233 IPC 87 87 255 255 0 0
233 IPC 87 87 256 256 0 0
233 IPC 87 87 257 257 0 0
233 IPC 87 87 258 258 0 0
233 IPC 87 87 259 259 0 0
233 IPC 87 87 260 260 0 0
233 IPC 87 87 261 261 0 0
233 IPC 87 87 262 262 0 0
233 IPC 87 87 263 263 0 0
233 IPC 87 87 264 264 0 0
233 IPC 87 87 265 265 0 0
233 IPC 87 87 266 266 0 0
34 Primary 87 87 267 267 0 0
34 Primary 87 87 268 268 0 0
34 Primary 87 87 269 269 0 0
34 Primary 87 87 270 270 0 0
34 Primary 87 87 271 271 0 0
34 Primary 87 87 272 272 0 0
34 Primary 87 87 273 273 0 0
34 Primary 87 87 274 274 0 0
34 Primary 87 87 275 275 0 0
34 Primary 87 87 276 276 0 0
34 Primary 87 87 277 277 0 0
34 Primary 87 87 278 278 0 0
34 Primary 87 87 279 279 0 0
34 Primary 87 87 280 280 0 0
34 Primary 87 87 281 281 0 0
34 Primary 87 87 282 282 0 0
34 Primary 87 87 283 283 0 0
34 Primary 87 87 284 284 0 0
34 Primary 87 87 285 285 0 0
34 Primary 87 87 286 286 0 0
34 Primary 87 87 287 287 0 0
34 Primary 87 87 288 288 0 0
34 Primary 87 87 289 289 0 0
34 Primary 87 87 290 290 0 0
34 Primary 87 87 291 291 0 0
34 Primary 87 87 292 292 0 0
34 Primary 87 87 293 293 0 0
229 IPC 87 87 294 294 0 0
229 IPC 87 87 295 295 0 0
229 IPC 87 87 296 296 0 0
229 IPC 87 87 297 297 0 0
229 IPC 87 87 298 298 0 0
229 IPC 87 87 299 299 0 0
229 IPC 87 87 300 300 0 0
229 IPC 87 87 301 301 0 0
229 IPC 87 87 302 302 0 0
229 IPC 87 87 303 303 0 0
229 IPC 87 87 304 304 0 0
229 IPC 87 87 305 305 0 0
229 IPC 87 87 306 306 0 0
229 IPC 87 87 307 307 0 0
229 IPC 87 87 308 308 0 0
229 IPC 87 87 309 309 0 0
229 IPC 87 87 310 310 0 0
228 IPC 87 87 311 311 0 0
228 IPC 87 87 312 312 0 0
228 IPC 87 87 313 313 0 0
228 IPC 87 87 314 314 0 0
228 IPC 87 87 315 315 0 0
228 IPC 87 87 316 316 0 0
228 IPC 87 87 317 317 0 0
228 IPC 87 87 318 318 0 0
228 IPC 87 87 319 319 0 0
228 IPC 87 87 320 320 0 0
227 IPC 87 87 321 321 0 0
227 IPC 87 87 322 322 0 0
227 IPC 87 87 323 323 0 0
227 IPC 87 87 324 324 0 0
227 IPC 87 87 325 325 0 0
227 IPC 87 87 326 326 0 0
227 IPC 87 87 327 327 0 0
226 IPC 87 87 328 328 0 0
226 IPC 87 87 329 329 0 0
226 IPC 87 87 330 330 0 0
226 IPC 87 87 331 331 0 0
226 IPC 87 87 332 332 0 0
226 IPC 87 87 333 333 0 0
32 Primary 87 87 334 334 0 0
32 Primary 87 87 335 335 0 0
32 Primary 87 87 336 336 0 0
32 Primary 87 87 337 337 0 0
32 Primary 87 87 338 338 0 0
32 Primary 87 87 339 339 0 0
32 Primary 87 87 340 340 0 0
32 Primary 87 87 341 341 0 0
32 Primary 87 87 342 342 0 0
32 Primary 87 87 343 343 0 0
32 Primary 87 87 344 344 0 0
32 Primary 87 87 345 345 0 0
32 Primary 87 87 346 346 0 0
32 Primary 87 87 347 347 0 0
32 Primary 87 87 348 348 0 0
32 Primary 87 87 349 349 0 0
32 Primary 87 87 350 350 0 0
32 Primary 87 87 351 351 0 0
32 Primary 87 87 352 352 0 0
32 Primary 87 87 353 353 0 0
32 Primary 87 87 354 354 0 0
32 Primary 87 87 355 355 0 0
32 Primary 87 87 356 356 0 0
32 Primary 87 87 357 357 0 0
659 IPC 87 87 358 358 0 0
659 IPC 87 87 359 359 0 0
659 IPC 87 87 360 360 0 0
659 IPC 87 87 361 361 0 0
660 IPC 87 87 362 362 0 0
660 IPC 87 87 363 363 0 0
660 IPC 87 87 364 364 0 0
662 IPC 87 87 365 365 0 0
662 IPC 87 87 366 366 0 0
662 IPC 87 87 367 367 0 0
662 IPC 87 87 368 368 0 0
662 IPC 87 87 369 369 0 0
662 IPC 87 87 370 370 0 0
662 IPC 87 87 371 371 0 0
662 IPC 87 87 372 372 0 0
663 IPC 87 87 373 373 0 0
663 IPC 87 87 374 374 0 0
663 IPC 87 87 375 375 0 0
663 IPC 87 87 376 376 0 0
663 IPC 87 87 377 377 0 0
31 Primary 87 87 378 378 0 0
31 Primary 87 87 379 379 0 0
31 Primary 87 87 380 380 0 0
31 Primary 87 87 381 381 0 0
31 Primary 87 87 382 382 0 0
31 Primary 87 87 383 383 0 0
31 Primary 87 87 384 384 0 0
31 Primary 87 87 385 385 0 0
31 Primary 87 87 386 386 0 0
31 Primary 87 87 387 387 0 0
31 Primary 87 87 388 388 0 0
31 Primary 87 87 389 389 0 0
31 Primary 87 87 390 390 0 0
31 Primary 87 87 391 391 0 0
31 Primary 87 87 392 392 0 0
31 Primary 87 87 393 393 0 0
31 Primary 87 87 394 394 0 0
31 Primary 87 87 395 395 0 0
31 Primary 87 87 396 396 0 0
31 Primary 87 87 397 397 0 0
667 IPC 87 87 398 398 0 0
667 IPC 87 87 399 399 0 0
667 IPC 87 87 400 400 0 0
667 IPC 87 87 401 401 0 0
667 IPC 87 87 402 402 0 0
667 IPC 87 87 403 403 0 0
667 IPC 87 87 404 404 0 0
667 IPC 87 87 405 405 0 0
667 IPC 87 87 406 406 0 0
667 IPC 87 87 407 407 0 0
218 IPC 87 87 408 408 0 0
218 IPC 87 87 409 409 0 0
218 IPC 87 87 410 410 0 0
218 IPC 87 87 411 411 0 0
673 IPC 87 87 412 412 0 0
30 Primary 87 87 413 413 0 0
30 Primary 87 87 414 414 0 0
30 Primary 87 87 415 415 0 0
30 Primary 87 87 416 416 0 0
30 Primary 87 87 417 417 0 0
30 Primary 87 87 418 418 0 0
30 Primary 87 87 419 419 0 0
30 Primary 87 87 420 420 0 0
30 Primary 87 87 421 421 0 0
30 Primary 87 87 422 422 0 0
30 Primary 87 87 423 423 0 0
30 Primary 87 87 424 424 0 0
30 Primary 87 87 425 425 0 0
30 Primary 87 87 426 426 0 0
30 Primary 87 87 427 427 0 0
30 Primary 87 87 428 428 0 0
30 Primary 87 87 429 429 0 0
30 Primary 87 87 430 430 0 0
30 Primary 87 87 431 431 0 0
30 Primary 87 87 432 432 0 0
30 Primary 87 87 433 433 0 0
30 Primary 87 87 434 434 0 0
213 IPC 87 87 435 435 0 0
213 IPC 87 87 436 436 0 0
213 IPC 87 87 437 437 0 0
213 IPC 87 87 438 438 0 0
213 IPC 87 87 439 439 0 0
213 IPC 87 87 440 440 0 0
213 IPC 87 87 441 441 0 0
213 IPC 87 87 442 442 0 0
213 IPC 87 87 443 443 0 0
213 IPC 87 87 444 444 0 0
213 IPC 87 87 445 445 0 0
213 IPC 87 87 446 446 0 0
29 Primary 87 87 447 447 0 0
29 Primary 87 87 448 448 0 0
29 Primary 87 87 449 449 0 0
29 Primary 87 87 450 450 0 0
29 Primary 87 87 451 451 0 0
212 IPC 87 87 452 452 0 0
212 IPC 87 87 453 453 0 0
212 IPC 87 87 454 454 0 0
212 IPC 87 87 455 455 0 0
212 IPC 87 87 456 456 0 0
212 IPC 87 87 457 457 0 0
212 IPC 87 87 458 458 0 0
212 IPC 87 87 459 459 0 0
212 IPC 87 87 460 460 0 0
212 IPC 87 87 461 461 0 0
109 IPC 88 88 77 77 0 0
109 IPC 88 88 78 78 0 0
109 IPC 88 88 79 79 0 0
109 IPC 88 88 80 80 0 0
109 IPC 88 88 81 81 0 0
109 IPC 88 88 82 82 0 0
108 IPC 88 88 83 83 0 0
108 IPC 88 88 84 84 0 0
108 IPC 88 88 85 85 0 0
108 IPC 88 88 86 86 0 0
108 IPC 88 88 87 87 0 0
108 IPC 88 88 88 88 0 0
108 IPC 88 88 89 89 0 0
108 IPC 88 88 90 90 0 0
108 IPC 88 88 91 91 0 0
108 IPC 88 88 92 92 0 0
108 IPC 88 88 93 93 0 0
108 IPC 88 88 94 94 0 0
250 IPC 88 88 95 95 0 0
250 IPC 88 88 96 96 0 0
250 IPC 88 88 97 97 0 0
250 IPC 88 88 98 98 0 0
250 IPC 88 88 99 99 0 0
250 IPC 88 88 100 100 0 0
250 IPC 88 88 101 101 0 0
251 IPC 88 88 102 102 0 0
251 IPC 88 88 103 103 0 0
251 IPC 88 88 104 104 0 0
251 IPC 88 88 105 105 0 0
251 IPC 88 88 106 106 0 0
251 IPC 88 88 107 107 0 0
251 IPC 88 88 108 108 0 0
251 IPC 88 88 109 109 0 0
251 IPC 88 88 110 110 0 0
251 IPC 88 88 111 111 0 0
251 IPC 88 88 112 112 0 0
251 IPC 88 88 113 113 0 0
251 IPC 88 88 114 114 0 0
38 Primary 88 88 115 115 0 0
38 Primary 88 88 116 116 0 0
38 Primary 88 88 117 117 0 0
38 Primary 88 88 118 118 0 0
38 Primary 88 88 119 119 0 0
38 Primary 88 88 120 120 0 0
38 Primary 88 88 121 121 0 0
38 Primary 88 88 122 122 0 0
38 Primary 88 88 123 123 0 0
38 Primary 88 88 124 124 0 0
38 Primary 88 88 125 125 0 0
38 Primary 88 88 126 126 0 0
38 Primary 88 88 127 127 0 0
38 Primary 88 88 128 128 0 0
38 Primary 88 88 129 129 0 0
338 IPC 88 88 130 130 0 0
338 IPC 88 88 131 131 0 0
338 IPC 88 88 132 132 0 0
338 IPC 88 88 133 133 0 0
338 IPC 88 88 134 134 0 0
338 IPC 88 88 135 135 0 0
338 IPC 88 88 136 136 0 0
338 IPC 88 88 137 137 0 0
338 IPC 88 88 138 138 0 0
338 IPC 88 88 139 139 0 0
338 IPC 88 88 140 140 0 0
338 IPC 88 88 141 141 0 0
338 IPC 88 88 142 142 0 0
343 IPC 88 88 143 143 0 0
343 IPC 88 88 144 144 0 0
343 IPC 88 88 145 145 0 0
342 IPC 88 88 146 146 0 0
342 IPC 88 88 147 147 0 0
342 IPC 88 88 148 148 0 0
342 IPC 88 88 149 149 0 0
342 IPC 88 88 150 150 0 0
342 IPC 88 88 151 151 0 0
342 IPC 88 88 152 152 0 0
342 IPC 88 88 153 153 0 0
342 IPC 88 88 154 154 0 0
342 IPC 88 88 155 155 0 0
342 IPC 88 88 156 156 0 0
342 IPC 88 88 157 157 0 0
342 IPC 88 88 158 158 0 0
342 IPC 88 88 159 159 0 0
39 Primary 88 88 160 160 0 0
39 Primary 88 88 161 161 0 0
39 Primary 88 88 162 162 0 0
39 Primary 88 88 163 163 0 0
39 Primary 88 88 164 164 0 0
39 Primary 88 88 165 165 0 0
39 Primary 88 88 166 166 0 0
443 IPC 88 88 167 167 0 0
443 IPC 88 88 168 168 0 0
443 IPC 88 88 169 169 0 0
443 IPC 88 88 170 170 0 0
443 IPC 88 88 171 171 0 0
443 IPC 88 88 172 172 0 0
443 IPC 88 88 173 173 0 0
443 IPC 88 88 174 174 0 0
443 IPC 88 88 175 175 0 0
443 IPC 88 88 176 176 0 0
443 IPC 88 88 177 177 0 0
443 IPC 88 88 178 178 0 0
443 IPC 88 88 179 179 0 0
443 IPC 88 88 180 180 0 0
443 IPC 88 88 181 181 0 0
443 IPC 88 88 182 182 0 0
443 IPC 88 88 183 183 0 0
36 Primary 88 88 184 184 0 0
36 Primary 88 88 185 185 0 0
36 Primary 88 88 186 186 0 0
36 Primary 88 88 187 187 0 0
36 Primary 88 88 188 188 0 0
36 Primary 88 88 189 189 0 0
36 Primary 88 88 190 190 0 0
36 Primary 88 88 191 191 0 0
36 Primary 88 88 192 192 0 0
36 Primary 88 88 193 193 0 0
36 Primary 88 88 194 194 0 0
36 Primary 88 88 195 195 0 0
36 Primary 88 88 196 196 0 0
36 Primary 88 88 197 197 0 0
36 Primary 88 88 198 198 0 0
445 IPC 88 88 199 199 0 0
445 IPC 88 88 200 200 0 0
445 IPC 88 88 201 201 0 0
445 IPC 88 88 202 202 0 0
445 IPC 88 88 203 203 0 0
445 IPC 88 88 204 204 0 0
445 IPC 88 88 205 205 0 0
445 IPC 88 88 206 206 0 0
445 IPC 88 88 207 207 0 0
445 IPC 88 88 208 208 0 0
445 IPC 88 88 209 209 0 0
446 IPC 88 88 210 210 0 0
446 IPC 88 88 211 211 0 0
446 IPC 88 88 212 212 0 0
446 IPC 88 88 213 213 0 0
446 IPC 88 88 214 214 0 0
446 IPC 88 88 215 215 0 0
446 IPC 88 88 216 216 0 0
446 IPC 88 88 217 217 0 0
447 IPC 88 88 218 218 0 0
447 IPC 88 88 219 219 0 0
447 IPC 88 88 220 220 0 0
447 IPC 88 88 221 221 0 0
447 IPC 88 88 222 222 0 0
447 IPC 88 88 223 223 0 0
35 Primary 88 88 224 224 0 0
35 Primary 88 88 225 225 0 0
35 Primary 88 88 226 226 0 0
35 Primary 88 88 227 227 0 0
35 Primary 88 88 228 228 0 0
35 Primary 88 88 229 229 0 0
35 Primary 88 88 230 230 0 0
35 Primary 88 88 231 231 0 0
35 Primary 88 88 232 232 0 0
35 Primary 88 88 233 233 0 0
35 Primary 88 88 234 234 0 0
35 Primary 88 88 235 235 0 0
35 Primary 88 88 236 236 0 0
35 Primary 88 88 237 237 0 0
35 Primary 88 88 238 238 0 0
35 Primary 88 88 239 239 0 0
35 Primary 88 88 240 240 0 0
35 Primary 88 88 241 241 0 0
35 Primary 88 88 242 242 0 0
35 Primary 88 88 243 243 0 0
35 Primary 88 88 244 244 0 0
35 Primary 88 88 245 245 0 0
35 Primary 88 88 246 246 0 0
35 Primary 88 88 247 247 0 0
35 Primary 88 88 248 248 0 0
35 Primary 88 88 249 249 0 0
35 Primary 88 88 250 250 0 0
35 Primary 88 88 251 251 0 0
35 Primary 88 88 252 252 0 0
233 IPC 88 88 253 253 0 0
233 IPC 88 88 254 254 0 0
233 IPC 88 88 255 255 0 0
233 IPC 88 88 256 256 0 0
233 IPC 88 88 257 257 0 0
233 IPC 88 88 258 258 0 0
233 IPC 88 88 259 259 0 0
233 IPC 88 88 260 260 0 0
233 IPC 88 88 261 261 0 0
233 IPC 88 88 262 262 0 0
233 IPC 88 88 263 263 0 0
233 IPC 88 88 264 264 0 0
233 IPC 88 88 265 265 0 0
233 IPC 88 88 266 266 0 0
34 Primary 88 88 267 267 0 0
34 Primary 88 88 268 268 0 0
34 Primary 88 88 269 269 0 0
34 Primary 88 88 270 270 0 0
34 Primary 88 88 271 271 0 0
34 Primary 88 88 272 272 0 0
34 Primary 88 88 273 273 0 0
34 Primary 88 88 274 274 0 0
34 Primary 88 88 275 275 0 0
34 Primary 88 88 276 276 0 0
34 Primary 88 88 277 277 0 0
34 Primary 88 88 278 278 0 0
34 Primary 88 88 279 279 0 0
34 Primary 88 88 280 280 0 0
34 Primary 88 88 281 281 0 0
34 Primary 88 88 282 282 0 0
34 Primary 88 88 283 283 0 0
34 Primary 88 88 284 284 0 0
34 Primary 88 88 285 285 0 0
34 Primary 88 88 286 286 0 0
34 Primary 88 88 287 287 0 0
34 Primary 88 88 288 288 0 0
34 Primary 88 88 289 289 0 0
34 Primary 88 88 290 290 0 0
34 Primary 88 88 291 291 0 0
34 Primary 88 88 292 292 0 0
34 Primary 88 88 293 293 0 0
229 IPC 88 88 294 294 0 0
229 IPC 88 88 295 295 0 0
229 IPC 88 88 296 296 0 0
229 IPC 88 88 297 297 0 0
229 IPC 88 88 298 298 0 0
229 IPC 88 88 299 299 0 0
229 IPC 88 88 300 300 0 0
229 IPC 88 88 301 301 0 0
229 IPC 88 88 302 302 0 0
229 IPC 88 88 303 303 0 0
229 IPC 88 88 304 304 0 0
229 IPC 88 88 305 305 0 0
229 IPC 88 88 306 306 0 0
229 IPC 88 88 307 307 0 0
229 IPC 88 88 308 308 0 0
229 IPC 88 88 309 309 0 0
229 IPC 88 88 310 310 0 0
228 IPC 88 88 311 311 0 0
228 IPC 88 88 312 312 0 0
228 IPC 88 88 313 313 0 0
228 IPC 88 88 314 314 0 0
228 IPC 88 88 315 315 0 0
228 IPC 88 88 316 316 0 0
228 IPC 88 88 317 317 0 0
228 IPC 88 88 318 318 0 0
228 IPC 88 88 319 319 0 0
228 IPC 88 88 320 320 0 0
227 IPC 88 88 321 321 0 0
227 IPC 88 88 322 322 0 0
227 IPC 88 88 323 323 0 0
227 IPC 88 88 324 324 0 0
227 IPC 88 88 325 325 0 0
227 IPC 88 88 326 326 0 0
227 IPC 88 88 327 327 0 0
227 IPC 88 88 328 328 0 0
227 IPC 88 88 329 329 0 0
226 IPC 88 88 330 330 0 0
226 IPC 88 88 331 331 0 0
226 IPC 88 88 332 332 0 0
226 IPC 88 88 333 333 0 0
32 Primary 88 88 334 334 0 0
32 Primary 88 88 335 335 0 0
32 Primary 88 88 336 336 0 0
32 Primary 88 88 337 337 0 0
32 Primary 88 88 338 338 0 0
32 Primary 88 88 339 339 0 0
32 Primary 88 88 340 340 0 0
32 Primary 88 88 341 341 0 0
32 Primary 88 88 342 342 0 0
32 Primary 88 88 343 343 0 0
32 Primary 88 88 344 344 0 0
32 Primary 88 88 345 345 0 0
32 Primary 88 88 346 346 0 0
32 Primary 88 88 347 347 0 0
32 Primary 88 88 348 348 0 0
32 Primary 88 88 349 349 0 0
32 Primary 88 88 350 350 0 0
32 Primary 88 88 351 351 0 0
32 Primary 88 88 352 352 0 0
32 Primary 88 88 353 353 0 0
32 Primary 88 88 354 354 0 0
32 Primary 88 88 355 355 0 0
32 Primary 88 88 356 356 0 0
32 Primary 88 88 357 357 0 0
659 IPC 88 88 358 358 0 0
659 IPC 88 88 359 359 0 0
659 IPC 88 88 360 360 0 0
659 IPC 88 88 361 361 0 0
660 IPC 88 88 362 362 0 0
660 IPC 88 88 363 363 0 0
662 IPC 88 88 364 364 0 0
662 IPC 88 88 365 365 0 0
662 IPC 88 88 366 366 0 0
662 IPC 88 88 367 367 0 0
662 IPC 88 88 368 368 0 0
662 IPC 88 88 369 369 0 0
662 IPC 88 88 370 370 0 0
662 IPC 88 88 371 371 0 0
662 IPC 88 88 372 372 0 0
663 IPC 88 88 373 373 0 0
663 IPC 88 88 374 374 0 0
663 IPC 88 88 375 375 0 0
663 IPC 88 88 376 376 0 0
663 IPC 88 88 377 377 0 0
31 Primary 88 88 378 378 0 0
31 Primary 88 88 379 379 0 0
31 Primary 88 88 380 380 0 0
31 Primary 88 88 381 381 0 0
31 Primary 88 88 382 382 0 0
31 Primary 88 88 383 383 0 0
31 Primary 88 88 384 384 0 0
31 Primary 88 88 385 385 0 0
31 Primary 88 88 386 386 0 0
31 Primary 88 88 387 387 0 0
31 Primary 88 88 388 388 0 0
31 Primary 88 88 389 389 0 0
31 Primary 88 88 390 390 0 0
31 Primary 88 88 391 391 0 0
31 Primary 88 88 392 392 0 0
31 Primary 88 88 393 393 0 0
31 Primary 88 88 394 394 0 0
31 Primary 88 88 395 395 0 0
31 Primary 88 88 396 396 0 0
31 Primary 88 88 397 397 0 0
667 IPC 88 88 398 398 0 0
667 IPC 88 88 399 399 0 0
667 IPC 88 88 400 400 0 0
667 IPC 88 88 401 401 0 0
667 IPC 88 88 402 402 0 0
667 IPC 88 88 403 403 0 0
667 IPC 88 88 404 404 0 0
667 IPC 88 88 405 405 0 0
667 IPC 88 88 406 406 0 0
667 IPC 88 88 407 407 0 0
667 IPC 88 88 408 408 0 0
218 IPC 88 88 409 409 0 0
218 IPC 88 88 410 410 0 0
673 IPC 88 88 411 411 0 0
673 IPC 88 88 412 412 0 0
673 IPC 88 88 413 413 0 0
30 Primary 88 88 414 414 0 0
30 Primary 88 88 415 415 0 0
30 Primary 88 88 416 416 0 0
30 Primary 88 88 417 417 0 0
30 Primary 88 88 418 418 0 0
30 Primary 88 88 419 419 0 0
30 Primary 88 88 420 420 0 0
30 Primary 88 88 421 421 0 0
30 Primary 88 88 422 422 0 0
30 Primary 88 88 423 423 0 0
30 Primary 88 88 424 424 0 0
30 Primary 88 88 425 425 0 0
30 Primary 88 88 426 426 0 0
30 Primary 88 88 427 427 0 0
30 Primary 88 88 428 428 0 0
30 Primary 88 88 429 429 0 0
30 Primary 88 88 430 430 0 0
30 Primary 88 88 431 431 0 0
30 Primary 88 88 432 432 0 0
30 Primary 88 88 433 433 0 0
30 Primary 88 88 434 434 0 0
213 IPC 88 88 435 435 0 0
213 IPC 88 88 436 436 0 0
213 IPC 88 88 437 437 0 0
213 IPC 88 88 438 438 0 0
213 IPC 88 88 439 439 0 0
213 IPC 88 88 440 440 0 0
213 IPC 88 88 441 441 0 0
213 IPC 88 88 442 442 0 0
213 IPC 88 88 443 443 0 0
213 IPC 88 88 444 444 0 0
213 IPC 88 88 445 445 0 0
29 Primary 88 88 446 446 0 0
29 Primary 88 88 447 447 0 0
29 Primary 88 88 448 448 0 0
29 Primary 88 88 449 449 0 0
29 Primary 88 88 450 450 0 0
29 Primary 88 88 451 451 0 0
29 Primary 88 88 452 452 0 0
212 IPC 88 88 453 453 0 0
212 IPC 88 88 454 454 0 0
212 IPC 88 88 455 455 0 0
212 IPC 88 88 456 456 0 0
212 IPC 88 88 457 457 0 0
212 IPC 88 88 458 458 0 0
212 IPC 88 88 459 459 0 0
212 IPC 88 88 460 460 0 0
212 IPC 88 88 461 461 0 0
109 IPC 89 89 75 75 0 0
109 IPC 89 89 76 76 0 0
109 IPC 89 89 77 77 0 0
109 IPC 89 89 78 78 0 0
109 IPC 89 89 79 79 0 0
109 IPC 89 89 80 80 0 0
109 IPC 89 89 81 81 0 0
108 IPC 89 89 82 82 0 0
108 IPC 89 89 83 83 0 0
108 IPC 89 89 84 84 0 0
108 IPC 89 89 85 85 0 0
108 IPC 89 89 86 86 0 0
108 IPC 89 89 87 87 0 0
108 IPC 89 89 88 88 0 0
108 IPC 89 89 89 89 0 0
108 IPC 89 89 90 90 0 0
108 IPC 89 89 91 91 0 0
108 IPC 89 89 92 92 0 0
108 IPC 89 89 93 93 0 0
108 IPC 89 89 94 94 0 0
250 IPC 89 89 95 95 0 0
250 IPC 89 89 96 96 0 0
250 IPC 89 89 97 97 0 0
250 IPC 89 89 98 98 0 0
250 IPC 89 89 99 99 0 0
250 IPC 89 89 100 100 0 0
250 IPC 89 89 101 101 0 0
250 IPC 89 89 102 102 0 0
251 IPC 89 89 103 103 0 0
251 IPC 89 89 104 104 0 0
251 IPC 89 89 105 105 0 0
251 IPC 89 89 106 106 0 0
251 IPC 89 89 107 107 0 0
251 IPC 89 89 108 108 0 0
251 IPC 89 89 109 109 0 0
251 IPC 89 89 110 110 0 0
251 IPC 89 89 111 111 0 0
251 IPC 89 89 112 112 0 0
251 IPC 89 89 113 113 0 0
251 IPC 89 89 114 114 0 0
38 Primary 89 89 115 115 0 0
38 Primary 89 89 116 116 0 0
38 Primary 89 89 117 117 0 0
38 Primary 89 89 118 118 0 0
38 Primary 89 89 119 119 0 0
38 Primary 89 89 120 120 0 0
38 Primary 89 89 121 121 0 0
38 Primary 89 89 122 122 0 0
38 Primary 89 89 123 123 0 0
38 Primary 89 89 124 124 0 0
38 Primary 89 89 125 125 0 0
38 Primary 89 89 126 126 0 0
38 Primary 89 89 127 127 0 0
38 Primary 89 89 128 128 0 0
338 IPC 89 89 129 129 0 0
338 IPC 89 89 130 130 0 0
338 IPC 89 89 131 131 0 0
338 IPC 89 89 132 132 0 0
338 IPC 89 89 133 133 0 0
338 IPC 89 89 134 134 0 0
338 IPC 89 89 135 135 0 0
338 IPC 89 89 136 136 0 0
338 IPC 89 89 137 137 0 0
338 IPC 89 89 138 138 0 0
338 IPC 89 89 139 139 0 0
338 IPC 89 89 140 140 0 0
338 IPC 89 89 141 141 0 0
343 IPC 89 89 142 142 0 0
343 IPC 89 89 143 143 0 0
343 IPC 89 89 144 144 0 0
343 IPC 89 89 145 145 0 0
342 IPC 89 89 146 146 0 0
342 IPC 89 89 147 147 0 0
342 IPC 89 89 148 148 0 0
342 IPC 89 89 149 149 0 0
342 IPC 89 89 150 150 0 0
342 IPC 89 89 151 151 0 0
342 IPC 89 89 152 152 0 0
342 IPC 89 89 153 153 0 0
342 IPC 89 89 154 154 0 0
342 IPC 89 89 155 155 0 0
342 IPC 89 89 156 156 0 0
342 IPC 89 89 157 157 0 0
39 Primary 89 89 158 158 0 0
39 Primary 89 89 159 159 0 0
39 Primary 89 89 160 160 0 0
39 Primary 89 89 161 161 0 0
39 Primary 89 89 162 162 0 0
39 Primary 89 89 163 163 0 0
39 Primary 89 89 164 164 0 0
39 Primary 89 89 165 165 0 0
39 Primary 89 89 166 166 0 0
443 IPC 89 89 167 167 0 0
443 IPC 89 89 168 168 0 0
443 IPC 89 89 169 169 0 0
443 IPC 89 89 170 170 0 0
443 IPC 89 89 171 171 0 0
443 IPC 89 89 172 172 0 0
443 IPC 89 89 173 173 0 0
443 IPC 89 89 174 174 0 0
443 IPC 89 89 175 175 0 0
443 IPC 89 89 176 176 0 0
443 IPC 89 89 177 177 0 0
443 IPC 89 89 178 178 0 0
443 IPC 89 89 179 179 0 0
443 IPC 89 89 180 180 0 0
443 IPC 89 89 181 181 0 0
443 IPC 89 89 182 182 0 0
443 IPC 89 89 183 183 0 0
443 IPC 89 89 184 184 0 0
444 IPC 89 89 185 185 0 0
444 IPC 89 89 186 186 0 0
444 IPC 89 89 187 187 0 0
444 IPC 89 89 188 188 0 0
444 IPC 89 89 189 189 0 0
444 IPC 89 89 190 190 0 0
444 IPC 89 89 191 191 0 0
444 IPC 89 89 192 192 0 0
444 IPC 89 89 193 193 0 0
444 IPC 89 89 194 194 0 0
444 IPC 89 89 195 195 0 0
444 IPC 89 89 196 196 0 0
444 IPC 89 89 197 197 0 0
444 IPC 89 89 198 198 0 0
445 IPC 89 89 199 199 0 0
445 IPC 89 89 200 200 0 0
445 IPC 89 89 201 201 0 0
445 IPC 89 89 202 202 0 0
445 IPC 89 89 203 203 0 0
445 IPC 89 89 204 204 0 0
445 IPC 89 89 205 205 0 0
445 IPC 89 89 206 206 0 0
445 IPC 89 89 207 207 0 0
445 IPC 89 89 208 208 0 0
445 IPC 89 89 209 209 0 0
448 IPC 89 89 210 210 0 0
448 IPC 89 89 211 211 0 0
448 IPC 89 89 212 212 0 0
448 IPC 89 89 213 213 0 0
448 IPC 89 89 214 214 0 0
448 IPC 89 89 215 215 0 0
448 IPC 89 89 216 216 0 0
448 IPC 89 89 217 217 0 0
448 IPC 89 89 218 218 0 0
448 IPC 89 89 219 219 0 0
447 IPC 89 89 220 220 0 0
447 IPC 89 89 221 221 0 0
447 IPC 89 89 222 222 0 0
447 IPC 89 89 223 223 0 0
449 IPC 89 89 224 224 0 0
35 Primary 89 89 225 225 0 0
35 Primary 89 89 226 226 0 0
35 Primary 89 89 227 227 0 0
35 Primary 89 89 228 228 0 0
35 Primary 89 89 229 229 0 0
35 Primary 89 89 230 230 0 0
35 Primary 89 89 231 231 0 0
35 Primary 89 89 232 232 0 0
35 Primary 89 89 233 233 0 0
35 Primary 89 89 234 234 0 0
35 Primary 89 89 235 235 0 0
35 Primary 89 89 236 236 0 0
35 Primary 89 89 237 237 0 0
35 Primary 89 89 238 238 0 0
35 Primary 89 89 239 239 0 0
35 Primary 89 89 240 240 0 0
35 Primary 89 89 241 241 0 0
35 Primary 89 89 242 242 0 0
35 Primary 89 89 243 243 0 0
35 Primary 89 89 244 244 0 0
35 Primary 89 89 245 245 0 0
35 Primary 89 89 246 246 0 0
35 Primary 89 89 247 247 0 0
35 Primary 89 89 248 248 0 0
35 Primary 89 89 249 249 0 0
35 Primary 89 89 250 250 0 0
35 Primary 89 89 251 251 0 0
35 Primary 89 89 252 252 0 0
554 IPC 89 89 253 253 0 0
554 IPC 89 89 254 254 0 0
233 IPC 89 89 255 255 0 0
233 IPC 89 89 256 256 0 0
233 IPC 89 89 257 257 0 0
233 IPC 89 89 258 258 0 0
233 IPC 89 89 259 259 0 0
233 IPC 89 89 260 260 0 0
233 IPC 89 89 261 261 0 0
233 IPC 89 89 262 262 0 0
233 IPC 89 89 263 263 0 0
233 IPC 89 89 264 264 0 0
233 IPC 89 89 265 265 0 0
233 IPC 89 89 266 266 0 0
34 Primary 89 89 267 267 0 0
34 Primary 89 89 268 268 0 0
34 Primary 89 89 269 269 0 0
34 Primary 89 89 270 270 0 0
34 Primary 89 89 271 271 0 0
34 Primary 89 89 272 272 0 0
34 Primary 89 89 273 273 0 0
34 Primary 89 89 274 274 0 0
34 Primary 89 89 275 275 0 0
34 Primary 89 89 276 276 0 0
34 Primary 89 89 277 277 0 0
34 Primary 89 89 278 278 0 0
34 Primary 89 89 279 279 0 0
34 Primary 89 89 280 280 0 0
34 Primary 89 89 281 281 0 0
34 Primary 89 89 282 282 0 0
34 Primary 89 89 283 283 0 0
34 Primary 89 89 284 284 0 0
34 Primary 89 89 285 285 0 0
34 Primary 89 89 286 286 0 0
34 Primary 89 89 287 287 0 0
34 Primary 89 89 288 288 0 0
34 Primary 89 89 289 289 0 0
34 Primary 89 89 290 290 0 0
34 Primary 89 89 291 291 0 0
34 Primary 89 89 292 292 0 0
34 Primary 89 89 293 293 0 0
229 IPC 89 89 294 294 0 0
229 IPC 89 89 295 295 0 0
229 IPC 89 89 296 296 0 0
229 IPC 89 89 297 297 0 0
229 IPC 89 89 298 298 0 0
229 IPC 89 89 299 299 0 0
229 IPC 89 89 300 300 0 0
229 IPC 89 89 301 301 0 0
229 IPC 89 89 302 302 0 0
229 IPC 89 89 303 303 0 0
229 IPC 89 89 304 304 0 0
229 IPC 89 89 305 305 0 0
229 IPC 89 89 306 306 0 0
229 IPC 89 89 307 307 0 0
229 IPC 89 89 308 308 0 0
229 IPC 89 89 309 309 0 0
229 IPC 89 89 310 310 0 0
228 IPC 89 89 311 311 0 0
228 IPC 89 89 312 312 0 0
228 IPC 89 89 313 313 0 0
228 IPC 89 89 314 314 0 0
228 IPC 89 89 315 315 0 0
228 IPC 89 89 316 316 0 0
228 IPC 89 89 317 317 0 0
228 IPC 89 89 318 318 0 0
228 IPC 89 89 319 319 0 0
228 IPC 89 89 320 320 0 0
227 IPC 89 89 321 321 0 0
227 IPC 89 89 322 322 0 0
227 IPC 89 89 323 323 0 0
227 IPC 89 89 324 324 0 0
227 IPC 89 89 325 325 0 0
227 IPC 89 89 326 326 0 0
227 IPC 89 89 327 327 0 0
227 IPC 89 89 328 328 0 0
227 IPC 89 89 329 329 0 0
227 IPC 89 89 330 330 0 0
227 IPC 89 89 331 331 0 0
227 IPC 89 89 332 332 0 0
227 IPC 89 89 333 333 0 0
32 Primary 89 89 334 334 0 0
32 Primary 89 89 335 335 0 0
32 Primary 89 89 336 336 0 0
32 Primary 89 89 337 337 0 0
32 Primary 89 89 338 338 0 0
32 Primary 89 89 339 339 0 0
32 Primary 89 89 340 340 0 0
32 Primary 89 89 341 341 0 0
32 Primary 89 89 342 342 0 0
32 Primary 89 89 343 343 0 0
32 Primary 89 89 344 344 0 0
32 Primary 89 89 345 345 0 0
32 Primary 89 89 346 346 0 0
32 Primary 89 89 347 347 0 0
32 Primary 89 89 348 348 0 0
32 Primary 89 89 349 349 0 0
32 Primary 89 89 350 350 0 0
32 Primary 89 89 351 351 0 0
32 Primary 89 89 352 352 0 0
32 Primary 89 89 353 353 0 0
32 Primary 89 89 354 354 0 0
32 Primary 89 89 355 355 0 0
659 IPC 89 89 356 356 0 0
659 IPC 89 89 357 357 0 0
659 IPC 89 89 358 358 0 0
659 IPC 89 89 359 359 0 0
659 IPC 89 89 360 360 0 0
659 IPC 89 89 361 361 0 0
659 IPC 89 89 362 362 0 0
662 IPC 89 89 363 363 0 0
662 IPC 89 89 364 364 0 0
662 IPC 89 89 365 365 0 0
662 IPC 89 89 366 366 0 0
662 IPC 89 89 367 367 0 0
662 IPC 89 89 368 368 0 0
662 IPC 89 89 369 369 0 0
662 IPC 89 89 370 370 0 0
662 IPC 89 89 371 371 0 0
662 IPC 89 89 372 372 0 0
663 IPC 89 89 373 373 0 0
663 IPC 89 89 374 374 0 0
663 IPC 89 89 375 375 0 0
663 IPC 89 89 376 376 0 0
663 IPC 89 89 377 377 0 0
31 Primary 89 89 378 378 0 0
31 Primary 89 89 379 379 0 0
31 Primary 89 89 380 380 0 0
31 Primary 89 89 381 381 0 0
31 Primary 89 89 382 382 0 0
31 Primary 89 89 383 383 0 0
31 Primary 89 89 384 384 0 0
31 Primary 89 89 385 385 0 0
31 Primary 89 89 386 386 0 0
31 Primary 89 89 387 387 0 0
31 Primary 89 89 388 388 0 0
31 Primary 89 89 389 389 0 0
31 Primary 89 89 390 390 0 0
31 Primary 89 89 391 391 0 0
31 Primary 89 89 392 392 0 0
31 Primary 89 89 393 393 0 0
31 Primary 89 89 394 394 0 0
31 Primary 89 89 395 395 0 0
31 Primary 89 89 396 396 0 0
31 Primary 89 89 397 397 0 0
667 IPC 89 89 398 398 0 0
667 IPC 89 89 399 399 0 0
667 IPC 89 89 400 400 0 0
667 IPC 89 89 401 401 0 0
667 IPC 89 89 402 402 0 0
667 IPC 89 89 403 403 0 0
667 IPC 89 89 404 404 0 0
667 IPC 89 89 405 405 0 0
667 IPC 89 89 406 406 0 0
667 IPC 89 89 407 407 0 0
667 IPC 89 89 408 408 0 0
667 IPC 89 89 409 409 0 0
673 IPC 89 89 410 410 0 0
673 IPC 89 89 411 411 0 0
673 IPC 89 89 412 412 0 0
673 IPC 89 89 413 413 0 0
673 IPC 89 89 414 414 0 0
30 Primary 89 89 415 415 0 0
30 Primary 89 89 416 416 0 0
30 Primary 89 89 417 417 0 0
30 Primary 89 89 418 418 0 0
30 Primary 89 89 419 419 0 0
30 Primary 89 89 420 420 0 0
30 Primary 89 89 421 421 0 0
30 Primary 89 89 422 422 0 0
30 Primary 89 89 423 423 0 0
30 Primary 89 89 424 424 0 0
30 Primary 89 89 425 425 0 0
30 Primary 89 89 426 426 0 0
30 Primary 89 89 427 427 0 0
30 Primary 89 89 428 428 0 0
30 Primary 89 89 429 429 0 0
30 Primary 89 89 430 430 0 0
30 Primary 89 89 431 431 0 0
30 Primary 89 89 432 432 0 0
30 Primary 89 89 433 433 0 0
30 Primary 89 89 434 434 0 0
213 IPC 89 89 435 435 0 0
213 IPC 89 89 436 436 0 0
213 IPC 89 89 437 437 0 0
213 IPC 89 89 438 438 0 0
213 IPC 89 89 439 439 0 0
213 IPC 89 89 440 440 0 0
213 IPC 89 89 441 441 0 0
213 IPC 89 89 442 442 0 0
213 IPC 89 89 443 443 0 0
29 Primary 89 89 444 444 0 0
29 Primary 89 89 445 445 0 0
29 Primary 89 89 446 446 0 0
29 Primary 89 89 447 447 0 0
29 Primary 89 89 448 448 0 0
29 Primary 89 89 449 449 0 0
29 Primary 89 89 450 450 0 0
29 Primary 89 89 451 451 0 0
29 Primary 89 89 452 452 0 0
29 Primary 89 89 453 453 0 0
29 Primary 89 89 454 454 0 0
29 Primary 89 89 455 455 0 0
212 IPC 89 89 456 456 0 0
212 IPC 89 89 457 457 0 0
212 IPC 89 89 458 458 0 0
212 IPC 89 89 459 459 0 0
211 IPC 89 89 460 460 0 0
211 IPC 89 89 461 461 0 0
109 IPC 90 90 73 73 0 0
109 IPC 90 90 74 74 0 0
109 IPC 90 90 75 75 0 0
109 IPC 90 90 76 76 0 0
109 IPC 90 90 77 77 0 0
109 IPC 90 90 78 78 0 0
109 IPC 90 90 79 79 0 0
109 IPC 90 90 80 80 0 0
109 IPC 90 90 81 81 0 0
108 IPC 90 90 82 82 0 0
108 IPC 90 90 83 83 0 0
108 IPC 90 90 84 84 0 0
108 IPC 90 90 85 85 0 0
108 IPC 90 90 86 86 0 0
108 IPC 90 90 87 87 0 0
108 IPC 90 90 88 88 0 0
108 IPC 90 90 89 89 0 0
108 IPC 90 90 90 90 0 0
108 IPC 90 90 91 91 0 0
108 IPC 90 90 92 92 0 0
108 IPC 90 90 93 93 0 0
108 IPC 90 90 94 94 0 0
250 IPC 90 90 95 95 0 0
250 IPC 90 90 96 96 0 0
250 IPC 90 90 97 97 0 0
250 IPC 90 90 98 98 0 0
250 IPC 90 90 99 99 0 0
250 IPC 90 90 100 100 0 0
250 IPC 90 90 101 101 0 0
250 IPC 90 90 102 102 0 0
251 IPC 90 90 103 103 0 0
251 IPC 90 90 104 104 0 0
251 IPC 90 90 105 105 0 0
251 IPC 90 90 106 106 0 0
251 IPC 90 90 107 107 0 0
251 IPC 90 90 108 108 0 0
251 IPC 90 90 109 109 0 0
251 IPC 90 90 110 110 0 0
251 IPC 90 90 111 111 0 0
251 IPC 90 90 112 112 0 0
251 IPC 90 90 113 113 0 0
251 IPC 90 90 114 114 0 0
251 IPC 90 90 115 115 0 0
38 Primary 90 90 116 116 0 0
38 Primary 90 90 117 117 0 0
38 Primary 90 90 118 118 0 0
38 Primary 90 90 119 119 0 0
38 Primary 90 90 120 120 0 0
38 Primary 90 90 121 121 0 0
38 Primary 90 90 122 122 0 0
38 Primary 90 90 123 123 0 0
38 Primary 90 90 124 124 0 0
38 Primary 90 90 125 125 0 0
38 Primary 90 90 126 126 0 0
38 Primary 90 90 127 127 0 0
338 IPC 90 90 128 128 0 0
338 IPC 90 90 129 129 0 0
338 IPC 90 90 130 130 0 0
338 IPC 90 90 131 131 0 0
338 IPC 90 90 132 132 0 0
338 IPC 90 90 133 133 0 0
338 IPC 90 90 134 134 0 0
338 IPC 90 90 135 135 0 0
338 IPC 90 90 136 136 0 0
338 IPC 90 90 137 137 0 0
338 IPC 90 90 138 138 0 0
338 IPC 90 90 139 139 0 0
338 IPC 90 90 140 140 0 0
338 IPC 90 90 141 141 0 0
343 IPC 90 90 142 142 0 0
343 IPC 90 90 143 143 0 0
343 IPC 90 90 144 144 0 0
343 IPC 90 90 145 145 0 0
343 IPC 90 90 146 146 0 0
342 IPC 90 90 147 147 0 0
342 IPC 90 90 148 148 0 0
342 IPC 90 90 149 149 0 0
342 IPC 90 90 150 150 0 0
342 IPC 90 90 151 151 0 0
342 IPC 90 90 152 152 0 0
342 IPC 90 90 153 153 0 0
342 IPC 90 90 154 154 0 0
342 IPC 90 90 155 155 0 0
342 IPC 90 90 156 156 0 0
39 Primary 90 90 157 157 0 0
39 Primary 90 90 158 158 0 0
39 Primary 90 90 159 159 0 0
39 Primary 90 90 160 160 0 0
39 Primary 90 90 161 161 0 0
39 Primary 90 90 162 162 0 0
39 Primary 90 90 163 163 0 0
39 Primary 90 90 164 164 0 0
39 Primary 90 90 165 165 0 0
39 Primary 90 90 166 166 0 0
39 Primary 90 90 167 167 0 0
443 IPC 90 90 168 168 0 0
443 IPC 90 90 169 169 0 0
443 IPC 90 90 170 170 0 0
443 IPC 90 90 171 171 0 0
443 IPC 90 90 172 172 0 0
443 IPC 90 90 173 173 0 0
443 IPC 90 90 174 174 0 0
443 IPC 90 90 175 175 0 0
443 IPC 90 90 176 176 0 0
443 IPC 90 90 177 177 0 0
443 IPC 90 90 178 178 0 0
443 IPC 90 90 179 179 0 0
443 IPC 90 90 180 180 0 0
443 IPC 90 90 181 181 0 0
443 IPC 90 90 182 182 0 0
443 IPC 90 90 183 183 0 0
443 IPC 90 90 184 184 0 0
444 IPC 90 90 185 185 0 0
444 IPC 90 90 186 186 0 0
444 IPC 90 90 187 187 0 0
444 IPC 90 90 188 188 0 0
444 IPC 90 90 189 189 0 0
444 IPC 90 90 190 190 0 0
444 IPC 90 90 191 191 0 0
444 IPC 90 90 192 192 0 0
444 IPC 90 90 193 193 0 0
444 IPC 90 90 194 194 0 0
444 IPC 90 90 195 195 0 0
444 IPC 90 90 196 196 0 0
444 IPC 90 90 197 197 0 0
444 IPC 90 90 198 198 0 0
444 IPC 90 90 199 199 0 0
445 IPC 90 90 200 200 0 0
445 IPC 90 90 201 201 0 0
445 IPC 90 90 202 202 0 0
445 IPC 90 90 203 203 0 0
445 IPC 90 90 204 204 0 0
445 IPC 90 90 205 205 0 0
445 IPC 90 90 206 206 0 0
445 IPC 90 90 207 207 0 0
445 IPC 90 90 208 208 0 0
448 IPC 90 90 209 209 0 0
448 IPC 90 90 210 210 0 0
448 IPC 90 90 211 211 0 0
448 IPC 90 90 212 212 0 0
448 IPC 90 90 213 213 0 0
448 IPC 90 90 214 214 0 0
448 IPC 90 90 215 215 0 0
448 IPC 90 90 216 216 0 0
448 IPC 90 90 217 217 0 0
448 IPC 90 90 218 218 0 0
448 IPC 90 90 219 219 0 0
448 IPC 90 90 220 220 0 0
448 IPC 90 90 221 221 0 0
449 IPC 90 90 222 222 0 0
449 IPC 90 90 223 223 0 0
449 IPC 90 90 224 224 0 0
35 Primary 90 90 225 225 0 0
35 Primary 90 90 226 226 0 0
35 Primary 90 90 227 227 0 0
35 Primary 90 90 228 228 0 0
35 Primary 90 90 229 229 0 0
35 Primary 90 90 230 230 0 0
35 Primary 90 90 231 231 0 0
35 Primary 90 90 232 232 0 0
35 Primary 90 90 233 233 0 0
35 Primary 90 90 234 234 0 0
35 Primary 90 90 235 235 0 0
35 Primary 90 90 236 236 0 0
35 Primary 90 90 237 237 0 0
35 Primary 90 90 238 238 0 0
35 Primary 90 90 239 239 0 0
35 Primary 90 90 240 240 0 0
35 Primary 90 90 241 241 0 0
35 Primary 90 90 242 242 0 0
35 Primary 90 90 243 243 0 0
35 Primary 90 90 244 244 0 0
35 Primary 90 90 245 245 0 0
35 Primary 90 90 246 246 0 0
35 Primary 90 90 247 247 0 0
35 Primary 90 90 248 248 0 0
35 Primary 90 90 249 249 0 0
35 Primary 90 90 250 250 0 0
35 Primary 90 90 251 251 0 0
35 Primary 90 90 252 252 0 0
554 IPC 90 90 253 253 0 0
554 IPC 90 90 254 254 0 0
554 IPC 90 90 255 255 0 0
554 IPC 90 90 256 256 0 0
554 IPC 90 90 257 257 0 0
554 IPC 90 90 258 258 0 0
233 IPC 90 90 259 259 0 0
233 IPC 90 90 260 260 0 0
233 IPC 90 90 261 261 0 0
233 IPC 90 90 262 262 0 0
233 IPC 90 90 263 263 0 0
233 IPC 90 90 264 264 0 0
233 IPC 90 90 265 265 0 0
233 IPC 90 90 266 266 0 0
34 Primary 90 90 267 267 0 0
34 Primary 90 90 268 268 0 0
34 Primary 90 90 269 269 0 0
34 Primary 90 90 270 270 0 0
34 Primary 90 90 271 271 0 0
34 Primary 90 90 272 272 0 0
34 Primary 90 90 273 273 0 0
34 Primary 90 90 274 274 0 0
34 Primary 90 90 275 275 0 0
34 Primary 90 90 276 276 0 0
34 Primary 90 90 277 277 0 0
34 Primary 90 90 278 278 0 0
34 Primary 90 90 279 279 0 0
34 Primary 90 90 280 280 0 0
34 Primary 90 90 281 281 0 0
34 Primary 90 90 282 282 0 0
34 Primary 90 90 283 283 0 0
34 Primary 90 90 284 284 0 0
34 Primary 90 90 285 285 0 0
34 Primary 90 90 286 286 0 0
34 Primary 90 90 287 287 0 0
34 Primary 90 90 288 288 0 0
34 Primary 90 90 289 289 0 0
34 Primary 90 90 290 290 0 0
34 Primary 90 90 291 291 0 0
34 Primary 90 90 292 292 0 0
34 Primary 90 90 293 293 0 0
229 IPC 90 90 294 294 0 0
229 IPC 90 90 295 295 0 0
229 IPC 90 90 296 296 0 0
229 IPC 90 90 297 297 0 0
229 IPC 90 90 298 298 0 0
229 IPC 90 90 299 299 0 0
229 IPC 90 90 300 300 0 0
229 IPC 90 90 301 301 0 0
229 IPC 90 90 302 302 0 0
229 IPC 90 90 303 303 0 0
229 IPC 90 90 304 304 0 0
229 IPC 90 90 305 305 0 0
229 IPC 90 90 306 306 0 0
229 IPC 90 90 307 307 0 0
229 IPC 90 90 308 308 0 0
229 IPC 90 90 309 309 0 0
229 IPC 90 90 310 310 0 0
228 IPC 90 90 311 311 0 0
228 IPC 90 90 312 312 0 0
228 IPC 90 90 313 313 0 0
228 IPC 90 90 314 314 0 0
228 IPC 90 90 315 315 0 0
228 IPC 90 90 316 316 0 0
228 IPC 90 90 317 317 0 0
228 IPC 90 90 318 318 0 0
228 IPC 90 90 319 319 0 0
228 IPC 90 90 320 320 0 0
227 IPC 90 90 321 321 0 0
227 IPC 90 90 322 322 0 0
227 IPC 90 90 323 323 0 0
227 IPC 90 90 324 324 0 0
227 IPC 90 90 325 325 0 0
227 IPC 90 90 326 326 0 0
227 IPC 90 90 327 327 0 0
227 IPC 90 90 328 328 0 0
227 IPC 90 90 329 329 0 0
227 IPC 90 90 330 330 0 0
227 IPC 90 90 331 331 0 0
227 IPC 90 90 332 332 0 0
227 IPC 90 90 333 333 0 0
655 IPC 90 90 334 334 0 0
32 Primary 90 90 335 335 0 0
32 Primary 90 90 336 336 0 0
32 Primary 90 90 337 337 0 0
32 Primary 90 90 338 338 0 0
32 Primary 90 90 339 339 0 0
32 Primary 90 90 340 340 0 0
32 Primary 90 90 341 341 0 0
32 Primary 90 90 342 342 0 0
32 Primary 90 90 343 343 0 0
32 Primary 90 90 344 344 0 0
32 Primary 90 90 345 345 0 0
32 Primary 90 90 346 346 0 0
32 Primary 90 90 347 347 0 0
32 Primary 90 90 348 348 0 0
32 Primary 90 90 349 349 0 0
32 Primary 90 90 350 350 0 0
32 Primary 90 90 351 351 0 0
32 Primary 90 90 352 352 0 0
32 Primary 90 90 353 353 0 0
32 Primary 90 90 354 354 0 0
32 Primary 90 90 355 355 0 0
659 IPC 90 90 356 356 0 0
659 IPC 90 90 357 357 0 0
659 IPC 90 90 358 358 0 0
659 IPC 90 90 359 359 0 0
659 IPC 90 90 360 360 0 0
659 IPC 90 90 361 361 0 0
659 IPC 90 90 362 362 0 0
662 IPC 90 90 363 363 0 0
662 IPC 90 90 364 364 0 0
662 IPC 90 90 365 365 0 0
662 IPC 90 90 366 366 0 0
662 IPC 90 90 367 367 0 0
662 IPC 90 90 368 368 0 0
662 IPC 90 90 369 369 0 0
662 IPC 90 90 370 370 0 0
662 IPC 90 90 371 371 0 0
663 IPC 90 90 372 372 0 0
663 IPC 90 90 373 373 0 0
663 IPC 90 90 374 374 0 0
663 IPC 90 90 375 375 0 0
663 IPC 90 90 376 376 0 0
663 IPC 90 90 377 377 0 0
31 Primary 90 90 378 378 0 0
31 Primary 90 90 379 379 0 0
31 Primary 90 90 380 380 0 0
31 Primary 90 90 381 381 0 0
31 Primary 90 90 382 382 0 0
31 Primary 90 90 383 383 0 0
31 Primary 90 90 384 384 0 0
31 Primary 90 90 385 385 0 0
31 Primary 90 90 386 386 0 0
31 Primary 90 90 387 387 0 0
31 Primary 90 90 388 388 0 0
31 Primary 90 90 389 389 0 0
31 Primary 90 90 390 390 0 0
31 Primary 90 90 391 391 0 0
31 Primary 90 90 392 392 0 0
31 Primary 90 90 393 393 0 0
31 Primary 90 90 394 394 0 0
31 Primary 90 90 395 395 0 0
31 Primary 90 90 396 396 0 0
31 Primary 90 90 397 397 0 0
667 IPC 90 90 398 398 0 0
667 IPC 90 90 399 399 0 0
667 IPC 90 90 400 400 0 0
667 IPC 90 90 401 401 0 0
667 IPC 90 90 402 402 0 0
667 IPC 90 90 403 403 0 0
667 IPC 90 90 404 404 0 0
667 IPC 90 90 405 405 0 0
667 IPC 90 90 406 406 0 0
667 IPC 90 90 407 407 0 0
667 IPC 90 90 408 408 0 0
667 IPC 90 90 409 409 0 0
673 IPC 90 90 410 410 0 0
673 IPC 90 90 411 411 0 0
673 IPC 90 90 412 412 0 0
673 IPC 90 90 413 413 0 0
673 IPC 90 90 414 414 0 0
673 IPC 90 90 415 415 0 0
30 Primary 90 90 416 416 0 0
30 Primary 90 90 417 417 0 0
30 Primary 90 90 418 418 0 0
30 Primary 90 90 419 419 0 0
30 Primary 90 90 420 420 0 0
30 Primary 90 90 421 421 0 0
30 Primary 90 90 422 422 0 0
30 Primary 90 90 423 423 0 0
30 Primary 90 90 424 424 0 0
30 Primary 90 90 425 425 0 0
30 Primary 90 90 426 426 0 0
30 Primary 90 90 427 427 0 0
30 Primary 90 90 428 428 0 0
30 Primary 90 90 429 429 0 0
30 Primary 90 90 430 430 0 0
30 Primary 90 90 431 431 0 0
30 Primary 90 90 432 432 0 0
30 Primary 90 90 433 433 0 0
30 Primary 90 90 434 434 0 0
213 IPC 90 90 435 435 0 0
213 IPC 90 90 436 436 0 0
213 IPC 90 90 437 437 0 0
213 IPC 90 90 438 438 0 0
213 IPC 90 90 439 439 0 0
213 IPC 90 90 440 440 0 0
213 IPC 90 90 441 441 0 0
29 Primary 90 90 442 442 0 0
29 Primary 90 90 443 443 0 0
29 Primary 90 90 444 444 0 0
29 Primary 90 90 445 445 0 0
29 Primary 90 90 446 446 0 0
29 Primary 90 90 447 447 0 0
29 Primary 90 90 448 448 0 0
29 Primary 90 90 449 449 0 0
29 Primary 90 90 450 450 0 0
29 Primary 90 90 451 451 0 0
29 Primary 90 90 452 452 0 0
29 Primary 90 90 453 453 0 0
29 Primary 90 90 454 454 0 0
29 Primary 90 90 455 455 0 0
29 Primary 90 90 456 456 0 0
29 Primary 90 90 457 457 0 0
29 Primary 90 90 458 458 0 0
211 IPC 90 90 459 459 0 0
211 IPC 90 90 460 460 0 0
211 IPC 90 90 461 461 0 0
211 IPC 90 90 462 462 0 0
211 IPC 90 90 463 463 0 0
109 IPC 91 91 73 73 0 0
109 IPC 91 91 74 74 0 0
109 IPC 91 91 75 75 0 0
109 IPC 91 91 76 76 0 0
109 IPC 91 91 77 77 0 0
109 IPC 91 91 78 78 0 0
109 IPC 91 91 79 79 0 0
109 IPC 91 91 80 80 0 0
109 IPC 91 91 81 81 0 0
108 IPC 91 91 82 82 0 0
108 IPC 91 91 83 83 0 0
108 IPC 91 91 84 84 0 0
108 IPC 91 91 85 85 0 0
108 IPC 91 91 86 86 0 0
108 IPC 91 91 87 87 0 0
108 IPC 91 91 88 88 0 0
108 IPC 91 91 89 89 0 0
108 IPC 91 91 90 90 0 0
108 IPC 91 91 91 91 0 0
108 IPC 91 91 92 92 0 0
108 IPC 91 91 93 93 0 0
250 IPC 91 91 94 94 0 0
250 IPC 91 91 95 95 0 0
250 IPC 91 91 96 96 0 0
250 IPC 91 91 97 97 0 0
250 IPC 91 91 98 98 0 0
250 IPC 91 91 99 99 0 0
250 IPC 91 91 100 100 0 0
250 IPC 91 91 101 101 0 0
250 IPC 91 91 102 102 0 0
251 IPC 91 91 103 103 0 0
251 IPC 91 91 104 104 0 0
251 IPC 91 91 105 105 0 0
251 IPC 91 91 106 106 0 0
251 IPC 91 91 107 107 0 0
251 IPC 91 91 108 108 0 0
251 IPC 91 91 109 109 0 0
251 IPC 91 91 110 110 0 0
251 IPC 91 91 111 111 0 0
251 IPC 91 91 112 112 0 0
251 IPC 91 91 113 113 0 0
251 IPC 91 91 114 114 0 0
251 IPC 91 91 115 115 0 0
251 IPC 91 91 116 116 0 0
336 IPC 91 91 117 117 0 0
336 IPC 91 91 118 118 0 0
336 IPC 91 91 119 119 0 0
336 IPC 91 91 120 120 0 0
336 IPC 91 91 121 121 0 0
336 IPC 91 91 122 122 0 0
336 IPC 91 91 123 123 0 0
336 IPC 91 91 124 124 0 0
336 IPC 91 91 125 125 0 0
336 IPC 91 91 126 126 0 0
336 IPC 91 91 127 127 0 0
338 IPC 91 91 128 128 0 0
338 IPC 91 91 129 129 0 0
338 IPC 91 91 130 130 0 0
338 IPC 91 91 131 131 0 0
338 IPC 91 91 132 132 0 0
338 IPC 91 91 133 133 0 0
338 IPC 91 91 134 134 0 0
338 IPC 91 91 135 135 0 0
338 IPC 91 91 136 136 0 0
338 IPC 91 91 137 137 0 0
338 IPC 91 91 138 138 0 0
338 IPC 91 91 139 139 0 0
338 IPC 91 91 140 140 0 0
338 IPC 91 91 141 141 0 0
343 IPC 91 91 142 142 0 0
343 IPC 91 91 143 143 0 0
343 IPC 91 91 144 144 0 0
343 IPC 91 91 145 145 0 0
343 IPC 91 91 146 146 0 0
343 IPC 91 91 147 147 0 0
343 IPC 91 91 148 148 0 0
342 IPC 91 91 149 149 0 0
342 IPC 91 91 150 150 0 0
342 IPC 91 91 151 151 0 0
342 IPC 91 91 152 152 0 0
342 IPC 91 91 153 153 0 0
342 IPC 91 91 154 154 0 0
39 Primary 91 91 155 155 0 0
39 Primary 91 91 156 156 0 0
39 Primary 91 91 157 157 0 0
39 Primary 91 91 158 158 0 0
39 Primary 91 91 159 159 0 0
39 Primary 91 91 160 160 0 0
39 Primary 91 91 161 161 0 0
39 Primary 91 91 162 162 0 0
39 Primary 91 91 163 163 0 0
39 Primary 91 91 164 164 0 0
39 Primary 91 91 165 165 0 0
39 Primary 91 91 166 166 0 0
39 Primary 91 91 167 167 0 0
39 Primary 91 91 168 168 0 0
443 IPC 91 91 169 169 0 0
443 IPC 91 91 170 170 0 0
443 IPC 91 91 171 171 0 0
443 IPC 91 91 172 172 0 0
443 IPC 91 91 173 173 0 0
443 IPC 91 91 174 174 0 0
443 IPC 91 91 175 175 0 0
443 IPC 91 91 176 176 0 0
443 IPC 91 91 177 177 0 0
443 IPC 91 91 178 178 0 0
443 IPC 91 91 179 179 0 0
443 IPC 91 91 180 180 0 0
443 IPC 91 91 181 181 0 0
443 IPC 91 91 182 182 0 0
443 IPC 91 91 183 183 0 0
443 IPC 91 91 184 184 0 0
444 IPC 91 91 185 185 0 0
444 IPC 91 91 186 186 0 0
444 IPC 91 91 187 187 0 0
444 IPC 91 91 188 188 0 0
444 IPC 91 91 189 189 0 0
444 IPC 91 91 190 190 0 0
444 IPC 91 91 191 191 0 0
444 IPC 91 91 192 192 0 0
444 IPC 91 91 193 193 0 0
444 IPC 91 91 194 194 0 0
444 IPC 91 91 195 195 0 0
444 IPC 91 91 196 196 0 0
444 IPC 91 91 197 197 0 0
444 IPC 91 91 198 198 0 0
444 IPC 91 91 199 199 0 0
445 IPC 91 91 200 200 0 0
445 IPC 91 91 201 201 0 0
445 IPC 91 91 202 202 0 0
445 IPC 91 91 203 203 0 0
445 IPC 91 91 204 204 0 0
445 IPC 91 91 205 205 0 0
445 IPC 91 91 206 206 0 0
445 IPC 91 91 207 207 0 0
448 IPC 91 91 208 208 0 0
448 IPC 91 91 209 209 0 0
448 IPC 91 91 210 210 0 0
448 IPC 91 91 211 211 0 0
448 IPC 91 91 212 212 0 0
448 IPC 91 91 213 213 0 0
448 IPC 91 91 214 214 0 0
448 IPC 91 91 215 215 0 0
448 IPC 91 91 216 216 0 0
448 IPC 91 91 217 217 0 0
448 IPC 91 91 218 218 0 0
448 IPC 91 91 219 219 0 0
448 IPC 91 91 220 220 0 0
449 IPC 91 91 221 221 0 0
449 IPC 91 91 222 222 0 0
449 IPC 91 91 223 223 0 0
449 IPC 91 91 224 224 0 0
449 IPC 91 91 225 225 0 0
449 IPC 91 91 226 226 0 0
35 Primary 91 91 227 227 0 0
35 Primary 91 91 228 228 0 0
35 Primary 91 91 229 229 0 0
35 Primary 91 91 230 230 0 0
35 Primary 91 91 231 231 0 0
35 Primary 91 91 232 232 0 0
35 Primary 91 91 233 233 0 0
35 Primary 91 91 234 234 0 0
35 Primary 91 91 235 235 0 0
35 Primary 91 91 236 236 0 0
35 Primary 91 91 237 237 0 0
35 Primary 91 91 238 238 0 0
35 Primary 91 91 239 239 0 0
35 Primary 91 91 240 240 0 0
35 Primary 91 91 241 241 0 0
35 Primary 91 91 242 242 0 0
35 Primary 91 91 243 243 0 0
35 Primary 91 91 244 244 0 0
35 Primary 91 91 245 245 0 0
35 Primary 91 91 246 246 0 0
35 Primary 91 91 247 247 0 0
35 Primary 91 91 248 248 0 0
35 Primary 91 91 249 249 0 0
35 Primary 91 91 250 250 0 0
35 Primary 91 91 251 251 0 0
35 Primary 91 91 252 252 0 0
554 IPC 91 91 253 253 0 0
554 IPC 91 91 254 254 0 0
554 IPC 91 91 255 255 0 0
554 IPC 91 91 256 256 0 0
554 IPC 91 91 257 257 0 0
554 IPC 91 91 258 258 0 0
554 IPC 91 91 259 259 0 0
233 IPC 91 91 260 260 0 0
233 IPC 91 91 261 261 0 0
233 IPC 91 91 262 262 0 0
233 IPC 91 91 263 263 0 0
233 IPC 91 91 264 264 0 0
554 IPC 91 91 265 265 0 0
554 IPC 91 91 266 266 0 0
34 Primary 91 91 267 267 0 0
34 Primary 91 91 268 268 0 0
34 Primary 91 91 269 269 0 0
34 Primary 91 91 270 270 0 0
34 Primary 91 91 271 271 0 0
34 Primary 91 91 272 272 0 0
34 Primary 91 91 273 273 0 0
34 Primary 91 91 274 274 0 0
34 Primary 91 91 275 275 0 0
34 Primary 91 91 276 276 0 0
34 Primary 91 91 277 277 0 0
34 Primary 91 91 278 278 0 0
34 Primary 91 91 279 279 0 0
34 Primary 91 91 280 280 0 0
34 Primary 91 91 281 281 0 0
34 Primary 91 91 282 282 0 0
34 Primary 91 91 283 283 0 0
34 Primary 91 91 284 284 0 0
34 Primary 91 91 285 285 0 0
34 Primary 91 91 286 286 0 0
34 Primary 91 91 287 287 0 0
34 Primary 91 91 288 288 0 0
34 Primary 91 91 289 289 0 0
34 Primary 91 91 290 290 0 0
34 Primary 91 91 291 291 0 0
34 Primary 91 91 292 292 0 0
34 Primary 91 91 293 293 0 0
34 Primary 91 91 294 294 0 0
229 IPC 91 91 295 295 0 0
229 IPC 91 91 296 296 0 0
229 IPC 91 91 297 297 0 0
229 IPC 91 91 298 298 0 0
229 IPC 91 91 299 299 0 0
229 IPC 91 91 300 300 0 0
229 IPC 91 91 301 301 0 0
229 IPC 91 91 302 302 0 0
229 IPC 91 91 303 303 0 0
229 IPC 91 91 304 304 0 0
229 IPC 91 91 305 305 0 0
229 IPC 91 91 306 306 0 0
229 IPC 91 91 307 307 0 0
229 IPC 91 91 308 308 0 0
229 IPC 91 91 309 309 0 0
229 IPC 91 91 310 310 0 0
228 IPC 91 91 311 311 0 0
228 IPC 91 91 312 312 0 0
228 IPC 91 91 313 313 0 0
228 IPC 91 91 314 314 0 0
228 IPC 91 91 315 315 0 0
228 IPC 91 91 316 316 0 0
228 IPC 91 91 317 317 0 0
228 IPC 91 91 318 318 0 0
228 IPC 91 91 319 319 0 0
228 IPC 91 91 320 320 0 0
227 IPC 91 91 321 321 0 0
227 IPC 91 91 322 322 0 0
227 IPC 91 91 323 323 0 0
227 IPC 91 91 324 324 0 0
227 IPC 91 91 325 325 0 0
227 IPC 91 91 326 326 0 0
227 IPC 91 91 327 327 0 0
227 IPC 91 91 328 328 0 0
227 IPC 91 91 329 329 0 0
227 IPC 91 91 330 330 0 0
227 IPC 91 91 331 331 0 0
227 IPC 91 91 332 332 0 0
227 IPC 91 91 333 333 0 0
655 IPC 91 91 334 334 0 0
655 IPC 91 91 335 335 0 0
32 Primary 91 91 336 336 0 0
32 Primary 91 91 337 337 0 0
32 Primary 91 91 338 338 0 0
32 Primary 91 91 339 339 0 0
32 Primary 91 91 340 340 0 0
32 Primary 91 91 341 341 0 0
32 Primary 91 91 342 342 0 0
32 Primary 91 91 343 343 0 0
32 Primary 91 91 344 344 0 0
32 Primary 91 91 345 345 0 0
32 Primary 91 91 346 346 0 0
32 Primary 91 91 347 347 0 0
32 Primary 91 91 348 348 0 0
32 Primary 91 91 349 349 0 0
32 Primary 91 91 350 350 0 0
32 Primary 91 91 351 351 0 0
32 Primary 91 91 352 352 0 0
32 Primary 91 91 353 353 0 0
32 Primary 91 91 354 354 0 0
659 IPC 91 91 355 355 0 0
659 IPC 91 91 356 356 0 0
659 IPC 91 91 357 357 0 0
659 IPC 91 91 358 358 0 0
659 IPC 91 91 359 359 0 0
659 IPC 91 91 360 360 0 0
659 IPC 91 91 361 361 0 0
659 IPC 91 91 362 362 0 0
662 IPC 91 91 363 363 0 0
662 IPC 91 91 364 364 0 0
662 IPC 91 91 365 365 0 0
662 IPC 91 91 366 366 0 0
662 IPC 91 91 367 367 0 0
662 IPC 91 91 368 368 0 0
662 IPC 91 91 369 369 0 0
662 IPC 91 91 370 370 0 0
663 IPC 91 91 371 371 0 0
663 IPC 91 91 372 372 0 0
663 IPC 91 91 373 373 0 0
663 IPC 91 91 374 374 0 0
663 IPC 91 91 375 375 0 0
663 IPC 91 91 376 376 0 0
663 IPC 91 91 377 377 0 0
31 Primary 91 91 378 378 0 0
31 Primary 91 91 379 379 0 0
31 Primary 91 91 380 380 0 0
31 Primary 91 91 381 381 0 0
31 Primary 91 91 382 382 0 0
31 Primary 91 91 383 383 0 0
31 Primary 91 91 384 384 0 0
31 Primary 91 91 385 385 0 0
31 Primary 91 91 386 386 0 0
31 Primary 91 91 387 387 0 0
31 Primary 91 91 388 388 0 0
31 Primary 91 91 389 389 0 0
31 Primary 91 91 390 390 0 0
31 Primary 91 91 391 391 0 0
31 Primary 91 91 392 392 0 0
31 Primary 91 91 393 393 0 0
31 Primary 91 91 394 394 0 0
31 Primary 91 91 395 395 0 0
31 Primary 91 91 396 396 0 0
31 Primary 91 91 397 397 0 0
667 IPC 91 91 398 398 0 0
667 IPC 91 91 399 399 0 0
667 IPC 91 91 400 400 0 0
667 IPC 91 91 401 401 0 0
667 IPC 91 91 402 402 0 0
667 IPC 91 91 403 403 0 0
667 IPC 91 91 404 404 0 0
667 IPC 91 91 405 405 0 0
667 IPC 91 91 406 406 0 0
667 IPC 91 91 407 407 0 0
667 IPC 91 91 408 408 0 0
673 IPC 91 91 409 409 0 0
673 IPC 91 91 410 410 0 0
673 IPC 91 91 411 411 0 0
673 IPC 91 91 412 412 0 0
673 IPC 91 91 413 413 0 0
673 IPC 91 91 414 414 0 0
673 IPC 91 91 415 415 0 0
673 IPC 91 91 416 416 0 0
30 Primary 91 91 417 417 0 0
30 Primary 91 91 418 418 0 0
30 Primary 91 91 419 419 0 0
30 Primary 91 91 420 420 0 0
30 Primary 91 91 421 421 0 0
30 Primary 91 91 422 422 0 0
30 Primary 91 91 423 423 0 0
30 Primary 91 91 424 424 0 0
30 Primary 91 91 425 425 0 0
30 Primary 91 91 426 426 0 0
30 Primary 91 91 427 427 0 0
30 Primary 91 91 428 428 0 0
30 Primary 91 91 429 429 0 0
30 Primary 91 91 430 430 0 0
30 Primary 91 91 431 431 0 0
30 Primary 91 91 432 432 0 0
30 Primary 91 91 433 433 0 0
838 IPC 91 91 434 434 0 0
213 IPC 91 91 435 435 0 0
213 IPC 91 91 436 436 0 0
213 IPC 91 91 437 437 0 0
213 IPC 91 91 438 438 0 0
213 IPC 91 91 439 439 0 0
213 IPC 91 91 440 440 0 0
29 Primary 91 91 441 441 0 0
29 Primary 91 91 442 442 0 0
29 Primary 91 91 443 443 0 0
29 Primary 91 91 444 444 0 0
29 Primary 91 91 445 445 0 0
29 Primary 91 91 446 446 0 0
29 Primary 91 91 447 447 0 0
29 Primary 91 91 448 448 0 0
29 Primary 91 91 449 449 0 0
29 Primary 91 91 450 450 0 0
29 Primary 91 91 451 451 0 0
29 Primary 91 91 452 452 0 0
29 Primary 91 91 453 453 0 0
29 Primary 91 91 454 454 0 0
29 Primary 91 91 455 455 0 0
29 Primary 91 91 456 456 0 0
29 Primary 91 91 457 457 0 0
29 Primary 91 91 458 458 0 0
211 IPC 91 91 459 459 0 0
211 IPC 91 91 460 460 0 0
211 IPC 91 91 461 461 0 0
211 IPC 91 91 462 462 0 0
211 IPC 91 91 463 463 0 0
211 IPC 91 91 464 464 0 0
109 IPC 92 92 72 72 0 0
109 IPC 92 92 73 73 0 0
109 IPC 92 92 74 74 0 0
109 IPC 92 92 75 75 0 0
109 IPC 92 92 76 76 0 0
109 IPC 92 92 77 77 0 0
109 IPC 92 92 78 78 0 0
109 IPC 92 92 79 79 0 0
109 IPC 92 92 80 80 0 0
108 IPC 92 92 81 81 0 0
108 IPC 92 92 82 82 0 0
108 IPC 92 92 83 83 0 0
108 IPC 92 92 84 84 0 0
108 IPC 92 92 85 85 0 0
108 IPC 92 92 86 86 0 0
108 IPC 92 92 87 87 0 0
108 IPC 92 92 88 88 0 0
108 IPC 92 92 89 89 0 0
108 IPC 92 92 90 90 0 0
108 IPC 92 92 91 91 0 0
108 IPC 92 92 92 92 0 0
108 IPC 92 92 93 93 0 0
250 IPC 92 92 94 94 0 0
250 IPC 92 92 95 95 0 0
250 IPC 92 92 96 96 0 0
250 IPC 92 92 97 97 0 0
250 IPC 92 92 98 98 0 0
250 IPC 92 92 99 99 0 0
250 IPC 92 92 100 100 0 0
250 IPC 92 92 101 101 0 0
250 IPC 92 92 102 102 0 0
250 IPC 92 92 103 103 0 0
251 IPC 92 92 104 104 0 0
251 IPC 92 92 105 105 0 0
251 IPC 92 92 106 106 0 0
251 IPC 92 92 107 107 0 0
251 IPC 92 92 108 108 0 0
251 IPC 92 92 109 109 0 0
251 IPC 92 92 110 110 0 0
251 IPC 92 92 111 111 0 0
251 IPC 92 92 112 112 0 0
251 IPC 92 92 113 113 0 0
251 IPC 92 92 114 114 0 0
251 IPC 92 92 115 115 0 0
251 IPC 92 92 116 116 0 0
336 IPC 92 92 117 117 0 0
336 IPC 92 92 118 118 0 0
336 IPC 92 92 119 119 0 0
336 IPC 92 92 120 120 0 0
336 IPC 92 92 121 121 0 0
336 IPC 92 92 122 122 0 0
336 IPC 92 92 123 123 0 0
336 IPC 92 92 124 124 0 0
336 IPC 92 92 125 125 0 0
336 IPC 92 92 126 126 0 0
336 IPC 92 92 127 127 0 0
338 IPC 92 92 128 128 0 0
338 IPC 92 92 129 129 0 0
338 IPC 92 92 130 130 0 0
338 IPC 92 92 131 131 0 0
338 IPC 92 92 132 132 0 0
338 IPC 92 92 133 133 0 0
338 IPC 92 92 134 134 0 0
338 IPC 92 92 135 135 0 0
338 IPC 92 92 136 136 0 0
338 IPC 92 92 137 137 0 0
338 IPC 92 92 138 138 0 0
338 IPC 92 92 139 139 0 0
338 IPC 92 92 140 140 0 0
343 IPC 92 92 141 141 0 0
343 IPC 92 92 142 142 0 0
343 IPC 92 92 143 143 0 0
343 IPC 92 92 144 144 0 0
343 IPC 92 92 145 145 0 0
343 IPC 92 92 146 146 0 0
343 IPC 92 92 147 147 0 0
343 IPC 92 92 148 148 0 0
343 IPC 92 92 149 149 0 0
342 IPC 92 92 150 150 0 0
342 IPC 92 92 151 151 0 0
342 IPC 92 92 152 152 0 0
342 IPC 92 92 153 153 0 0
39 Primary 92 92 154 154 0 0
39 Primary 92 92 155 155 0 0
39 Primary 92 92 156 156 0 0
39 Primary 92 92 157 157 0 0
39 Primary 92 92 158 158 0 0
39 Primary 92 92 159 159 0 0
39 Primary 92 92 160 160 0 0
39 Primary 92 92 161 161 0 0
39 Primary 92 92 162 162 0 0
39 Primary 92 92 163 163 0 0
39 Primary 92 92 164 164 0 0
39 Primary 92 92 165 165 0 0
39 Primary 92 92 166 166 0 0
39 Primary 92 92 167 167 0 0
39 Primary 92 92 168 168 0 0
39 Primary 92 92 169 169 0 0
443 IPC 92 92 170 170 0 0
443 IPC 92 92 171 171 0 0
443 IPC 92 92 172 172 0 0
443 IPC 92 92 173 173 0 0
443 IPC 92 92 174 174 0 0
443 IPC 92 92 175 175 0 0
443 IPC 92 92 176 176 0 0
443 IPC 92 92 177 177 0 0
443 IPC 92 92 178 178 0 0
443 IPC 92 92 179 179 0 0
443 IPC 92 92 180 180 0 0
443 IPC 92 92 181 181 0 0
443 IPC 92 92 182 182 0 0
443 IPC 92 92 183 183 0 0
444 IPC 92 92 184 184 0 0
444 IPC 92 92 185 185 0 0
444 IPC 92 92 186 186 0 0
444 IPC 92 92 187 187 0 0
444 IPC 92 92 188 188 0 0
444 IPC 92 92 189 189 0 0
444 IPC 92 92 190 190 0 0
444 IPC 92 92 191 191 0 0
444 IPC 92 92 192 192 0 0
444 IPC 92 92 193 193 0 0
444 IPC 92 92 194 194 0 0
444 IPC 92 92 195 195 0 0
444 IPC 92 92 196 196 0 0
444 IPC 92 92 197 197 0 0
444 IPC 92 92 198 198 0 0
444 IPC 92 92 199 199 0 0
444 IPC 92 92 200 200 0 0
445 IPC 92 92 201 201 0 0
445 IPC 92 92 202 202 0 0
445 IPC 92 92 203 203 0 0
445 IPC 92 92 204 204 0 0
445 IPC 92 92 205 205 0 0
445 IPC 92 92 206 206 0 0
448 IPC 92 92 207 207 0 0
448 IPC 92 92 208 208 0 0
448 IPC 92 92 209 209 0 0
448 IPC 92 92 210 210 0 0
448 IPC 92 92 211 211 0 0
448 IPC 92 92 212 212 0 0
448 IPC 92 92 213 213 0 0
448 IPC 92 92 214 214 0 0
448 IPC 92 92 215 215 0 0
448 IPC 92 92 216 216 0 0
448 IPC 92 92 217 217 0 0
448 IPC 92 92 218 218 0 0
448 IPC 92 92 219 219 0 0
448 IPC 92 92 220 220 0 0
449 IPC 92 92 221 221 0 0
449 IPC 92 92 222 222 0 0
449 IPC 92 92 223 223 0 0
449 IPC 92 92 224 224 0 0
449 IPC 92 92 225 225 0 0
449 IPC 92 92 226 226 0 0
449 IPC 92 92 227 227 0 0
35 Primary 92 92 228 228 0 0
35 Primary 92 92 229 229 0 0
35 Primary 92 92 230 230 0 0
35 Primary 92 92 231 231 0 0
35 Primary 92 92 232 232 0 0
35 Primary 92 92 233 233 0 0
35 Primary 92 92 234 234 0 0
35 Primary 92 92 235 235 0 0
35 Primary 92 92 236 236 0 0
35 Primary 92 92 237 237 0 0
35 Primary 92 92 238 238 0 0
35 Primary 92 92 239 239 0 0
35 Primary 92 92 240 240 0 0
35 Primary 92 92 241 241 0 0
35 Primary 92 92 242 242 0 0
35 Primary 92 92 243 243 0 0
35 Primary 92 92 244 244 0 0
35 Primary 92 92 245 245 0 0
35 Primary 92 92 246 246 0 0
35 Primary 92 92 247 247 0 0
35 Primary 92 92 248 248 0 0
35 Primary 92 92 249 249 0 0
35 Primary 92 92 250 250 0 0
35 Primary 92 92 251 251 0 0
35 Primary 92 92 252 252 0 0
554 IPC 92 92 253 253 0 0
554 IPC 92 92 254 254 0 0
554 IPC 92 92 255 255 0 0
554 IPC 92 92 256 256 0 0
554 IPC 92 92 257 257 0 0
554 IPC 92 92 258 258 0 0
554 IPC 92 92 259 259 0 0
554 IPC 92 92 260 260 0 0
554 IPC 92 92 261 261 0 0
554 IPC 92 92 262 262 0 0
554 IPC 92 92 263 263 0 0
554 IPC 92 92 264 264 0 0
554 IPC 92 92 265 265 0 0
554 IPC 92 92 266 266 0 0
34 Primary 92 92 267 267 0 0
34 Primary 92 92 268 268 0 0
34 Primary 92 92 269 269 0 0
34 Primary 92 92 270 270 0 0
34 Primary 92 92 271 271 0 0
34 Primary 92 92 272 272 0 0
34 Primary 92 92 273 273 0 0
34 Primary 92 92 274 274 0 0
34 Primary 92 92 275 275 0 0
34 Primary 92 92 276 276 0 0
34 Primary 92 92 277 277 0 0
34 Primary 92 92 278 278 0 0
34 Primary 92 92 279 279 0 0
34 Primary 92 92 280 280 0 0
34 Primary 92 92 281 281 0 0
34 Primary 92 92 282 282 0 0
34 Primary 92 92 283 283 0 0
34 Primary 92 92 284 284 0 0
34 Primary 92 92 285 285 0 0
34 Primary 92 92 286 286 0 0
34 Primary 92 92 287 287 0 0
34 Primary 92 92 288 288 0 0
34 Primary 92 92 289 289 0 0
34 Primary 92 92 290 290 0 0
34 Primary 92 92 291 291 0 0
34 Primary 92 92 292 292 0 0
34 Primary 92 92 293 293 0 0
34 Primary 92 92 294 294 0 0
229 IPC 92 92 295 295 0 0
229 IPC 92 92 296 296 0 0
229 IPC 92 92 297 297 0 0
229 IPC 92 92 298 298 0 0
229 IPC 92 92 299 299 0 0
229 IPC 92 92 300 300 0 0
229 IPC 92 92 301 301 0 0
229 IPC 92 92 302 302 0 0
229 IPC 92 92 303 303 0 0
229 IPC 92 92 304 304 0 0
229 IPC 92 92 305 305 0 0
229 IPC 92 92 306 306 0 0
229 IPC 92 92 307 307 0 0
229 IPC 92 92 308 308 0 0
229 IPC 92 92 309 309 0 0
229 IPC 92 92 310 310 0 0
229 IPC 92 92 311 311 0 0
228 IPC 92 92 312 312 0 0
228 IPC 92 92 313 313 0 0
228 IPC 92 92 314 314 0 0
228 IPC 92 92 315 315 0 0
228 IPC 92 92 316 316 0 0
228 IPC 92 92 317 317 0 0
228 IPC 92 92 318 318 0 0
228 IPC 92 92 319 319 0 0
228 IPC 92 92 320 320 0 0
227 IPC 92 92 321 321 0 0
227 IPC 92 92 322 322 0 0
227 IPC 92 92 323 323 0 0
227 IPC 92 92 324 324 0 0
227 IPC 92 92 325 325 0 0
227 IPC 92 92 326 326 0 0
227 IPC 92 92 327 327 0 0
227 IPC 92 92 328 328 0 0
227 IPC 92 92 329 329 0 0
227 IPC 92 92 330 330 0 0
227 IPC 92 92 331 331 0 0
227 IPC 92 92 332 332 0 0
655 IPC 92 92 333 333 0 0
655 IPC 92 92 334 334 0 0
655 IPC 92 92 335 335 0 0
655 IPC 92 92 336 336 0 0
32 Primary 92 92 337 337 0 0
32 Primary 92 92 338 338 0 0
32 Primary 92 92 339 339 0 0
32 Primary 92 92 340 340 0 0
32 Primary 92 92 341 341 0 0
32 Primary 92 92 342 342 0 0
32 Primary 92 92 343 343 0 0
32 Primary 92 92 344 344 0 0
32 Primary 92 92 345 345 0 0
32 Primary 92 92 346 346 0 0
32 Primary 92 92 347 347 0 0
32 Primary 92 92 348 348 0 0
32 Primary 92 92 349 349 0 0
32 Primary 92 92 350 350 0 0
32 Primary 92 92 351 351 0 0
32 Primary 92 92 352 352 0 0
32 Primary 92 92 353 353 0 0
659 IPC 92 92 354 354 0 0
659 IPC 92 92 355 355 0 0
659 IPC 92 92 356 356 0 0
659 IPC 92 92 357 357 0 0
659 IPC 92 92 358 358 0 0
659 IPC 92 92 359 359 0 0
659 IPC 92 92 360 360 0 0
659 IPC 92 92 361 361 0 0
659 IPC 92 92 362 362 0 0
664 IPC 92 92 363 363 0 0
664 IPC 92 92 364 364 0 0
664 IPC 92 92 365 365 0 0
664 IPC 92 92 366 366 0 0
664 IPC 92 92 367 367 0 0
664 IPC 92 92 368 368 0 0
664 IPC 92 92 369 369 0 0
664 IPC 92 92 370 370 0 0
664 IPC 92 92 371 371 0 0
666 IPC 92 92 372 372 0 0
666 IPC 92 92 373 373 0 0
666 IPC 92 92 374 374 0 0
666 IPC 92 92 375 375 0 0
666 IPC 92 92 376 376 0 0
666 IPC 92 92 377 377 0 0
31 Primary 92 92 378 378 0 0
31 Primary 92 92 379 379 0 0
31 Primary 92 92 380 380 0 0
31 Primary 92 92 381 381 0 0
31 Primary 92 92 382 382 0 0
31 Primary 92 92 383 383 0 0
31 Primary 92 92 384 384 0 0
31 Primary 92 92 385 385 0 0
31 Primary 92 92 386 386 0 0
31 Primary 92 92 387 387 0 0
31 Primary 92 92 388 388 0 0
31 Primary 92 92 389 389 0 0
31 Primary 92 92 390 390 0 0
31 Primary 92 92 391 391 0 0
31 Primary 92 92 392 392 0 0
31 Primary 92 92 393 393 0 0
31 Primary 92 92 394 394 0 0
31 Primary 92 92 395 395 0 0
31 Primary 92 92 396 396 0 0
31 Primary 92 92 397 397 0 0
667 IPC 92 92 398 398 0 0
667 IPC 92 92 399 399 0 0
667 IPC 92 92 400 400 0 0
667 IPC 92 92 401 401 0 0
667 IPC 92 92 402 402 0 0
667 IPC 92 92 403 403 0 0
667 IPC 92 92 404 404 0 0
667 IPC 92 92 405 405 0 0
667 IPC 92 92 406 406 0 0
667 IPC 92 92 407 407 0 0
667 IPC 92 92 408 408 0 0
673 IPC 92 92 409 409 0 0
673 IPC 92 92 410 410 0 0
673 IPC 92 92 411 411 0 0
673 IPC 92 92 412 412 0 0
673 IPC 92 92 413 413 0 0
673 IPC 92 92 414 414 0 0
673 IPC 92 92 415 415 0 0
673 IPC 92 92 416 416 0 0
673 IPC 92 92 417 417 0 0
673 IPC 92 92 418 418 0 0
30 Primary 92 92 419 419 0 0
30 Primary 92 92 420 420 0 0
30 Primary 92 92 421 421 0 0
30 Primary 92 92 422 422 0 0
30 Primary 92 92 423 423 0 0
30 Primary 92 92 424 424 0 0
30 Primary 92 92 425 425 0 0
30 Primary 92 92 426 426 0 0
30 Primary 92 92 427 427 0 0
30 Primary 92 92 428 428 0 0
30 Primary 92 92 429 429 0 0
30 Primary 92 92 430 430 0 0
30 Primary 92 92 431 431 0 0
30 Primary 92 92 432 432 0 0
838 IPC 92 92 433 433 0 0
838 IPC 92 92 434 434 0 0
838 IPC 92 92 435 435 0 0
213 IPC 92 92 436 436 0 0
213 IPC 92 92 437 437 0 0
213 IPC 92 92 438 438 0 0
213 IPC 92 92 439 439 0 0
29 Primary 92 92 440 440 0 0
29 Primary 92 92 441 441 0 0
29 Primary 92 92 442 442 0 0
29 Primary 92 92 443 443 0 0
29 Primary 92 92 444 444 0 0
29 Primary 92 92 445 445 0 0
29 Primary 92 92 446 446 0 0
29 Primary 92 92 447 447 0 0
29 Primary 92 92 448 448 0 0
29 Primary 92 92 449 449 0 0
29 Primary 92 92 450 450 0 0
29 Primary 92 92 451 451 0 0
29 Primary 92 92 452 452 0 0
29 Primary 92 92 453 453 0 0
29 Primary 92 92 454 454 0 0
29 Primary 92 92 455 455 0 0
29 Primary 92 92 456 456 0 0
29 Primary 92 92 457 457 0 0
29 Primary 92 92 458 458 0 0
211 IPC 92 92 459 459 0 0
211 IPC 92 92 460 460 0 0
211 IPC 92 92 461 461 0 0
211 IPC 92 92 462 462 0 0
211 IPC 92 92 463 463 0 0
211 IPC 92 92 464 464 0 0
211 IPC 92 92 465 465 0 0
109 IPC 93 93 72 72 0 0
109 IPC 93 93 73 73 0 0
109 IPC 93 93 74 74 0 0
109 IPC 93 93 75 75 0 0
109 IPC 93 93 76 76 0 0
109 IPC 93 93 77 77 0 0
109 IPC 93 93 78 78 0 0
109 IPC 93 93 79 79 0 0
109 IPC 93 93 80 80 0 0
108 IPC 93 93 81 81 0 0
108 IPC 93 93 82 82 0 0
108 IPC 93 93 83 83 0 0
108 IPC 93 93 84 84 0 0
108 IPC 93 93 85 85 0 0
108 IPC 93 93 86 86 0 0
108 IPC 93 93 87 87 0 0
108 IPC 93 93 88 88 0 0
108 IPC 93 93 89 89 0 0
108 IPC 93 93 90 90 0 0
108 IPC 93 93 91 91 0 0
108 IPC 93 93 92 92 0 0
108 IPC 93 93 93 93 0 0
250 IPC 93 93 94 94 0 0
250 IPC 93 93 95 95 0 0
250 IPC 93 93 96 96 0 0
250 IPC 93 93 97 97 0 0
250 IPC 93 93 98 98 0 0
250 IPC 93 93 99 99 0 0
250 IPC 93 93 100 100 0 0
250 IPC 93 93 101 101 0 0
250 IPC 93 93 102 102 0 0
250 IPC 93 93 103 103 0 0
251 IPC 93 93 104 104 0 0
251 IPC 93 93 105 105 0 0
251 IPC 93 93 106 106 0 0
251 IPC 93 93 107 107 0 0
251 IPC 93 93 108 108 0 0
251 IPC 93 93 109 109 0 0
251 IPC 93 93 110 110 0 0
251 IPC 93 93 111 111 0 0
251 IPC 93 93 112 112 0 0
251 IPC 93 93 113 113 0 0
251 IPC 93 93 114 114 0 0
251 IPC 93 93 115 115 0 0
251 IPC 93 93 116 116 0 0
336 IPC 93 93 117 117 0 0
336 IPC 93 93 118 118 0 0
336 IPC 93 93 119 119 0 0
336 IPC 93 93 120 120 0 0
336 IPC 93 93 121 121 0 0
336 IPC 93 93 122 122 0 0
336 IPC 93 93 123 123 0 0
336 IPC 93 93 124 124 0 0
336 IPC 93 93 125 125 0 0
336 IPC 93 93 126 126 0 0
336 IPC 93 93 127 127 0 0
338 IPC 93 93 128 128 0 0
338 IPC 93 93 129 129 0 0
338 IPC 93 93 130 130 0 0
338 IPC 93 93 131 131 0 0
338 IPC 93 93 132 132 0 0
338 IPC 93 93 133 133 0 0
338 IPC 93 93 134 134 0 0
338 IPC 93 93 135 135 0 0
338 IPC 93 93 136 136 0 0
338 IPC 93 93 137 137 0 0
338 IPC 93 93 138 138 0 0
338 IPC 93 93 139 139 0 0
343 IPC 93 93 140 140 0 0
343 IPC 93 93 141 141 0 0
343 IPC 93 93 142 142 0 0
343 IPC 93 93 143 143 0 0
343 IPC 93 93 144 144 0 0
343 IPC 93 93 145 145 0 0
343 IPC 93 93 146 146 0 0
343 IPC 93 93 147 147 0 0
343 IPC 93 93 148 148 0 0
343 IPC 93 93 149 149 0 0
343 IPC 93 93 150 150 0 0
342 IPC 93 93 151 151 0 0
342 IPC 93 93 152 152 0 0
39 Primary 93 93 153 153 0 0
39 Primary 93 93 154 154 0 0
39 Primary 93 93 155 155 0 0
39 Primary 93 93 156 156 0 0
39 Primary 93 93 157 157 0 0
39 Primary 93 93 158 158 0 0
39 Primary 93 93 159 159 0 0
39 Primary 93 93 160 160 0 0
39 Primary 93 93 161 161 0 0
39 Primary 93 93 162 162 0 0
39 Primary 93 93 163 163 0 0
39 Primary 93 93 164 164 0 0
39 Primary 93 93 165 165 0 0
39 Primary 93 93 166 166 0 0
39 Primary 93 93 167 167 0 0
39 Primary 93 93 168 168 0 0
39 Primary 93 93 169 169 0 0
39 Primary 93 93 170 170 0 0
443 IPC 93 93 171 171 0 0
443 IPC 93 93 172 172 0 0
443 IPC 93 93 173 173 0 0
443 IPC 93 93 174 174 0 0
443 IPC 93 93 175 175 0 0
443 IPC 93 93 176 176 0 0
443 IPC 93 93 177 177 0 0
443 IPC 93 93 178 178 0 0
443 IPC 93 93 179 179 0 0
443 IPC 93 93 180 180 0 0
443 IPC 93 93 181 181 0 0
443 IPC 93 93 182 182 0 0
443 IPC 93 93 183 183 0 0
444 IPC 93 93 184 184 0 0
444 IPC 93 93 185 185 0 0
444 IPC 93 93 186 186 0 0
444 IPC 93 93 187 187 0 0
444 IPC 93 93 188 188 0 0
444 IPC 93 93 189 189 0 0
444 IPC 93 93 190 190 0 0
444 IPC 93 93 191 191 0 0
444 IPC 93 93 192 192 0 0
444 IPC 93 93 193 193 0 0
444 IPC 93 93 194 194 0 0
444 IPC 93 93 195 195 0 0
444 IPC 93 93 196 196 0 0
444 IPC 93 93 197 197 0 0
444 IPC 93 93 198 198 0 0
444 IPC 93 93 199 199 0 0
444 IPC 93 93 200 200 0 0
445 IPC 93 93 201 201 0 0
445 IPC 93 93 202 202 0 0
445 IPC 93 93 203 203 0 0
445 IPC 93 93 204 204 0 0
445 IPC 93 93 205 205 0 0
448 IPC 93 93 206 206 0 0
448 IPC 93 93 207 207 0 0
448 IPC 93 93 208 208 0 0
448 IPC 93 93 209 209 0 0
448 IPC 93 93 210 210 0 0
448 IPC 93 93 211 211 0 0
448 IPC 93 93 212 212 0 0
448 IPC 93 93 213 213 0 0
448 IPC 93 93 214 214 0 0
448 IPC 93 93 215 215 0 0
448 IPC 93 93 216 216 0 0
448 IPC 93 93 217 217 0 0
448 IPC 93 93 218 218 0 0
448 IPC 93 93 219 219 0 0
449 IPC 93 93 220 220 0 0
449 IPC 93 93 221 221 0 0
449 IPC 93 93 222 222 0 0
449 IPC 93 93 223 223 0 0
449 IPC 93 93 224 224 0 0
449 IPC 93 93 225 225 0 0
449 IPC 93 93 226 226 0 0
449 IPC 93 93 227 227 0 0
449 IPC 93 93 228 228 0 0
35 Primary 93 93 229 229 0 0
35 Primary 93 93 230 230 0 0
35 Primary 93 93 231 231 0 0
35 Primary 93 93 232 232 0 0
35 Primary 93 93 233 233 0 0
35 Primary 93 93 234 234 0 0
35 Primary 93 93 235 235 0 0
35 Primary 93 93 236 236 0 0
35 Primary 93 93 237 237 0 0
35 Primary 93 93 238 238 0 0
35 Primary 93 93 239 239 0 0
35 Primary 93 93 240 240 0 0
35 Primary 93 93 241 241 0 0
35 Primary 93 93 242 242 0 0
35 Primary 93 93 243 243 0 0
35 Primary 93 93 244 244 0 0
35 Primary 93 93 245 245 0 0
35 Primary 93 93 246 246 0 0
35 Primary 93 93 247 247 0 0
35 Primary 93 93 248 248 0 0
35 Primary 93 93 249 249 0 0
35 Primary 93 93 250 250 0 0
35 Primary 93 93 251 251 0 0
554 IPC 93 93 252 252 0 0
554 IPC 93 93 253 253 0 0
554 IPC 93 93 254 254 0 0
554 IPC 93 93 255 255 0 0
554 IPC 93 93 256 256 0 0
554 IPC 93 93 257 257 0 0
554 IPC 93 93 258 258 0 0
554 IPC 93 93 259 259 0 0
554 IPC 93 93 260 260 0 0
554 IPC 93 93 261 261 0 0
554 IPC 93 93 262 262 0 0
554 IPC 93 93 263 263 0 0
554 IPC 93 93 264 264 0 0
554 IPC 93 93 265 265 0 0
551 IPC 93 93 266 266 0 0
551 IPC 93 93 267 267 0 0
34 Primary 93 93 268 268 0 0
34 Primary 93 93 269 269 0 0
34 Primary 93 93 270 270 0 0
34 Primary 93 93 271 271 0 0
34 Primary 93 93 272 272 0 0
34 Primary 93 93 273 273 0 0
34 Primary 93 93 274 274 0 0
34 Primary 93 93 275 275 0 0
34 Primary 93 93 276 276 0 0
34 Primary 93 93 277 277 0 0
34 Primary 93 93 278 278 0 0
34 Primary 93 93 279 279 0 0
34 Primary 93 93 280 280 0 0
34 Primary 93 93 281 281 0 0
34 Primary 93 93 282 282 0 0
34 Primary 93 93 283 283 0 0
34 Primary 93 93 284 284 0 0
34 Primary 93 93 285 285 0 0
34 Primary 93 93 286 286 0 0
34 Primary 93 93 287 287 0 0
34 Primary 93 93 288 288 0 0
34 Primary 93 93 289 289 0 0
34 Primary 93 93 290 290 0 0
34 Primary 93 93 291 291 0 0
34 Primary 93 93 292 292 0 0
34 Primary 93 93 293 293 0 0
34 Primary 93 93 294 294 0 0
229 IPC 93 93 295 295 0 0
229 IPC 93 93 296 296 0 0
229 IPC 93 93 297 297 0 0
229 IPC 93 93 298 298 0 0
229 IPC 93 93 299 299 0 0
229 IPC 93 93 300 300 0 0
229 IPC 93 93 301 301 0 0
229 IPC 93 93 302 302 0 0
229 IPC 93 93 303 303 0 0
229 IPC 93 93 304 304 0 0
229 IPC 93 93 305 305 0 0
229 IPC 93 93 306 306 0 0
229 IPC 93 93 307 307 0 0
229 IPC 93 93 308 308 0 0
229 IPC 93 93 309 309 0 0
229 IPC 93 93 310 310 0 0
229 IPC 93 93 311 311 0 0
33 Primary 93 93 312 312 0 0
33 Primary 93 93 313 313 0 0
33 Primary 93 93 314 314 0 0
33 Primary 93 93 315 315 0 0
33 Primary 93 93 316 316 0 0
33 Primary 93 93 317 317 0 0
228 IPC 93 93 318 318 0 0
228 IPC 93 93 319 319 0 0
228 IPC 93 93 320 320 0 0
228 IPC 93 93 321 321 0 0
227 IPC 93 93 322 322 0 0
227 IPC 93 93 323 323 0 0
227 IPC 93 93 324 324 0 0
227 IPC 93 93 325 325 0 0
227 IPC 93 93 326 326 0 0
227 IPC 93 93 327 327 0 0
227 IPC 93 93 328 328 0 0
227 IPC 93 93 329 329 0 0
227 IPC 93 93 330 330 0 0
227 IPC 93 93 331 331 0 0
227 IPC 93 93 332 332 0 0
655 IPC 93 93 333 333 0 0
655 IPC 93 93 334 334 0 0
655 IPC 93 93 335 335 0 0
655 IPC 93 93 336 336 0 0
655 IPC 93 93 337 337 0 0
658 IPC 93 93 338 338 0 0
658 IPC 93 93 339 339 0 0
658 IPC 93 93 340 340 0 0
658 IPC 93 93 341 341 0 0
658 IPC 93 93 342 342 0 0
658 IPC 93 93 343 343 0 0
658 IPC 93 93 344 344 0 0
658 IPC 93 93 345 345 0 0
658 IPC 93 93 346 346 0 0
32 Primary 93 93 347 347 0 0
32 Primary 93 93 348 348 0 0
32 Primary 93 93 349 349 0 0
32 Primary 93 93 350 350 0 0
32 Primary 93 93 351 351 0 0
32 Primary 93 93 352 352 0 0
659 IPC 93 93 353 353 0 0
659 IPC 93 93 354 354 0 0
659 IPC 93 93 355 355 0 0
659 IPC 93 93 356 356 0 0
659 IPC 93 93 357 357 0 0
659 IPC 93 93 358 358 0 0
659 IPC 93 93 359 359 0 0
659 IPC 93 93 360 360 0 0
659 IPC 93 93 361 361 0 0
659 IPC 93 93 362 362 0 0
664 IPC 93 93 363 363 0 0
664 IPC 93 93 364 364 0 0
664 IPC 93 93 365 365 0 0
664 IPC 93 93 366 366 0 0
664 IPC 93 93 367 367 0 0
664 IPC 93 93 368 368 0 0
664 IPC 93 93 369 369 0 0
664 IPC 93 93 370 370 0 0
664 IPC 93 93 371 371 0 0
666 IPC 93 93 372 372 0 0
666 IPC 93 93 373 373 0 0
666 IPC 93 93 374 374 0 0
666 IPC 93 93 375 375 0 0
666 IPC 93 93 376 376 0 0
666 IPC 93 93 377 377 0 0
666 IPC 93 93 378 378 0 0
31 Primary 93 93 379 379 0 0
31 Primary 93 93 380 380 0 0
31 Primary 93 93 381 381 0 0
31 Primary 93 93 382 382 0 0
31 Primary 93 93 383 383 0 0
31 Primary 93 93 384 384 0 0
31 Primary 93 93 385 385 0 0
31 Primary 93 93 386 386 0 0
31 Primary 93 93 387 387 0 0
31 Primary 93 93 388 388 0 0
31 Primary 93 93 389 389 0 0
31 Primary 93 93 390 390 0 0
31 Primary 93 93 391 391 0 0
31 Primary 93 93 392 392 0 0
31 Primary 93 93 393 393 0 0
31 Primary 93 93 394 394 0 0
31 Primary 93 93 395 395 0 0
31 Primary 93 93 396 396 0 0
31 Primary 93 93 397 397 0 0
667 IPC 93 93 398 398 0 0
667 IPC 93 93 399 399 0 0
667 IPC 93 93 400 400 0 0
667 IPC 93 93 401 401 0 0
667 IPC 93 93 402 402 0 0
667 IPC 93 93 403 403 0 0
667 IPC 93 93 404 404 0 0
667 IPC 93 93 405 405 0 0
667 IPC 93 93 406 406 0 0
667 IPC 93 93 407 407 0 0
667 IPC 93 93 408 408 0 0
673 IPC 93 93 409 409 0 0
673 IPC 93 93 410 410 0 0
673 IPC 93 93 411 411 0 0
673 IPC 93 93 412 412 0 0
673 IPC 93 93 413 413 0 0
673 IPC 93 93 414 414 0 0
673 IPC 93 93 415 415 0 0
673 IPC 93 93 416 416 0 0
673 IPC 93 93 417 417 0 0
673 IPC 93 93 418 418 0 0
673 IPC 93 93 419 419 0 0
673 IPC 93 93 420 420 0 0
30 Primary 93 93 421 421 0 0
30 Primary 93 93 422 422 0 0
30 Primary 93 93 423 423 0 0
30 Primary 93 93 424 424 0 0
30 Primary 93 93 425 425 0 0
30 Primary 93 93 426 426 0 0
30 Primary 93 93 427 427 0 0
30 Primary 93 93 428 428 0 0
30 Primary 93 93 429 429 0 0
30 Primary 93 93 430 430 0 0
838 IPC 93 93 431 431 0 0
838 IPC 93 93 432 432 0 0
838 IPC 93 93 433 433 0 0
838 IPC 93 93 434 434 0 0
838 IPC 93 93 435 435 0 0
838 IPC 93 93 436 436 0 0
213 IPC 93 93 437 437 0 0
213 IPC 93 93 438 438 0 0
29 Primary 93 93 439 439 0 0
29 Primary 93 93 440 440 0 0
29 Primary 93 93 441 441 0 0
29 Primary 93 93 442 442 0 0
29 Primary 93 93 443 443 0 0
29 Primary 93 93 444 444 0 0
29 Primary 93 93 445 445 0 0
29 Primary 93 93 446 446 0 0
29 Primary 93 93 447 447 0 0
29 Primary 93 93 448 448 0 0
29 Primary 93 93 449 449 0 0
29 Primary 93 93 450 450 0 0
29 Primary 93 93 451 451 0 0
29 Primary 93 93 452 452 0 0
29 Primary 93 93 453 453 0 0
29 Primary 93 93 454 454 0 0
29 Primary 93 93 455 455 0 0
29 Primary 93 93 456 456 0 0
29 Primary 93 93 457 457 0 0
29 Primary 93 93 458 458 0 0
211 IPC 93 93 459 459 0 0
211 IPC 93 93 460 460 0 0
211 IPC 93 93 461 461 0 0
211 IPC 93 93 462 462 0 0
211 IPC 93 93 463 463 0 0
211 IPC 93 93 464 464 0 0
211 IPC 93 93 465 465 0 0
211 IPC 93 93 466 466 0 0
109 IPC 94 94 71 71 0 0
109 IPC 94 94 72 72 0 0
109 IPC 94 94 73 73 0 0
109 IPC 94 94 74 74 0 0
109 IPC 94 94 75 75 0 0
109 IPC 94 94 76 76 0 0
109 IPC 94 94 77 77 0 0
109 IPC 94 94 78 78 0 0
109 IPC 94 94 79 79 0 0
108 IPC 94 94 80 80 0 0
108 IPC 94 94 81 81 0 0
108 IPC 94 94 82 82 0 0
108 IPC 94 94 83 83 0 0
108 IPC 94 94 84 84 0 0
108 IPC 94 94 85 85 0 0
108 IPC 94 94 86 86 0 0
108 IPC 94 94 87 87 0 0
108 IPC 94 94 88 88 0 0
108 IPC 94 94 89 89 0 0
108 IPC 94 94 90 90 0 0
108 IPC 94 94 91 91 0 0
108 IPC 94 94 92 92 0 0
250 IPC 94 94 93 93 0 0
250 IPC 94 94 94 94 0 0
250 IPC 94 94 95 95 0 0
250 IPC 94 94 96 96 0 0
250 IPC 94 94 97 97 0 0
250 IPC 94 94 98 98 0 0
250 IPC 94 94 99 99 0 0
250 IPC 94 94 100 100 0 0
250 IPC 94 94 101 101 0 0
250 IPC 94 94 102 102 0 0
250 IPC 94 94 103 103 0 0
250 IPC 94 94 104 104 0 0
251 IPC 94 94 105 105 0 0
251 IPC 94 94 106 106 0 0
251 IPC 94 94 107 107 0 0
251 IPC 94 94 108 108 0 0
251 IPC 94 94 109 109 0 0
251 IPC 94 94 110 110 0 0
251 IPC 94 94 111 111 0 0
251 IPC 94 94 112 112 0 0
251 IPC 94 94 113 113 0 0
251 IPC 94 94 114 114 0 0
251 IPC 94 94 115 115 0 0
251 IPC 94 94 116 116 0 0
336 IPC 94 94 117 117 0 0
336 IPC 94 94 118 118 0 0
336 IPC 94 94 119 119 0 0
336 IPC 94 94 120 120 0 0
336 IPC 94 94 121 121 0 0
336 IPC 94 94 122 122 0 0
336 IPC 94 94 123 123 0 0
336 IPC 94 94 124 124 0 0
336 IPC 94 94 125 125 0 0
336 IPC 94 94 126 126 0 0
336 IPC 94 94 127 127 0 0
338 IPC 94 94 128 128 0 0
338 IPC 94 94 129 129 0 0
338 IPC 94 94 130 130 0 0
338 IPC 94 94 131 131 0 0
338 IPC 94 94 132 132 0 0
338 IPC 94 94 133 133 0 0
338 IPC 94 94 134 134 0 0
338 IPC 94 94 135 135 0 0
338 IPC 94 94 136 136 0 0
338 IPC 94 94 137 137 0 0
338 IPC 94 94 138 138 0 0
338 IPC 94 94 139 139 0 0
343 IPC 94 94 140 140 0 0
343 IPC 94 94 141 141 0 0
343 IPC 94 94 142 142 0 0
343 IPC 94 94 143 143 0 0
343 IPC 94 94 144 144 0 0
343 IPC 94 94 145 145 0 0
343 IPC 94 94 146 146 0 0
343 IPC 94 94 147 147 0 0
343 IPC 94 94 148 148 0 0
343 IPC 94 94 149 149 0 0
343 IPC 94 94 150 150 0 0
343 IPC 94 94 151 151 0 0
39 Primary 94 94 152 152 0 0
39 Primary 94 94 153 153 0 0
39 Primary 94 94 154 154 0 0
39 Primary 94 94 155 155 0 0
39 Primary 94 94 156 156 0 0
39 Primary 94 94 157 157 0 0
39 Primary 94 94 158 158 0 0
39 Primary 94 94 159 159 0 0
39 Primary 94 94 160 160 0 0
39 Primary 94 94 161 161 0 0
39 Primary 94 94 162 162 0 0
39 Primary 94 94 163 163 0 0
39 Primary 94 94 164 164 0 0
39 Primary 94 94 165 165 0 0
39 Primary 94 94 166 166 0 0
39 Primary 94 94 167 167 0 0
39 Primary 94 94 168 168 0 0
39 Primary 94 94 169 169 0 0
39 Primary 94 94 170 170 0 0
39 Primary 94 94 171 171 0 0
39 Primary 94 94 172 172 0 0
443 IPC 94 94 173 173 0 0
443 IPC 94 94 174 174 0 0
443 IPC 94 94 175 175 0 0
443 IPC 94 94 176 176 0 0
443 IPC 94 94 177 177 0 0
443 IPC 94 94 178 178 0 0
443 IPC 94 94 179 179 0 0
443 IPC 94 94 180 180 0 0
443 IPC 94 94 181 181 0 0
443 IPC 94 94 182 182 0 0
444 IPC 94 94 183 183 0 0
444 IPC 94 94 184 184 0 0
444 IPC 94 94 185 185 0 0
444 IPC 94 94 186 186 0 0
444 IPC 94 94 187 187 0 0
444 IPC 94 94 188 188 0 0
444 IPC 94 94 189 189 0 0
444 IPC 94 94 190 190 0 0
444 IPC 94 94 191 191 0 0
444 IPC 94 94 192 192 0 0
444 IPC 94 94 193 193 0 0
444 IPC 94 94 194 194 0 0
444 IPC 94 94 195 195 0 0
444 IPC 94 94 196 196 0 0
444 IPC 94 94 197 197 0 0
444 IPC 94 94 198 198 0 0
444 IPC 94 94 199 199 0 0
444 IPC 94 94 200 200 0 0
444 IPC 94 94 201 201 0 0
56 Primary 94 94 202 202 0 0
56 Primary 94 94 203 203 0 0
56 Primary 94 94 204 204 0 0
56 Primary 94 94 205 205 0 0
448 IPC 94 94 206 206 0 0
448 IPC 94 94 207 207 0 0
448 IPC 94 94 208 208 0 0
448 IPC 94 94 209 209 0 0
448 IPC 94 94 210 210 0 0
448 IPC 94 94 211 211 0 0
448 IPC 94 94 212 212 0 0
448 IPC 94 94 213 213 0 0
448 IPC 94 94 214 214 0 0
448 IPC 94 94 215 215 0 0
448 IPC 94 94 216 216 0 0
448 IPC 94 94 217 217 0 0
448 IPC 94 94 218 218 0 0
448 IPC 94 94 219 219 0 0
449 IPC 94 94 220 220 0 0
449 IPC 94 94 221 221 0 0
449 IPC 94 94 222 222 0 0
449 IPC 94 94 223 223 0 0
449 IPC 94 94 224 224 0 0
449 IPC 94 94 225 225 0 0
449 IPC 94 94 226 226 0 0
449 IPC 94 94 227 227 0 0
449 IPC 94 94 228 228 0 0
449 IPC 94 94 229 229 0 0
35 Primary 94 94 230 230 0 0
35 Primary 94 94 231 231 0 0
35 Primary 94 94 232 232 0 0
35 Primary 94 94 233 233 0 0
35 Primary 94 94 234 234 0 0
35 Primary 94 94 235 235 0 0
35 Primary 94 94 236 236 0 0
35 Primary 94 94 237 237 0 0
35 Primary 94 94 238 238 0 0
35 Primary 94 94 239 239 0 0
35 Primary 94 94 240 240 0 0
35 Primary 94 94 241 241 0 0
35 Primary 94 94 242 242 0 0
35 Primary 94 94 243 243 0 0
35 Primary 94 94 244 244 0 0
35 Primary 94 94 245 245 0 0
35 Primary 94 94 246 246 0 0
35 Primary 94 94 247 247 0 0
35 Primary 94 94 248 248 0 0
35 Primary 94 94 249 249 0 0
35 Primary 94 94 250 250 0 0
554 IPC 94 94 251 251 0 0
554 IPC 94 94 252 252 0 0
554 IPC 94 94 253 253 0 0
554 IPC 94 94 254 254 0 0
554 IPC 94 94 255 255 0 0
554 IPC 94 94 256 256 0 0
554 IPC 94 94 257 257 0 0
554 IPC 94 94 258 258 0 0
554 IPC 94 94 259 259 0 0
554 IPC 94 94 260 260 0 0
554 IPC 94 94 261 261 0 0
554 IPC 94 94 262 262 0 0
554 IPC 94 94 263 263 0 0
554 IPC 94 94 264 264 0 0
554 IPC 94 94 265 265 0 0
551 IPC 94 94 266 266 0 0
551 IPC 94 94 267 267 0 0
551 IPC 94 94 268 268 0 0
34 Primary 94 94 269 269 0 0
34 Primary 94 94 270 270 0 0
34 Primary 94 94 271 271 0 0
34 Primary 94 94 272 272 0 0
34 Primary 94 94 273 273 0 0
34 Primary 94 94 274 274 0 0
34 Primary 94 94 275 275 0 0
34 Primary 94 94 276 276 0 0
34 Primary 94 94 277 277 0 0
34 Primary 94 94 278 278 0 0
34 Primary 94 94 279 279 0 0
34 Primary 94 94 280 280 0 0
34 Primary 94 94 281 281 0 0
34 Primary 94 94 282 282 0 0
34 Primary 94 94 283 283 0 0
34 Primary 94 94 284 284 0 0
34 Primary 94 94 285 285 0 0
34 Primary 94 94 286 286 0 0
34 Primary 94 94 287 287 0 0
34 Primary 94 94 288 288 0 0
34 Primary 94 94 289 289 0 0
34 Primary 94 94 290 290 0 0
34 Primary 94 94 291 291 0 0
34 Primary 94 94 292 292 0 0
34 Primary 94 94 293 293 0 0
34 Primary 94 94 294 294 0 0
229 IPC 94 94 295 295 0 0
229 IPC 94 94 296 296 0 0
229 IPC 94 94 297 297 0 0
229 IPC 94 94 298 298 0 0
229 IPC 94 94 299 299 0 0
229 IPC 94 94 300 300 0 0
229 IPC 94 94 301 301 0 0
229 IPC 94 94 302 302 0 0
229 IPC 94 94 303 303 0 0
229 IPC 94 94 304 304 0 0
229 IPC 94 94 305 305 0 0
229 IPC 94 94 306 306 0 0
229 IPC 94 94 307 307 0 0
229 IPC 94 94 308 308 0 0
229 IPC 94 94 309 309 0 0
229 IPC 94 94 310 310 0 0
33 Primary 94 94 311 311 0 0
33 Primary 94 94 312 312 0 0
33 Primary 94 94 313 313 0 0
33 Primary 94 94 314 314 0 0
33 Primary 94 94 315 315 0 0
33 Primary 94 94 316 316 0 0
33 Primary 94 94 317 317 0 0
33 Primary 94 94 318 318 0 0
33 Primary 94 94 319 319 0 0
228 IPC 94 94 320 320 0 0
228 IPC 94 94 321 321 0 0
227 IPC 94 94 322 322 0 0
227 IPC 94 94 323 323 0 0
227 IPC 94 94 324 324 0 0
227 IPC 94 94 325 325 0 0
227 IPC 94 94 326 326 0 0
227 IPC 94 94 327 327 0 0
227 IPC 94 94 328 328 0 0
227 IPC 94 94 329 329 0 0
227 IPC 94 94 330 330 0 0
227 IPC 94 94 331 331 0 0
655 IPC 94 94 332 332 0 0
655 IPC 94 94 333 333 0 0
655 IPC 94 94 334 334 0 0
655 IPC 94 94 335 335 0 0
655 IPC 94 94 336 336 0 0
655 IPC 94 94 337 337 0 0
658 IPC 94 94 338 338 0 0
658 IPC 94 94 339 339 0 0
658 IPC 94 94 340 340 0 0
658 IPC 94 94 341 341 0 0
658 IPC 94 94 342 342 0 0
658 IPC 94 94 343 343 0 0
658 IPC 94 94 344 344 0 0
658 IPC 94 94 345 345 0 0
658 IPC 94 94 346 346 0 0
658 IPC 94 94 347 347 0 0
658 IPC 94 94 348 348 0 0
658 IPC 94 94 349 349 0 0
658 IPC 94 94 350 350 0 0
658 IPC 94 94 351 351 0 0
659 IPC 94 94 352 352 0 0
659 IPC 94 94 353 353 0 0
659 IPC 94 94 354 354 0 0
659 IPC 94 94 355 355 0 0
659 IPC 94 94 356 356 0 0
659 IPC 94 94 357 357 0 0
659 IPC 94 94 358 358 0 0
659 IPC 94 94 359 359 0 0
659 IPC 94 94 360 360 0 0
659 IPC 94 94 361 361 0 0
659 IPC 94 94 362 362 0 0
664 IPC 94 94 363 363 0 0
664 IPC 94 94 364 364 0 0
664 IPC 94 94 365 365 0 0
664 IPC 94 94 366 366 0 0
664 IPC 94 94 367 367 0 0
664 IPC 94 94 368 368 0 0
664 IPC 94 94 369 369 0 0
664 IPC 94 94 370 370 0 0
664 IPC 94 94 371 371 0 0
666 IPC 94 94 372 372 0 0
666 IPC 94 94 373 373 0 0
666 IPC 94 94 374 374 0 0
666 IPC 94 94 375 375 0 0
666 IPC 94 94 376 376 0 0
666 IPC 94 94 377 377 0 0
666 IPC 94 94 378 378 0 0
31 Primary 94 94 379 379 0 0
31 Primary 94 94 380 380 0 0
31 Primary 94 94 381 381 0 0
31 Primary 94 94 382 382 0 0
31 Primary 94 94 383 383 0 0
31 Primary 94 94 384 384 0 0
31 Primary 94 94 385 385 0 0
31 Primary 94 94 386 386 0 0
31 Primary 94 94 387 387 0 0
31 Primary 94 94 388 388 0 0
31 Primary 94 94 389 389 0 0
31 Primary 94 94 390 390 0 0
31 Primary 94 94 391 391 0 0
31 Primary 94 94 392 392 0 0
31 Primary 94 94 393 393 0 0
31 Primary 94 94 394 394 0 0
31 Primary 94 94 395 395 0 0
31 Primary 94 94 396 396 0 0
667 IPC 94 94 397 397 0 0
667 IPC 94 94 398 398 0 0
667 IPC 94 94 399 399 0 0
667 IPC 94 94 400 400 0 0
667 IPC 94 94 401 401 0 0
667 IPC 94 94 402 402 0 0
667 IPC 94 94 403 403 0 0
667 IPC 94 94 404 404 0 0
667 IPC 94 94 405 405 0 0
667 IPC 94 94 406 406 0 0
667 IPC 94 94 407 407 0 0
667 IPC 94 94 408 408 0 0
673 IPC 94 94 409 409 0 0
673 IPC 94 94 410 410 0 0
673 IPC 94 94 411 411 0 0
673 IPC 94 94 412 412 0 0
673 IPC 94 94 413 413 0 0
673 IPC 94 94 414 414 0 0
673 IPC 94 94 415 415 0 0
673 IPC 94 94 416 416 0 0
673 IPC 94 94 417 417 0 0
673 IPC 94 94 418 418 0 0
673 IPC 94 94 419 419 0 0
673 IPC 94 94 420 420 0 0
673 IPC 94 94 421 421 0 0
673 IPC 94 94 422 422 0 0
839 IPC 94 94 423 423 0 0
839 IPC 94 94 424 424 0 0
839 IPC 94 94 425 425 0 0
839 IPC 94 94 426 426 0 0
838 IPC 94 94 427 427 0 0
838 IPC 94 94 428 428 0 0
838 IPC 94 94 429 429 0 0
838 IPC 94 94 430 430 0 0
838 IPC 94 94 431 431 0 0
838 IPC 94 94 432 432 0 0
838 IPC 94 94 433 433 0 0
838 IPC 94 94 434 434 0 0
838 IPC 94 94 435 435 0 0
838 IPC 94 94 436 436 0 0
838 IPC 94 94 437 437 0 0
838 IPC 94 94 438 438 0 0
29 Primary 94 94 439 439 0 0
29 Primary 94 94 440 440 0 0
29 Primary 94 94 441 441 0 0
29 Primary 94 94 442 442 0 0
29 Primary 94 94 443 443 0 0
29 Primary 94 94 444 444 0 0
29 Primary 94 94 445 445 0 0
29 Primary 94 94 446 446 0 0
29 Primary 94 94 447 447 0 0
29 Primary 94 94 448 448 0 0
29 Primary 94 94 449 449 0 0
29 Primary 94 94 450 450 0 0
29 Primary 94 94 451 451 0 0
29 Primary 94 94 452 452 0 0
29 Primary 94 94 453 453 0 0
29 Primary 94 94 454 454 0 0
29 Primary 94 94 455 455 0 0
29 Primary 94 94 456 456 0 0
29 Primary 94 94 457 457 0 0
29 Primary 94 94 458 458 0 0
211 IPC 94 94 459 459 0 0
211 IPC 94 94 460 460 0 0
211 IPC 94 94 461 461 0 0
211 IPC 94 94 462 462 0 0
211 IPC 94 94 463 463 0 0
211 IPC 94 94 464 464 0 0
211 IPC 94 94 465 465 0 0
211 IPC 94 94 466 466 0 0
110 IPC 95 95 68 68 0 0
110 IPC 95 95 69 69 0 0
110 IPC 95 95 70 70 0 0
109 IPC 95 95 71 71 0 0
109 IPC 95 95 72 72 0 0
109 IPC 95 95 73 73 0 0
109 IPC 95 95 74 74 0 0
109 IPC 95 95 75 75 0 0
109 IPC 95 95 76 76 0 0
109 IPC 95 95 77 77 0 0
109 IPC 95 95 78 78 0 0
109 IPC 95 95 79 79 0 0
108 IPC 95 95 80 80 0 0
108 IPC 95 95 81 81 0 0
108 IPC 95 95 82 82 0 0
108 IPC 95 95 83 83 0 0
108 IPC 95 95 84 84 0 0
108 IPC 95 95 85 85 0 0
108 IPC 95 95 86 86 0 0
108 IPC 95 95 87 87 0 0
108 IPC 95 95 88 88 0 0
108 IPC 95 95 89 89 0 0
108 IPC 95 95 90 90 0 0
108 IPC 95 95 91 91 0 0
108 IPC 95 95 92 92 0 0
250 IPC 95 95 93 93 0 0
250 IPC 95 95 94 94 0 0
250 IPC 95 95 95 95 0 0
250 IPC 95 95 96 96 0 0
250 IPC 95 95 97 97 0 0
250 IPC 95 95 98 98 0 0
250 IPC 95 95 99 99 0 0
250 IPC 95 95 100 100 0 0
250 IPC 95 95 101 101 0 0
250 IPC 95 95 102 102 0 0
250 IPC 95 95 103 103 0 0
250 IPC 95 95 104 104 0 0
251 IPC 95 95 105 105 0 0
251 IPC 95 95 106 106 0 0
251 IPC 95 95 107 107 0 0
251 IPC 95 95 108 108 0 0
251 IPC 95 95 109 109 0 0
251 IPC 95 95 110 110 0 0
251 IPC 95 95 111 111 0 0
251 IPC 95 95 112 112 0 0
251 IPC 95 95 113 113 0 0
251 IPC 95 95 114 114 0 0
251 IPC 95 95 115 115 0 0
251 IPC 95 95 116 116 0 0
336 IPC 95 95 117 117 0 0
336 IPC 95 95 118 118 0 0
336 IPC 95 95 119 119 0 0
336 IPC 95 95 120 120 0 0
336 IPC 95 95 121 121 0 0
336 IPC 95 95 122 122 0 0
336 IPC 95 95 123 123 0 0
336 IPC 95 95 124 124 0 0
336 IPC 95 95 125 125 0 0
336 IPC 95 95 126 126 0 0
336 IPC 95 95 127 127 0 0
338 IPC 95 95 128 128 0 0
338 IPC 95 95 129 129 0 0
338 IPC 95 95 130 130 0 0
338 IPC 95 95 131 131 0 0
338 IPC 95 95 132 132 0 0
338 IPC 95 95 133 133 0 0
338 IPC 95 95 134 134 0 0
338 IPC 95 95 135 135 0 0
338 IPC 95 95 136 136 0 0
338 IPC 95 95 137 137 0 0
338 IPC 95 95 138 138 0 0
343 IPC 95 95 139 139 0 0
343 IPC 95 95 140 140 0 0
343 IPC 95 95 141 141 0 0
343 IPC 95 95 142 142 0 0
343 IPC 95 95 143 143 0 0
343 IPC 95 95 144 144 0 0
343 IPC 95 95 145 145 0 0
343 IPC 95 95 146 146 0 0
343 IPC 95 95 147 147 0 0
343 IPC 95 95 148 148 0 0
343 IPC 95 95 149 149 0 0
343 IPC 95 95 150 150 0 0
343 IPC 95 95 151 151 0 0
39 Primary 95 95 152 152 0 0
39 Primary 95 95 153 153 0 0
39 Primary 95 95 154 154 0 0
39 Primary 95 95 155 155 0 0
39 Primary 95 95 156 156 0 0
39 Primary 95 95 157 157 0 0
39 Primary 95 95 158 158 0 0
39 Primary 95 95 159 159 0 0
39 Primary 95 95 160 160 0 0
39 Primary 95 95 161 161 0 0
39 Primary 95 95 162 162 0 0
39 Primary 95 95 163 163 0 0
39 Primary 95 95 164 164 0 0
39 Primary 95 95 165 165 0 0
39 Primary 95 95 166 166 0 0
39 Primary 95 95 167 167 0 0
39 Primary 95 95 168 168 0 0
39 Primary 95 95 169 169 0 0
39 Primary 95 95 170 170 0 0
39 Primary 95 95 171 171 0 0
39 Primary 95 95 172 172 0 0
39 Primary 95 95 173 173 0 0
39 Primary 95 95 174 174 0 0
443 IPC 95 95 175 175 0 0
443 IPC 95 95 176 176 0 0
443 IPC 95 95 177 177 0 0
443 IPC 95 95 178 178 0 0
443 IPC 95 95 179 179 0 0
443 IPC 95 95 180 180 0 0
444 IPC 95 95 181 181 0 0
444 IPC 95 95 182 182 0 0
444 IPC 95 95 183 183 0 0
444 IPC 95 95 184 184 0 0
444 IPC 95 95 185 185 0 0
444 IPC 95 95 186 186 0 0
444 IPC 95 95 187 187 0 0
444 IPC 95 95 188 188 0 0
444 IPC 95 95 189 189 0 0
444 IPC 95 95 190 190 0 0
444 IPC 95 95 191 191 0 0
444 IPC 95 95 192 192 0 0
444 IPC 95 95 193 193 0 0
444 IPC 95 95 194 194 0 0
444 IPC 95 95 195 195 0 0
444 IPC 95 95 196 196 0 0
444 IPC 95 95 197 197 0 0
444 IPC 95 95 198 198 0 0
444 IPC 95 95 199 199 0 0
56 Primary 95 95 200 200 0 0
56 Primary 95 95 201 201 0 0
56 Primary 95 95 202 202 0 0
56 Primary 95 95 203 203 0 0
56 Primary 95 95 204 204 0 0
56 Primary 95 95 205 205 0 0
56 Primary 95 95 206 206 0 0
448 IPC 95 95 207 207 0 0
448 IPC 95 95 208 208 0 0
448 IPC 95 95 209 209 0 0
448 IPC 95 95 210 210 0 0
448 IPC 95 95 211 211 0 0
448 IPC 95 95 212 212 0 0
448 IPC 95 95 213 213 0 0
448 IPC 95 95 214 214 0 0
448 IPC 95 95 215 215 0 0
448 IPC 95 95 216 216 0 0
448 IPC 95 95 217 217 0 0
448 IPC 95 95 218 218 0 0
449 IPC 95 95 219 219 0 0
449 IPC 95 95 220 220 0 0
449 IPC 95 95 221 221 0 0
449 IPC 95 95 222 222 0 0
449 IPC 95 95 223 223 0 0
449 IPC 95 95 224 224 0 0
449 IPC 95 95 225 225 0 0
449 IPC 95 95 226 226 0 0
449 IPC 95 95 227 227 0 0
449 IPC 95 95 228 228 0 0
449 IPC 95 95 229 229 0 0
449 IPC 95 95 230 230 0 0
35 Primary 95 95 231 231 0 0
35 Primary 95 95 232 232 0 0
35 Primary 95 95 233 233 0 0
35 Primary 95 95 234 234 0 0
35 Primary 95 95 235 235 0 0
35 Primary 95 95 236 236 0 0
35 Primary 95 95 237 237 0 0
35 Primary 95 95 238 238 0 0
35 Primary 95 95 239 239 0 0
35 Primary 95 95 240 240 0 0
35 Primary 95 95 241 241 0 0
35 Primary 95 95 242 242 0 0
35 Primary 95 95 243 243 0 0
35 Primary 95 95 244 244 0 0
35 Primary 95 95 245 245 0 0
35 Primary 95 95 246 246 0 0
35 Primary 95 95 247 247 0 0
553 IPC 95 95 248 248 0 0
553 IPC 95 95 249 249 0 0
554 IPC 95 95 250 250 0 0
554 IPC 95 95 251 251 0 0
554 IPC 95 95 252 252 0 0
554 IPC 95 95 253 253 0 0
554 IPC 95 95 254 254 0 0
554 IPC 95 95 255 255 0 0
554 IPC 95 95 256 256 0 0
554 IPC 95 95 257 257 0 0
554 IPC 95 95 258 258 0 0
554 IPC 95 95 259 259 0 0
554 IPC 95 95 260 260 0 0
554 IPC 95 95 261 261 0 0
554 IPC 95 95 262 262 0 0
554 IPC 95 95 263 263 0 0
554 IPC 95 95 264 264 0 0
554 IPC 95 95 265 265 0 0
551 IPC 95 95 266 266 0 0
551 IPC 95 95 267 267 0 0
551 IPC 95 95 268 268 0 0
551 IPC 95 95 269 269 0 0
34 Primary 95 95 270 270 0 0
34 Primary 95 95 271 271 0 0
34 Primary 95 95 272 272 0 0
34 Primary 95 95 273 273 0 0
34 Primary 95 95 274 274 0 0
34 Primary 95 95 275 275 0 0
34 Primary 95 95 276 276 0 0
34 Primary 95 95 277 277 0 0
34 Primary 95 95 278 278 0 0
34 Primary 95 95 279 279 0 0
34 Primary 95 95 280 280 0 0
34 Primary 95 95 281 281 0 0
34 Primary 95 95 282 282 0 0
34 Primary 95 95 283 283 0 0
34 Primary 95 95 284 284 0 0
34 Primary 95 95 285 285 0 0
34 Primary 95 95 286 286 0 0
34 Primary 95 95 287 287 0 0
34 Primary 95 95 288 288 0 0
34 Primary 95 95 289 289 0 0
34 Primary 95 95 290 290 0 0
34 Primary 95 95 291 291 0 0
34 Primary 95 95 292 292 0 0
34 Primary 95 95 293 293 0 0
34 Primary 95 95 294 294 0 0
229 IPC 95 95 295 295 0 0
229 IPC 95 95 296 296 0 0
229 IPC 95 95 297 297 0 0
229 IPC 95 95 298 298 0 0
229 IPC 95 95 299 299 0 0
229 IPC 95 95 300 300 0 0
229 IPC 95 95 301 301 0 0
229 IPC 95 95 302 302 0 0
229 IPC 95 95 303 303 0 0
229 IPC 95 95 304 304 0 0
229 IPC 95 95 305 305 0 0
229 IPC 95 95 306 306 0 0
229 IPC 95 95 307 307 0 0
229 IPC 95 95 308 308 0 0
33 Primary 95 95 309 309 0 0
33 Primary 95 95 310 310 0 0
33 Primary 95 95 311 311 0 0
33 Primary 95 95 312 312 0 0
33 Primary 95 95 313 313 0 0
33 Primary 95 95 314 314 0 0
33 Primary 95 95 315 315 0 0
33 Primary 95 95 316 316 0 0
33 Primary 95 95 317 317 0 0
33 Primary 95 95 318 318 0 0
33 Primary 95 95 319 319 0 0
33 Primary 95 95 320 320 0 0
33 Primary 95 95 321 321 0 0
227 IPC 95 95 322 322 0 0
227 IPC 95 95 323 323 0 0
227 IPC 95 95 324 324 0 0
227 IPC 95 95 325 325 0 0
227 IPC 95 95 326 326 0 0
227 IPC 95 95 327 327 0 0
227 IPC 95 95 328 328 0 0
227 IPC 95 95 329 329 0 0
655 IPC 95 95 330 330 0 0
655 IPC 95 95 331 331 0 0
655 IPC 95 95 332 332 0 0
655 IPC 95 95 333 333 0 0
655 IPC 95 95 334 334 0 0
655 IPC 95 95 335 335 0 0
655 IPC 95 95 336 336 0 0
655 IPC 95 95 337 337 0 0
658 IPC 95 95 338 338 0 0
658 IPC 95 95 339 339 0 0
658 IPC 95 95 340 340 0 0
658 IPC 95 95 341 341 0 0
658 IPC 95 95 342 342 0 0
658 IPC 95 95 343 343 0 0
658 IPC 95 95 344 344 0 0
658 IPC 95 95 345 345 0 0
658 IPC 95 95 346 346 0 0
658 IPC 95 95 347 347 0 0
658 IPC 95 95 348 348 0 0
658 IPC 95 95 349 349 0 0
658 IPC 95 95 350 350 0 0
658 IPC 95 95 351 351 0 0
659 IPC 95 95 352 352 0 0
659 IPC 95 95 353 353 0 0
659 IPC 95 95 354 354 0 0
659 IPC 95 95 355 355 0 0
659 IPC 95 95 356 356 0 0
659 IPC 95 95 357 357 0 0
659 IPC 95 95 358 358 0 0
659 IPC 95 95 359 359 0 0
659 IPC 95 95 360 360 0 0
659 IPC 95 95 361 361 0 0
659 IPC 95 95 362 362 0 0
664 IPC 95 95 363 363 0 0
664 IPC 95 95 364 364 0 0
664 IPC 95 95 365 365 0 0
664 IPC 95 95 366 366 0 0
664 IPC 95 95 367 367 0 0
664 IPC 95 95 368 368 0 0
664 IPC 95 95 369 369 0 0
664 IPC 95 95 370 370 0 0
664 IPC 95 95 371 371 0 0
666 IPC 95 95 372 372 0 0
666 IPC 95 95 373 373 0 0
666 IPC 95 95 374 374 0 0
666 IPC 95 95 375 375 0 0
666 IPC 95 95 376 376 0 0
666 IPC 95 95 377 377 0 0
666 IPC 95 95 378 378 0 0
666 IPC 95 95 379 379 0 0
31 Primary 95 95 380 380 0 0
31 Primary 95 95 381 381 0 0
31 Primary 95 95 382 382 0 0
31 Primary 95 95 383 383 0 0
31 Primary 95 95 384 384 0 0
31 Primary 95 95 385 385 0 0
31 Primary 95 95 386 386 0 0
31 Primary 95 95 387 387 0 0
31 Primary 95 95 388 388 0 0
31 Primary 95 95 389 389 0 0
31 Primary 95 95 390 390 0 0
31 Primary 95 95 391 391 0 0
31 Primary 95 95 392 392 0 0
31 Primary 95 95 393 393 0 0
31 Primary 95 95 394 394 0 0
31 Primary 95 95 395 395 0 0
31 Primary 95 95 396 396 0 0
667 IPC 95 95 397 397 0 0
667 IPC 95 95 398 398 0 0
667 IPC 95 95 399 399 0 0
667 IPC 95 95 400 400 0 0
667 IPC 95 95 401 401 0 0
667 IPC 95 95 402 402 0 0
667 IPC 95 95 403 403 0 0
667 IPC 95 95 404 404 0 0
667 IPC 95 95 405 405 0 0
667 IPC 95 95 406 406 0 0
667 IPC 95 95 407 407 0 0
667 IPC 95 95 408 408 0 0
673 IPC 95 95 409 409 0 0
673 IPC 95 95 410 410 0 0
673 IPC 95 95 411 411 0 0
673 IPC 95 95 412 412 0 0
673 IPC 95 95 413 413 0 0
673 IPC 95 95 414 414 0 0
673 IPC 95 95 415 415 0 0
673 IPC 95 95 416 416 0 0
673 IPC 95 95 417 417 0 0
673 IPC 95 95 418 418 0 0
673 IPC 95 95 419 419 0 0
673 IPC 95 95 420 420 0 0
673 IPC 95 95 421 421 0 0
839 IPC 95 95 422 422 0 0
839 IPC 95 95 423 423 0 0
839 IPC 95 95 424 424 0 0
839 IPC 95 95 425 425 0 0
839 IPC 95 95 426 426 0 0
838 IPC 95 95 427 427 0 0
838 IPC 95 95 428 428 0 0
838 IPC 95 95 429 429 0 0
838 IPC 95 95 430 430 0 0
838 IPC 95 95 431 431 0 0
838 IPC 95 95 432 432 0 0
838 IPC 95 95 433 433 0 0
838 IPC 95 95 434 434 0 0
838 IPC 95 95 435 435 0 0
838 IPC 95 95 436 436 0 0
838 IPC 95 95 437 437 0 0
838 IPC 95 95 438 438 0 0
29 Primary 95 95 439 439 0 0
29 Primary 95 95 440 440 0 0
29 Primary 95 95 441 441 0 0
29 Primary 95 95 442 442 0 0
29 Primary 95 95 443 443 0 0
29 Primary 95 95 444 444 0 0
29 Primary 95 95 445 445 0 0
29 Primary 95 95 446 446 0 0
29 Primary 95 95 447 447 0 0
29 Primary 95 95 448 448 0 0
29 Primary 95 95 449 449 0 0
29 Primary 95 95 450 450 0 0
29 Primary 95 95 451 451 0 0
29 Primary 95 95 452 452 0 0
29 Primary 95 95 453 453 0 0
29 Primary 95 95 454 454 0 0
29 Primary 95 95 455 455 0 0
29 Primary 95 95 456 456 0 0
29 Primary 95 95 457 457 0 0
29 Primary 95 95 458 458 0 0
211 IPC 95 95 459 459 0 0
211 IPC 95 95 460 460 0 0
211 IPC 95 95 461 461 0 0
211 IPC 95 95 462 462 0 0
211 IPC 95 95 463 463 0 0
211 IPC 95 95 464 464 0 0
211 IPC 95 95 465 465 0 0
211 IPC 95 95 466 466 0 0
110 IPC 96 96 66 66 0 0
110 IPC 96 96 67 67 0 0
110 IPC 96 96 68 68 0 0
110 IPC 96 96 69 69 0 0
110 IPC 96 96 70 70 0 0
109 IPC 96 96 71 71 0 0
109 IPC 96 96 72 72 0 0
109 IPC 96 96 73 73 0 0
109 IPC 96 96 74 74 0 0
109 IPC 96 96 75 75 0 0
109 IPC 96 96 76 76 0 0
109 IPC 96 96 77 77 0 0
109 IPC 96 96 78 78 0 0
109 IPC 96 96 79 79 0 0
108 IPC 96 96 80 80 0 0
108 IPC 96 96 81 81 0 0
108 IPC 96 96 82 82 0 0
108 IPC 96 96 83 83 0 0
108 IPC 96 96 84 84 0 0
108 IPC 96 96 85 85 0 0
108 IPC 96 96 86 86 0 0
108 IPC 96 96 87 87 0 0
108 IPC 96 96 88 88 0 0
108 IPC 96 96 89 89 0 0
108 IPC 96 96 90 90 0 0
108 IPC 96 96 91 91 0 0
108 IPC 96 96 92 92 0 0
250 IPC 96 96 93 93 0 0
250 IPC 96 96 94 94 0 0
250 IPC 96 96 95 95 0 0
250 IPC 96 96 96 96 0 0
250 IPC 96 96 97 97 0 0
250 IPC 96 96 98 98 0 0
250 IPC 96 96 99 99 0 0
250 IPC 96 96 100 100 0 0
250 IPC 96 96 101 101 0 0
250 IPC 96 96 102 102 0 0
250 IPC 96 96 103 103 0 0
250 IPC 96 96 104 104 0 0
250 IPC 96 96 105 105 0 0
251 IPC 96 96 106 106 0 0
251 IPC 96 96 107 107 0 0
251 IPC 96 96 108 108 0 0
251 IPC 96 96 109 109 0 0
251 IPC 96 96 110 110 0 0
251 IPC 96 96 111 111 0 0
251 IPC 96 96 112 112 0 0
251 IPC 96 96 113 113 0 0
251 IPC 96 96 114 114 0 0
251 IPC 96 96 115 115 0 0
336 IPC 96 96 116 116 0 0
336 IPC 96 96 117 117 0 0
336 IPC 96 96 118 118 0 0
336 IPC 96 96 119 119 0 0
336 IPC 96 96 120 120 0 0
336 IPC 96 96 121 121 0 0
336 IPC 96 96 122 122 0 0
336 IPC 96 96 123 123 0 0
336 IPC 96 96 124 124 0 0
336 IPC 96 96 125 125 0 0
336 IPC 96 96 126 126 0 0
337 IPC 96 96 127 127 0 0
337 IPC 96 96 128 128 0 0
337 IPC 96 96 129 129 0 0
337 IPC 96 96 130 130 0 0
338 IPC 96 96 131 131 0 0
338 IPC 96 96 132 132 0 0
338 IPC 96 96 133 133 0 0
338 IPC 96 96 134 134 0 0
338 IPC 96 96 135 135 0 0
338 IPC 96 96 136 136 0 0
338 IPC 96 96 137 137 0 0
338 IPC 96 96 138 138 0 0
343 IPC 96 96 139 139 0 0
343 IPC 96 96 140 140 0 0
343 IPC 96 96 141 141 0 0
343 IPC 96 96 142 142 0 0
343 IPC 96 96 143 143 0 0
343 IPC 96 96 144 144 0 0
343 IPC 96 96 145 145 0 0
343 IPC 96 96 146 146 0 0
343 IPC 96 96 147 147 0 0
343 IPC 96 96 148 148 0 0
343 IPC 96 96 149 149 0 0
343 IPC 96 96 150 150 0 0
343 IPC 96 96 151 151 0 0
39 Primary 96 96 152 152 0 0
39 Primary 96 96 153 153 0 0
39 Primary 96 96 154 154 0 0
39 Primary 96 96 155 155 0 0
39 Primary 96 96 156 156 0 0
39 Primary 96 96 157 157 0 0
39 Primary 96 96 158 158 0 0
39 Primary 96 96 159 159 0 0
39 Primary 96 96 160 160 0 0
39 Primary 96 96 161 161 0 0
39 Primary 96 96 162 162 0 0
39 Primary 96 96 163 163 0 0
39 Primary 96 96 164 164 0 0
39 Primary 96 96 165 165 0 0
39 Primary 96 96 166 166 0 0
39 Primary 96 96 167 167 0 0
39 Primary 96 96 168 168 0 0
39 Primary 96 96 169 169 0 0
39 Primary 96 96 170 170 0 0
39 Primary 96 96 171 171 0 0
39 Primary 96 96 172 172 0 0
39 Primary 96 96 173 173 0 0
39 Primary 96 96 174 174 0 0
39 Primary 96 96 175 175 0 0
39 Primary 96 96 176 176 0 0
443 IPC 96 96 177 177 0 0
443 IPC 96 96 178 178 0 0
444 IPC 96 96 179 179 0 0
444 IPC 96 96 180 180 0 0
444 IPC 96 96 181 181 0 0
444 IPC 96 96 182 182 0 0
444 IPC 96 96 183 183 0 0
444 IPC 96 96 184 184 0 0
444 IPC 96 96 185 185 0 0
444 IPC 96 96 186 186 0 0
444 IPC 96 96 187 187 0 0
444 IPC 96 96 188 188 0 0
444 IPC 96 96 189 189 0 0
444 IPC 96 96 190 190 0 0
444 IPC 96 96 191 191 0 0
444 IPC 96 96 192 192 0 0
444 IPC 96 96 193 193 0 0
444 IPC 96 96 194 194 0 0
444 IPC 96 96 195 195 0 0
444 IPC 96 96 196 196 0 0
444 IPC 96 96 197 197 0 0
444 IPC 96 96 198 198 0 0
56 Primary 96 96 199 199 0 0
56 Primary 96 96 200 200 0 0
56 Primary 96 96 201 201 0 0
56 Primary 96 96 202 202 0 0
56 Primary 96 96 203 203 0 0
56 Primary 96 96 204 204 0 0
56 Primary 96 96 205 205 0 0
56 Primary 96 96 206 206 0 0
56 Primary 96 96 207 207 0 0
56 Primary 96 96 208 208 0 0
448 IPC 96 96 209 209 0 0
448 IPC 96 96 210 210 0 0
448 IPC 96 96 211 211 0 0
448 IPC 96 96 212 212 0 0
448 IPC 96 96 213 213 0 0
448 IPC 96 96 214 214 0 0
448 IPC 96 96 215 215 0 0
448 IPC 96 96 216 216 0 0
448 IPC 96 96 217 217 0 0
449 IPC 96 96 218 218 0 0
449 IPC 96 96 219 219 0 0
449 IPC 96 96 220 220 0 0
449 IPC 96 96 221 221 0 0
449 IPC 96 96 222 222 0 0
449 IPC 96 96 223 223 0 0
449 IPC 96 96 224 224 0 0
449 IPC 96 96 225 225 0 0
449 IPC 96 96 226 226 0 0
449 IPC 96 96 227 227 0 0
449 IPC 96 96 228 228 0 0
449 IPC 96 96 229 229 0 0
449 IPC 96 96 230 230 0 0
449 IPC 96 96 231 231 0 0
35 Primary 96 96 232 232 0 0
35 Primary 96 96 233 233 0 0
35 Primary 96 96 234 234 0 0
35 Primary 96 96 235 235 0 0
35 Primary 96 96 236 236 0 0
35 Primary 96 96 237 237 0 0
35 Primary 96 96 238 238 0 0
35 Primary 96 96 239 239 0 0
35 Primary 96 96 240 240 0 0
553 IPC 96 96 241 241 0 0
553 IPC 96 96 242 242 0 0
553 IPC 96 96 243 243 0 0
553 IPC 96 96 244 244 0 0
553 IPC 96 96 245 245 0 0
553 IPC 96 96 246 246 0 0
553 IPC 96 96 247 247 0 0
553 IPC 96 96 248 248 0 0
553 IPC 96 96 249 249 0 0
553 IPC 96 96 250 250 0 0
554 IPC 96 96 251 251 0 0
554 IPC 96 96 252 252 0 0
554 IPC 96 96 253 253 0 0
554 IPC 96 96 254 254 0 0
554 IPC 96 96 255 255 0 0
554 IPC 96 96 256 256 0 0
554 IPC 96 96 257 257 0 0
554 IPC 96 96 258 258 0 0
554 IPC 96 96 259 259 0 0
554 IPC 96 96 260 260 0 0
554 IPC 96 96 261 261 0 0
554 IPC 96 96 262 262 0 0
554 IPC 96 96 263 263 0 0
554 IPC 96 96 264 264 0 0
551 IPC 96 96 265 265 0 0
551 IPC 96 96 266 266 0 0
551 IPC 96 96 267 267 0 0
551 IPC 96 96 268 268 0 0
551 IPC 96 96 269 269 0 0
34 Primary 96 96 270 270 0 0
34 Primary 96 96 271 271 0 0
34 Primary 96 96 272 272 0 0
34 Primary 96 96 273 273 0 0
34 Primary 96 96 274 274 0 0
34 Primary 96 96 275 275 0 0
34 Primary 96 96 276 276 0 0
34 Primary 96 96 277 277 0 0
34 Primary 96 96 278 278 0 0
34 Primary 96 96 279 279 0 0
34 Primary 96 96 280 280 0 0
34 Primary 96 96 281 281 0 0
34 Primary 96 96 282 282 0 0
34 Primary 96 96 283 283 0 0
34 Primary 96 96 284 284 0 0
34 Primary 96 96 285 285 0 0
34 Primary 96 96 286 286 0 0
34 Primary 96 96 287 287 0 0
34 Primary 96 96 288 288 0 0
34 Primary 96 96 289 289 0 0
34 Primary 96 96 290 290 0 0
34 Primary 96 96 291 291 0 0
34 Primary 96 96 292 292 0 0
34 Primary 96 96 293 293 0 0
229 IPC 96 96 294 294 0 0
229 IPC 96 96 295 295 0 0
229 IPC 96 96 296 296 0 0
229 IPC 96 96 297 297 0 0
229 IPC 96 96 298 298 0 0
229 IPC 96 96 299 299 0 0
229 IPC 96 96 300 300 0 0
229 IPC 96 96 301 301 0 0
229 IPC 96 96 302 302 0 0
229 IPC 96 96 303 303 0 0
33 Primary 96 96 304 304 0 0
33 Primary 96 96 305 305 0 0
33 Primary 96 96 306 306 0 0
33 Primary 96 96 307 307 0 0
33 Primary 96 96 308 308 0 0
33 Primary 96 96 309 309 0 0
33 Primary 96 96 310 310 0 0
33 Primary 96 96 311 311 0 0
33 Primary 96 96 312 312 0 0
33 Primary 96 96 313 313 0 0
33 Primary 96 96 314 314 0 0
33 Primary 96 96 315 315 0 0
33 Primary 96 96 316 316 0 0
33 Primary 96 96 317 317 0 0
33 Primary 96 96 318 318 0 0
33 Primary 96 96 319 319 0 0
33 Primary 96 96 320 320 0 0
33 Primary 96 96 321 321 0 0
33 Primary 96 96 322 322 0 0
33 Primary 96 96 323 323 0 0
33 Primary 96 96 324 324 0 0
227 IPC 96 96 325 325 0 0
227 IPC 96 96 326 326 0 0
227 IPC 96 96 327 327 0 0
655 IPC 96 96 328 328 0 0
655 IPC 96 96 329 329 0 0
655 IPC 96 96 330 330 0 0
655 IPC 96 96 331 331 0 0
655 IPC 96 96 332 332 0 0
655 IPC 96 96 333 333 0 0
655 IPC 96 96 334 334 0 0
655 IPC 96 96 335 335 0 0
655 IPC 96 96 336 336 0 0
655 IPC 96 96 337 337 0 0
658 IPC 96 96 338 338 0 0
658 IPC 96 96 339 339 0 0
658 IPC 96 96 340 340 0 0
658 IPC 96 96 341 341 0 0
658 IPC 96 96 342 342 0 0
658 IPC 96 96 343 343 0 0
658 IPC 96 96 344 344 0 0
658 IPC 96 96 345 345 0 0
658 IPC 96 96 346 346 0 0
658 IPC 96 96 347 347 0 0
658 IPC 96 96 348 348 0 0
658 IPC 96 96 349 349 0 0
658 IPC 96 96 350 350 0 0
658 IPC 96 96 351 351 0 0
659 IPC 96 96 352 352 0 0
659 IPC 96 96 353 353 0 0
659 IPC 96 96 354 354 0 0
659 IPC 96 96 355 355 0 0
659 IPC 96 96 356 356 0 0
659 IPC 96 96 357 357 0 0
659 IPC 96 96 358 358 0 0
659 IPC 96 96 359 359 0 0
659 IPC 96 96 360 360 0 0
659 IPC 96 96 361 361 0 0
659 IPC 96 96 362 362 0 0
664 IPC 96 96 363 363 0 0
664 IPC 96 96 364 364 0 0
664 IPC 96 96 365 365 0 0
664 IPC 96 96 366 366 0 0
664 IPC 96 96 367 367 0 0
664 IPC 96 96 368 368 0 0
664 IPC 96 96 369 369 0 0
664 IPC 96 96 370 370 0 0
666 IPC 96 96 371 371 0 0
666 IPC 96 96 372 372 0 0
666 IPC 96 96 373 373 0 0
666 IPC 96 96 374 374 0 0
666 IPC 96 96 375 375 0 0
666 IPC 96 96 376 376 0 0
666 IPC 96 96 377 377 0 0
666 IPC 96 96 378 378 0 0
666 IPC 96 96 379 379 0 0
666 IPC 96 96 380 380 0 0
31 Primary 96 96 381 381 0 0
31 Primary 96 96 382 382 0 0
31 Primary 96 96 383 383 0 0
31 Primary 96 96 384 384 0 0
31 Primary 96 96 385 385 0 0
31 Primary 96 96 386 386 0 0
31 Primary 96 96 387 387 0 0
31 Primary 96 96 388 388 0 0
31 Primary 96 96 389 389 0 0
31 Primary 96 96 390 390 0 0
31 Primary 96 96 391 391 0 0
31 Primary 96 96 392 392 0 0
31 Primary 96 96 393 393 0 0
31 Primary 96 96 394 394 0 0
31 Primary 96 96 395 395 0 0
31 Primary 96 96 396 396 0 0
667 IPC 96 96 397 397 0 0
667 IPC 96 96 398 398 0 0
667 IPC 96 96 399 399 0 0
667 IPC 96 96 400 400 0 0
667 IPC 96 96 401 401 0 0
667 IPC 96 96 402 402 0 0
667 IPC 96 96 403 403 0 0
667 IPC 96 96 404 404 0 0
667 IPC 96 96 405 405 0 0
667 IPC 96 96 406 406 0 0
667 IPC 96 96 407 407 0 0
673 IPC 96 96 408 408 0 0
673 IPC 96 96 409 409 0 0
673 IPC 96 96 410 410 0 0
673 IPC 96 96 411 411 0 0
673 IPC 96 96 412 412 0 0
673 IPC 96 96 413 413 0 0
673 IPC 96 96 414 414 0 0
673 IPC 96 96 415 415 0 0
673 IPC 96 96 416 416 0 0
673 IPC 96 96 417 417 0 0
673 IPC 96 96 418 418 0 0
673 IPC 96 96 419 419 0 0
673 IPC 96 96 420 420 0 0
673 IPC 96 96 421 421 0 0
839 IPC 96 96 422 422 0 0
839 IPC 96 96 423 423 0 0
839 IPC 96 96 424 424 0 0
839 IPC 96 96 425 425 0 0
839 IPC 96 96 426 426 0 0
838 IPC 96 96 427 427 0 0
838 IPC 96 96 428 428 0 0
838 IPC 96 96 429 429 0 0
838 IPC 96 96 430 430 0 0
838 IPC 96 96 431 431 0 0
838 IPC 96 96 432 432 0 0
838 IPC 96 96 433 433 0 0
838 IPC 96 96 434 434 0 0
838 IPC 96 96 435 435 0 0
838 IPC 96 96 436 436 0 0
838 IPC 96 96 437 437 0 0
838 IPC 96 96 438 438 0 0
29 Primary 96 96 439 439 0 0
29 Primary 96 96 440 440 0 0
29 Primary 96 96 441 441 0 0
29 Primary 96 96 442 442 0 0
29 Primary 96 96 443 443 0 0
29 Primary 96 96 444 444 0 0
29 Primary 96 96 445 445 0 0
29 Primary 96 96 446 446 0 0
29 Primary 96 96 447 447 0 0
29 Primary 96 96 448 448 0 0
29 Primary 96 96 449 449 0 0
29 Primary 96 96 450 450 0 0
29 Primary 96 96 451 451 0 0
29 Primary 96 96 452 452 0 0
29 Primary 96 96 453 453 0 0
29 Primary 96 96 454 454 0 0
29 Primary 96 96 455 455 0 0
29 Primary 96 96 456 456 0 0
29 Primary 96 96 457 457 0 0
29 Primary 96 96 458 458 0 0
29 Primary 96 96 459 459 0 0
211 IPC 96 96 460 460 0 0
211 IPC 96 96 461 461 0 0
211 IPC 96 96 462 462 0 0
211 IPC 96 96 463 463 0 0
211 IPC 96 96 464 464 0 0
211 IPC 96 96 465 465 0 0
211 IPC 96 96 466 466 0 0
110 IPC 97 97 65 65 0 0
110 IPC 97 97 66 66 0 0
110 IPC 97 97 67 67 0 0
110 IPC 97 97 68 68 0 0
110 IPC 97 97 69 69 0 0
110 IPC 97 97 70 70 0 0
109 IPC 97 97 71 71 0 0
109 IPC 97 97 72 72 0 0
109 IPC 97 97 73 73 0 0
109 IPC 97 97 74 74 0 0
109 IPC 97 97 75 75 0 0
109 IPC 97 97 76 76 0 0
109 IPC 97 97 77 77 0 0
109 IPC 97 97 78 78 0 0
108 IPC 97 97 79 79 0 0
108 IPC 97 97 80 80 0 0
108 IPC 97 97 81 81 0 0
108 IPC 97 97 82 82 0 0
108 IPC 97 97 83 83 0 0
108 IPC 97 97 84 84 0 0
108 IPC 97 97 85 85 0 0
108 IPC 97 97 86 86 0 0
1 Primary 97 97 87 87 0 0
1 Primary 97 97 88 88 0 0
1 Primary 97 97 89 89 0 0
1 Primary 97 97 90 90 0 0
1 Primary 97 97 91 91 0 0
1 Primary 97 97 92 92 0 0
1 Primary 97 97 93 93 0 0
250 IPC 97 97 94 94 0 0
250 IPC 97 97 95 95 0 0
250 IPC 97 97 96 96 0 0
250 IPC 97 97 97 97 0 0
250 IPC 97 97 98 98 0 0
250 IPC 97 97 99 99 0 0
250 IPC 97 97 100 100 0 0
250 IPC 97 97 101 101 0 0
250 IPC 97 97 102 102 0 0
250 IPC 97 97 103 103 0 0
250 IPC 97 97 104 104 0 0
250 IPC 97 97 105 105 0 0
251 IPC 97 97 106 106 0 0
251 IPC 97 97 107 107 0 0
251 IPC 97 97 108 108 0 0
251 IPC 97 97 109 109 0 0
251 IPC 97 97 110 110 0 0
251 IPC 97 97 111 111 0 0
251 IPC 97 97 112 112 0 0
251 IPC 97 97 113 113 0 0
251 IPC 97 97 114 114 0 0
252 IPC 97 97 115 115 0 0
252 IPC 97 97 116 116 0 0
336 IPC 97 97 117 117 0 0
336 IPC 97 97 118 118 0 0
336 IPC 97 97 119 119 0 0
336 IPC 97 97 120 120 0 0
[truncated: 4,108,414 more chars]
