# Supplementary material for: Computer Simulation of Cellular Patterning Within the Drosophila Pupal Eye
Source: PLoS Comput Biol. 2010 Jul 1;6(7):e1000841. doi: 10.1371/journal.pcbi.1000841 (PMC2895643; doi:10.1371/journal.pcbi.1000841)
Supplement: Protocol S1 — Simulation code and configuration files. (0.96 MB ZIP) [file pcbi.1000841.s001.zip › 24_2apf795cells.pif]

561 IPC 13 13 204 204 0 0
561 IPC 14 14 203 203 0 0
561 IPC 14 14 204 204 0 0
561 IPC 14 14 205 205 0 0
568 IPC 15 15 165 165 0 0
568 IPC 15 15 166 166 0 0
568 IPC 15 15 167 167 0 0
568 IPC 15 15 168 168 0 0
568 IPC 15 15 169 169 0 0
568 IPC 15 15 170 170 0 0
568 IPC 15 15 171 171 0 0
561 IPC 15 15 202 202 0 0
561 IPC 15 15 203 203 0 0
561 IPC 15 15 204 204 0 0
561 IPC 15 15 205 205 0 0
561 IPC 15 15 206 206 0 0
552 IPC 15 15 250 250 0 0
552 IPC 15 15 251 251 0 0
552 IPC 15 15 252 252 0 0
547 IPC 15 15 273 273 0 0
547 IPC 15 15 274 274 0 0
547 IPC 15 15 275 275 0 0
547 IPC 15 15 276 276 0 0
546 IPC 15 15 284 284 0 0
546 IPC 15 15 285 285 0 0
546 IPC 15 15 286 286 0 0
546 IPC 15 15 287 287 0 0
546 IPC 15 15 288 288 0 0
546 IPC 15 15 289 289 0 0
546 IPC 15 15 290 290 0 0
568 IPC 16 16 164 164 0 0
568 IPC 16 16 165 165 0 0
568 IPC 16 16 166 166 0 0
568 IPC 16 16 167 167 0 0
568 IPC 16 16 168 168 0 0
568 IPC 16 16 169 169 0 0
568 IPC 16 16 170 170 0 0
568 IPC 16 16 171 171 0 0
568 IPC 16 16 172 172 0 0
561 IPC 16 16 201 201 0 0
561 IPC 16 16 202 202 0 0
561 IPC 16 16 203 203 0 0
561 IPC 16 16 204 204 0 0
561 IPC 16 16 205 205 0 0
561 IPC 16 16 206 206 0 0
561 IPC 16 16 207 207 0 0
559 IPC 16 16 210 210 0 0
559 IPC 16 16 211 211 0 0
559 IPC 16 16 212 212 0 0
559 IPC 16 16 213 213 0 0
559 IPC 16 16 214 214 0 0
552 IPC 16 16 249 249 0 0
552 IPC 16 16 250 250 0 0
552 IPC 16 16 251 251 0 0
552 IPC 16 16 252 252 0 0
552 IPC 16 16 253 253 0 0
547 IPC 16 16 272 272 0 0
547 IPC 16 16 273 273 0 0
547 IPC 16 16 274 274 0 0
547 IPC 16 16 275 275 0 0
547 IPC 16 16 276 276 0 0
547 IPC 16 16 277 277 0 0
547 IPC 16 16 278 278 0 0
546 IPC 16 16 283 283 0 0
546 IPC 16 16 284 284 0 0
546 IPC 16 16 285 285 0 0
546 IPC 16 16 286 286 0 0
546 IPC 16 16 287 287 0 0
546 IPC 16 16 288 288 0 0
546 IPC 16 16 289 289 0 0
546 IPC 16 16 290 290 0 0
546 IPC 16 16 291 291 0 0
546 IPC 16 16 292 292 0 0
545 IPC 16 16 294 294 0 0
545 IPC 16 16 295 295 0 0
545 IPC 16 16 296 296 0 0
545 IPC 16 16 297 297 0 0
545 IPC 16 16 298 298 0 0
545 IPC 16 16 299 299 0 0
545 IPC 16 16 300 300 0 0
575 IPC 17 17 130 130 0 0
575 IPC 17 17 131 131 0 0
575 IPC 17 17 132 132 0 0
575 IPC 17 17 133 133 0 0
575 IPC 17 17 134 134 0 0
575 IPC 17 17 135 135 0 0
568 IPC 17 17 162 162 0 0
568 IPC 17 17 163 163 0 0
568 IPC 17 17 164 164 0 0
568 IPC 17 17 165 165 0 0
568 IPC 17 17 166 166 0 0
568 IPC 17 17 167 167 0 0
568 IPC 17 17 168 168 0 0
568 IPC 17 17 169 169 0 0
568 IPC 17 17 170 170 0 0
568 IPC 17 17 171 171 0 0
568 IPC 17 17 172 172 0 0
561 IPC 17 17 200 200 0 0
561 IPC 17 17 201 201 0 0
561 IPC 17 17 202 202 0 0
561 IPC 17 17 203 203 0 0
561 IPC 17 17 204 204 0 0
561 IPC 17 17 205 205 0 0
561 IPC 17 17 206 206 0 0
561 IPC 17 17 207 207 0 0
561 IPC 17 17 208 208 0 0
559 IPC 17 17 209 209 0 0
559 IPC 17 17 210 210 0 0
559 IPC 17 17 211 211 0 0
559 IPC 17 17 212 212 0 0
559 IPC 17 17 213 213 0 0
559 IPC 17 17 214 214 0 0
559 IPC 17 17 215 215 0 0
552 IPC 17 17 248 248 0 0
552 IPC 17 17 249 249 0 0
552 IPC 17 17 250 250 0 0
552 IPC 17 17 251 251 0 0
552 IPC 17 17 252 252 0 0
552 IPC 17 17 253 253 0 0
552 IPC 17 17 254 254 0 0
552 IPC 17 17 255 255 0 0
552 IPC 17 17 256 256 0 0
547 IPC 17 17 271 271 0 0
547 IPC 17 17 272 272 0 0
547 IPC 17 17 273 273 0 0
547 IPC 17 17 274 274 0 0
547 IPC 17 17 275 275 0 0
547 IPC 17 17 276 276 0 0
547 IPC 17 17 277 277 0 0
547 IPC 17 17 278 278 0 0
547 IPC 17 17 279 279 0 0
547 IPC 17 17 280 280 0 0
546 IPC 17 17 282 282 0 0
546 IPC 17 17 283 283 0 0
546 IPC 17 17 284 284 0 0
546 IPC 17 17 285 285 0 0
546 IPC 17 17 286 286 0 0
546 IPC 17 17 287 287 0 0
546 IPC 17 17 288 288 0 0
546 IPC 17 17 289 289 0 0
546 IPC 17 17 290 290 0 0
546 IPC 17 17 291 291 0 0
546 IPC 17 17 292 292 0 0
546 IPC 17 17 293 293 0 0
545 IPC 17 17 294 294 0 0
545 IPC 17 17 295 295 0 0
545 IPC 17 17 296 296 0 0
545 IPC 17 17 297 297 0 0
545 IPC 17 17 298 298 0 0
545 IPC 17 17 299 299 0 0
545 IPC 17 17 300 300 0 0
544 IPC 17 17 301 301 0 0
544 IPC 17 17 302 302 0 0
575 IPC 18 18 127 127 0 0
575 IPC 18 18 128 128 0 0
575 IPC 18 18 129 129 0 0
575 IPC 18 18 130 130 0 0
575 IPC 18 18 131 131 0 0
575 IPC 18 18 132 132 0 0
575 IPC 18 18 133 133 0 0
575 IPC 18 18 134 134 0 0
575 IPC 18 18 135 135 0 0
569 IPC 18 18 161 161 0 0
568 IPC 18 18 162 162 0 0
568 IPC 18 18 163 163 0 0
568 IPC 18 18 164 164 0 0
568 IPC 18 18 165 165 0 0
568 IPC 18 18 166 166 0 0
568 IPC 18 18 167 167 0 0
568 IPC 18 18 168 168 0 0
568 IPC 18 18 169 169 0 0
568 IPC 18 18 170 170 0 0
568 IPC 18 18 171 171 0 0
568 IPC 18 18 172 172 0 0
568 IPC 18 18 173 173 0 0
560 IPC 18 18 199 199 0 0
560 IPC 18 18 200 200 0 0
561 IPC 18 18 201 201 0 0
561 IPC 18 18 202 202 0 0
561 IPC 18 18 203 203 0 0
561 IPC 18 18 204 204 0 0
561 IPC 18 18 205 205 0 0
561 IPC 18 18 206 206 0 0
561 IPC 18 18 207 207 0 0
559 IPC 18 18 208 208 0 0
559 IPC 18 18 209 209 0 0
559 IPC 18 18 210 210 0 0
559 IPC 18 18 211 211 0 0
559 IPC 18 18 212 212 0 0
559 IPC 18 18 213 213 0 0
559 IPC 18 18 214 214 0 0
559 IPC 18 18 215 215 0 0
559 IPC 18 18 216 216 0 0
554 IPC 18 18 235 235 0 0
554 IPC 18 18 236 236 0 0
553 IPC 18 18 237 237 0 0
553 IPC 18 18 238 238 0 0
553 IPC 18 18 239 239 0 0
552 IPC 18 18 247 247 0 0
552 IPC 18 18 248 248 0 0
552 IPC 18 18 249 249 0 0
552 IPC 18 18 250 250 0 0
552 IPC 18 18 251 251 0 0
552 IPC 18 18 252 252 0 0
552 IPC 18 18 253 253 0 0
552 IPC 18 18 254 254 0 0
552 IPC 18 18 255 255 0 0
552 IPC 18 18 256 256 0 0
552 IPC 18 18 257 257 0 0
547 IPC 18 18 270 270 0 0
547 IPC 18 18 271 271 0 0
547 IPC 18 18 272 272 0 0
547 IPC 18 18 273 273 0 0
547 IPC 18 18 274 274 0 0
547 IPC 18 18 275 275 0 0
547 IPC 18 18 276 276 0 0
547 IPC 18 18 277 277 0 0
547 IPC 18 18 278 278 0 0
547 IPC 18 18 279 279 0 0
547 IPC 18 18 280 280 0 0
547 IPC 18 18 281 281 0 0
546 IPC 18 18 282 282 0 0
546 IPC 18 18 283 283 0 0
546 IPC 18 18 284 284 0 0
546 IPC 18 18 285 285 0 0
546 IPC 18 18 286 286 0 0
546 IPC 18 18 287 287 0 0
546 IPC 18 18 288 288 0 0
546 IPC 18 18 289 289 0 0
546 IPC 18 18 290 290 0 0
546 IPC 18 18 291 291 0 0
546 IPC 18 18 292 292 0 0
545 IPC 18 18 293 293 0 0
545 IPC 18 18 294 294 0 0
545 IPC 18 18 295 295 0 0
545 IPC 18 18 296 296 0 0
545 IPC 18 18 297 297 0 0
545 IPC 18 18 298 298 0 0
545 IPC 18 18 299 299 0 0
544 IPC 18 18 300 300 0 0
544 IPC 18 18 301 301 0 0
544 IPC 18 18 302 302 0 0
575 IPC 19 19 125 125 0 0
575 IPC 19 19 126 126 0 0
575 IPC 19 19 127 127 0 0
575 IPC 19 19 128 128 0 0
575 IPC 19 19 129 129 0 0
575 IPC 19 19 130 130 0 0
575 IPC 19 19 131 131 0 0
575 IPC 19 19 132 132 0 0
575 IPC 19 19 133 133 0 0
575 IPC 19 19 134 134 0 0
575 IPC 19 19 135 135 0 0
575 IPC 19 19 136 136 0 0
569 IPC 19 19 159 159 0 0
569 IPC 19 19 160 160 0 0
569 IPC 19 19 161 161 0 0
569 IPC 19 19 162 162 0 0
568 IPC 19 19 163 163 0 0
568 IPC 19 19 164 164 0 0
568 IPC 19 19 165 165 0 0
568 IPC 19 19 166 166 0 0
568 IPC 19 19 167 167 0 0
568 IPC 19 19 168 168 0 0
568 IPC 19 19 169 169 0 0
568 IPC 19 19 170 170 0 0
568 IPC 19 19 171 171 0 0
568 IPC 19 19 172 172 0 0
568 IPC 19 19 173 173 0 0
568 IPC 19 19 174 174 0 0
562 IPC 19 19 194 194 0 0
562 IPC 19 19 195 195 0 0
560 IPC 19 19 197 197 0 0
560 IPC 19 19 198 198 0 0
560 IPC 19 19 199 199 0 0
560 IPC 19 19 200 200 0 0
560 IPC 19 19 201 201 0 0
561 IPC 19 19 202 202 0 0
561 IPC 19 19 203 203 0 0
561 IPC 19 19 204 204 0 0
561 IPC 19 19 205 205 0 0
561 IPC 19 19 206 206 0 0
559 IPC 19 19 207 207 0 0
559 IPC 19 19 208 208 0 0
559 IPC 19 19 209 209 0 0
559 IPC 19 19 210 210 0 0
559 IPC 19 19 211 211 0 0
559 IPC 19 19 212 212 0 0
559 IPC 19 19 213 213 0 0
559 IPC 19 19 214 214 0 0
559 IPC 19 19 215 215 0 0
558 IPC 19 19 216 216 0 0
558 IPC 19 19 217 217 0 0
558 IPC 19 19 218 218 0 0
558 IPC 19 19 219 219 0 0
558 IPC 19 19 220 220 0 0
558 IPC 19 19 221 221 0 0
557 IPC 19 19 222 222 0 0
557 IPC 19 19 223 223 0 0
557 IPC 19 19 224 224 0 0
554 IPC 19 19 232 232 0 0
554 IPC 19 19 233 233 0 0
554 IPC 19 19 234 234 0 0
554 IPC 19 19 235 235 0 0
554 IPC 19 19 236 236 0 0
553 IPC 19 19 237 237 0 0
553 IPC 19 19 238 238 0 0
553 IPC 19 19 239 239 0 0
553 IPC 19 19 240 240 0 0
553 IPC 19 19 241 241 0 0
553 IPC 19 19 242 242 0 0
553 IPC 19 19 243 243 0 0
553 IPC 19 19 244 244 0 0
553 IPC 19 19 245 245 0 0
553 IPC 19 19 246 246 0 0
552 IPC 19 19 247 247 0 0
552 IPC 19 19 248 248 0 0
552 IPC 19 19 249 249 0 0
552 IPC 19 19 250 250 0 0
552 IPC 19 19 251 251 0 0
552 IPC 19 19 252 252 0 0
552 IPC 19 19 253 253 0 0
552 IPC 19 19 254 254 0 0
552 IPC 19 19 255 255 0 0
552 IPC 19 19 256 256 0 0
552 IPC 19 19 257 257 0 0
547 IPC 19 19 270 270 0 0
547 IPC 19 19 271 271 0 0
547 IPC 19 19 272 272 0 0
547 IPC 19 19 273 273 0 0
547 IPC 19 19 274 274 0 0
547 IPC 19 19 275 275 0 0
547 IPC 19 19 276 276 0 0
547 IPC 19 19 277 277 0 0
547 IPC 19 19 278 278 0 0
547 IPC 19 19 279 279 0 0
547 IPC 19 19 280 280 0 0
546 IPC 19 19 281 281 0 0
546 IPC 19 19 282 282 0 0
546 IPC 19 19 283 283 0 0
546 IPC 19 19 284 284 0 0
546 IPC 19 19 285 285 0 0
546 IPC 19 19 286 286 0 0
546 IPC 19 19 287 287 0 0
546 IPC 19 19 288 288 0 0
546 IPC 19 19 289 289 0 0
546 IPC 19 19 290 290 0 0
546 IPC 19 19 291 291 0 0
546 IPC 19 19 292 292 0 0
545 IPC 19 19 293 293 0 0
545 IPC 19 19 294 294 0 0
545 IPC 19 19 295 295 0 0
545 IPC 19 19 296 296 0 0
545 IPC 19 19 297 297 0 0
544 IPC 19 19 298 298 0 0
544 IPC 19 19 299 299 0 0
544 IPC 19 19 300 300 0 0
544 IPC 19 19 301 301 0 0
544 IPC 19 19 302 302 0 0
575 IPC 20 20 124 124 0 0
575 IPC 20 20 125 125 0 0
575 IPC 20 20 126 126 0 0
575 IPC 20 20 127 127 0 0
575 IPC 20 20 128 128 0 0
575 IPC 20 20 129 129 0 0
575 IPC 20 20 130 130 0 0
575 IPC 20 20 131 131 0 0
575 IPC 20 20 132 132 0 0
575 IPC 20 20 133 133 0 0
575 IPC 20 20 134 134 0 0
575 IPC 20 20 135 135 0 0
575 IPC 20 20 136 136 0 0
575 IPC 20 20 137 137 0 0
569 IPC 20 20 158 158 0 0
569 IPC 20 20 159 159 0 0
569 IPC 20 20 160 160 0 0
569 IPC 20 20 161 161 0 0
569 IPC 20 20 162 162 0 0
569 IPC 20 20 163 163 0 0
568 IPC 20 20 164 164 0 0
568 IPC 20 20 165 165 0 0
568 IPC 20 20 166 166 0 0
568 IPC 20 20 167 167 0 0
568 IPC 20 20 168 168 0 0
568 IPC 20 20 169 169 0 0
568 IPC 20 20 170 170 0 0
568 IPC 20 20 171 171 0 0
568 IPC 20 20 172 172 0 0
568 IPC 20 20 173 173 0 0
568 IPC 20 20 174 174 0 0
567 IPC 20 20 175 175 0 0
567 IPC 20 20 176 176 0 0
567 IPC 20 20 177 177 0 0
567 IPC 20 20 178 178 0 0
562 IPC 20 20 191 191 0 0
562 IPC 20 20 192 192 0 0
562 IPC 20 20 193 193 0 0
562 IPC 20 20 194 194 0 0
562 IPC 20 20 195 195 0 0
560 IPC 20 20 196 196 0 0
560 IPC 20 20 197 197 0 0
560 IPC 20 20 198 198 0 0
560 IPC 20 20 199 199 0 0
560 IPC 20 20 200 200 0 0
560 IPC 20 20 201 201 0 0
560 IPC 20 20 202 202 0 0
560 IPC 20 20 203 203 0 0
560 IPC 20 20 204 204 0 0
561 IPC 20 20 205 205 0 0
559 IPC 20 20 206 206 0 0
559 IPC 20 20 207 207 0 0
559 IPC 20 20 208 208 0 0
559 IPC 20 20 209 209 0 0
559 IPC 20 20 210 210 0 0
559 IPC 20 20 211 211 0 0
559 IPC 20 20 212 212 0 0
559 IPC 20 20 213 213 0 0
559 IPC 20 20 214 214 0 0
559 IPC 20 20 215 215 0 0
558 IPC 20 20 216 216 0 0
558 IPC 20 20 217 217 0 0
558 IPC 20 20 218 218 0 0
558 IPC 20 20 219 219 0 0
558 IPC 20 20 220 220 0 0
558 IPC 20 20 221 221 0 0
557 IPC 20 20 222 222 0 0
557 IPC 20 20 223 223 0 0
557 IPC 20 20 224 224 0 0
557 IPC 20 20 225 225 0 0
557 IPC 20 20 226 226 0 0
557 IPC 20 20 227 227 0 0
557 IPC 20 20 228 228 0 0
554 IPC 20 20 229 229 0 0
554 IPC 20 20 230 230 0 0
554 IPC 20 20 231 231 0 0
554 IPC 20 20 232 232 0 0
554 IPC 20 20 233 233 0 0
554 IPC 20 20 234 234 0 0
554 IPC 20 20 235 235 0 0
554 IPC 20 20 236 236 0 0
553 IPC 20 20 237 237 0 0
553 IPC 20 20 238 238 0 0
553 IPC 20 20 239 239 0 0
553 IPC 20 20 240 240 0 0
553 IPC 20 20 241 241 0 0
553 IPC 20 20 242 242 0 0
553 IPC 20 20 243 243 0 0
553 IPC 20 20 244 244 0 0
553 IPC 20 20 245 245 0 0
553 IPC 20 20 246 246 0 0
552 IPC 20 20 247 247 0 0
552 IPC 20 20 248 248 0 0
552 IPC 20 20 249 249 0 0
552 IPC 20 20 250 250 0 0
552 IPC 20 20 251 251 0 0
552 IPC 20 20 252 252 0 0
552 IPC 20 20 253 253 0 0
552 IPC 20 20 254 254 0 0
552 IPC 20 20 255 255 0 0
552 IPC 20 20 256 256 0 0
551 IPC 20 20 257 257 0 0
551 IPC 20 20 258 258 0 0
551 IPC 20 20 259 259 0 0
551 IPC 20 20 260 260 0 0
550 IPC 20 20 265 265 0 0
550 IPC 20 20 266 266 0 0
548 IPC 20 20 268 268 0 0
548 IPC 20 20 269 269 0 0
547 IPC 20 20 270 270 0 0
547 IPC 20 20 271 271 0 0
547 IPC 20 20 272 272 0 0
547 IPC 20 20 273 273 0 0
547 IPC 20 20 274 274 0 0
547 IPC 20 20 275 275 0 0
547 IPC 20 20 276 276 0 0
547 IPC 20 20 277 277 0 0
547 IPC 20 20 278 278 0 0
547 IPC 20 20 279 279 0 0
547 IPC 20 20 280 280 0 0
546 IPC 20 20 281 281 0 0
546 IPC 20 20 282 282 0 0
546 IPC 20 20 283 283 0 0
546 IPC 20 20 284 284 0 0
546 IPC 20 20 285 285 0 0
546 IPC 20 20 286 286 0 0
546 IPC 20 20 287 287 0 0
546 IPC 20 20 288 288 0 0
546 IPC 20 20 289 289 0 0
546 IPC 20 20 290 290 0 0
546 IPC 20 20 291 291 0 0
546 IPC 20 20 292 292 0 0
545 IPC 20 20 293 293 0 0
545 IPC 20 20 294 294 0 0
545 IPC 20 20 295 295 0 0
545 IPC 20 20 296 296 0 0
544 IPC 20 20 297 297 0 0
544 IPC 20 20 298 298 0 0
544 IPC 20 20 299 299 0 0
544 IPC 20 20 300 300 0 0
544 IPC 20 20 301 301 0 0
544 IPC 20 20 302 302 0 0
583 IPC 21 21 88 88 0 0
583 IPC 21 21 89 89 0 0
583 IPC 21 21 90 90 0 0
583 IPC 21 21 91 91 0 0
583 IPC 21 21 92 92 0 0
583 IPC 21 21 93 93 0 0
575 IPC 21 21 124 124 0 0
575 IPC 21 21 125 125 0 0
575 IPC 21 21 126 126 0 0
575 IPC 21 21 127 127 0 0
575 IPC 21 21 128 128 0 0
575 IPC 21 21 129 129 0 0
575 IPC 21 21 130 130 0 0
575 IPC 21 21 131 131 0 0
575 IPC 21 21 132 132 0 0
575 IPC 21 21 133 133 0 0
575 IPC 21 21 134 134 0 0
575 IPC 21 21 135 135 0 0
575 IPC 21 21 136 136 0 0
575 IPC 21 21 137 137 0 0
574 IPC 21 21 138 138 0 0
574 IPC 21 21 139 139 0 0
574 IPC 21 21 140 140 0 0
570 IPC 21 21 152 152 0 0
570 IPC 21 21 153 153 0 0
570 IPC 21 21 154 154 0 0
570 IPC 21 21 155 155 0 0
570 IPC 21 21 156 156 0 0
569 IPC 21 21 157 157 0 0
569 IPC 21 21 158 158 0 0
569 IPC 21 21 159 159 0 0
569 IPC 21 21 160 160 0 0
569 IPC 21 21 161 161 0 0
569 IPC 21 21 162 162 0 0
569 IPC 21 21 163 163 0 0
569 IPC 21 21 164 164 0 0
568 IPC 21 21 165 165 0 0
568 IPC 21 21 166 166 0 0
568 IPC 21 21 167 167 0 0
568 IPC 21 21 168 168 0 0
568 IPC 21 21 169 169 0 0
568 IPC 21 21 170 170 0 0
568 IPC 21 21 171 171 0 0
567 IPC 21 21 172 172 0 0
567 IPC 21 21 173 173 0 0
567 IPC 21 21 174 174 0 0
567 IPC 21 21 175 175 0 0
567 IPC 21 21 176 176 0 0
567 IPC 21 21 177 177 0 0
567 IPC 21 21 178 178 0 0
566 IPC 21 21 179 179 0 0
566 IPC 21 21 180 180 0 0
566 IPC 21 21 181 181 0 0
566 IPC 21 21 182 182 0 0
566 IPC 21 21 183 183 0 0
566 IPC 21 21 184 184 0 0
566 IPC 21 21 185 185 0 0
566 IPC 21 21 186 186 0 0
566 IPC 21 21 187 187 0 0
562 IPC 21 21 190 190 0 0
562 IPC 21 21 191 191 0 0
562 IPC 21 21 192 192 0 0
562 IPC 21 21 193 193 0 0
562 IPC 21 21 194 194 0 0
562 IPC 21 21 195 195 0 0
560 IPC 21 21 196 196 0 0
560 IPC 21 21 197 197 0 0
560 IPC 21 21 198 198 0 0
560 IPC 21 21 199 199 0 0
560 IPC 21 21 200 200 0 0
560 IPC 21 21 201 201 0 0
560 IPC 21 21 202 202 0 0
560 IPC 21 21 203 203 0 0
560 IPC 21 21 204 204 0 0
560 IPC 21 21 205 205 0 0
559 IPC 21 21 206 206 0 0
559 IPC 21 21 207 207 0 0
559 IPC 21 21 208 208 0 0
559 IPC 21 21 209 209 0 0
559 IPC 21 21 210 210 0 0
559 IPC 21 21 211 211 0 0
559 IPC 21 21 212 212 0 0
559 IPC 21 21 213 213 0 0
559 IPC 21 21 214 214 0 0
558 IPC 21 21 215 215 0 0
558 IPC 21 21 216 216 0 0
558 IPC 21 21 217 217 0 0
558 IPC 21 21 218 218 0 0
558 IPC 21 21 219 219 0 0
558 IPC 21 21 220 220 0 0
558 IPC 21 21 221 221 0 0
557 IPC 21 21 222 222 0 0
557 IPC 21 21 223 223 0 0
557 IPC 21 21 224 224 0 0
557 IPC 21 21 225 225 0 0
557 IPC 21 21 226 226 0 0
557 IPC 21 21 227 227 0 0
557 IPC 21 21 228 228 0 0
554 IPC 21 21 229 229 0 0
554 IPC 21 21 230 230 0 0
554 IPC 21 21 231 231 0 0
554 IPC 21 21 232 232 0 0
554 IPC 21 21 233 233 0 0
554 IPC 21 21 234 234 0 0
554 IPC 21 21 235 235 0 0
554 IPC 21 21 236 236 0 0
554 IPC 21 21 237 237 0 0
553 IPC 21 21 238 238 0 0
553 IPC 21 21 239 239 0 0
553 IPC 21 21 240 240 0 0
553 IPC 21 21 241 241 0 0
553 IPC 21 21 242 242 0 0
553 IPC 21 21 243 243 0 0
553 IPC 21 21 244 244 0 0
553 IPC 21 21 245 245 0 0
553 IPC 21 21 246 246 0 0
552 IPC 21 21 247 247 0 0
552 IPC 21 21 248 248 0 0
552 IPC 21 21 249 249 0 0
552 IPC 21 21 250 250 0 0
552 IPC 21 21 251 251 0 0
552 IPC 21 21 252 252 0 0
552 IPC 21 21 253 253 0 0
552 IPC 21 21 254 254 0 0
552 IPC 21 21 255 255 0 0
552 IPC 21 21 256 256 0 0
551 IPC 21 21 257 257 0 0
551 IPC 21 21 258 258 0 0
551 IPC 21 21 259 259 0 0
551 IPC 21 21 260 260 0 0
551 IPC 21 21 261 261 0 0
551 IPC 21 21 262 262 0 0
551 IPC 21 21 263 263 0 0
551 IPC 21 21 264 264 0 0
550 IPC 21 21 265 265 0 0
550 IPC 21 21 266 266 0 0
548 IPC 21 21 267 267 0 0
548 IPC 21 21 268 268 0 0
548 IPC 21 21 269 269 0 0
547 IPC 21 21 270 270 0 0
547 IPC 21 21 271 271 0 0
547 IPC 21 21 272 272 0 0
547 IPC 21 21 273 273 0 0
547 IPC 21 21 274 274 0 0
547 IPC 21 21 275 275 0 0
547 IPC 21 21 276 276 0 0
547 IPC 21 21 277 277 0 0
547 IPC 21 21 278 278 0 0
547 IPC 21 21 279 279 0 0
547 IPC 21 21 280 280 0 0
546 IPC 21 21 281 281 0 0
546 IPC 21 21 282 282 0 0
546 IPC 21 21 283 283 0 0
546 IPC 21 21 284 284 0 0
546 IPC 21 21 285 285 0 0
546 IPC 21 21 286 286 0 0
546 IPC 21 21 287 287 0 0
546 IPC 21 21 288 288 0 0
546 IPC 21 21 289 289 0 0
546 IPC 21 21 290 290 0 0
546 IPC 21 21 291 291 0 0
545 IPC 21 21 292 292 0 0
545 IPC 21 21 293 293 0 0
545 IPC 21 21 294 294 0 0
545 IPC 21 21 295 295 0 0
544 IPC 21 21 296 296 0 0
544 IPC 21 21 297 297 0 0
544 IPC 21 21 298 298 0 0
544 IPC 21 21 299 299 0 0
544 IPC 21 21 300 300 0 0
544 IPC 21 21 301 301 0 0
544 IPC 21 21 302 302 0 0
583 IPC 22 22 87 87 0 0
583 IPC 22 22 88 88 0 0
583 IPC 22 22 89 89 0 0
583 IPC 22 22 90 90 0 0
583 IPC 22 22 91 91 0 0
583 IPC 22 22 92 92 0 0
583 IPC 22 22 93 93 0 0
583 IPC 22 22 94 94 0 0
576 IPC 22 22 122 122 0 0
576 IPC 22 22 123 123 0 0
575 IPC 22 22 124 124 0 0
575 IPC 22 22 125 125 0 0
575 IPC 22 22 126 126 0 0
575 IPC 22 22 127 127 0 0
575 IPC 22 22 128 128 0 0
575 IPC 22 22 129 129 0 0
575 IPC 22 22 130 130 0 0
575 IPC 22 22 131 131 0 0
575 IPC 22 22 132 132 0 0
575 IPC 22 22 133 133 0 0
575 IPC 22 22 134 134 0 0
575 IPC 22 22 135 135 0 0
574 IPC 22 22 136 136 0 0
574 IPC 22 22 137 137 0 0
574 IPC 22 22 138 138 0 0
574 IPC 22 22 139 139 0 0
574 IPC 22 22 140 140 0 0
573 IPC 22 22 141 141 0 0
573 IPC 22 22 142 142 0 0
573 IPC 22 22 143 143 0 0
573 IPC 22 22 144 144 0 0
573 IPC 22 22 145 145 0 0
573 IPC 22 22 146 146 0 0
573 IPC 22 22 147 147 0 0
573 IPC 22 22 148 148 0 0
573 IPC 22 22 149 149 0 0
570 IPC 22 22 150 150 0 0
570 IPC 22 22 151 151 0 0
570 IPC 22 22 152 152 0 0
570 IPC 22 22 153 153 0 0
570 IPC 22 22 154 154 0 0
570 IPC 22 22 155 155 0 0
570 IPC 22 22 156 156 0 0
569 IPC 22 22 157 157 0 0
569 IPC 22 22 158 158 0 0
569 IPC 22 22 159 159 0 0
569 IPC 22 22 160 160 0 0
569 IPC 22 22 161 161 0 0
569 IPC 22 22 162 162 0 0
569 IPC 22 22 163 163 0 0
569 IPC 22 22 164 164 0 0
569 IPC 22 22 165 165 0 0
568 IPC 22 22 166 166 0 0
568 IPC 22 22 167 167 0 0
568 IPC 22 22 168 168 0 0
568 IPC 22 22 169 169 0 0
568 IPC 22 22 170 170 0 0
568 IPC 22 22 171 171 0 0
567 IPC 22 22 172 172 0 0
567 IPC 22 22 173 173 0 0
567 IPC 22 22 174 174 0 0
567 IPC 22 22 175 175 0 0
567 IPC 22 22 176 176 0 0
567 IPC 22 22 177 177 0 0
567 IPC 22 22 178 178 0 0
566 IPC 22 22 179 179 0 0
566 IPC 22 22 180 180 0 0
566 IPC 22 22 181 181 0 0
566 IPC 22 22 182 182 0 0
566 IPC 22 22 183 183 0 0
566 IPC 22 22 184 184 0 0
566 IPC 22 22 185 185 0 0
565 IPC 22 22 186 186 0 0
565 IPC 22 22 187 187 0 0
565 IPC 22 22 188 188 0 0
562 IPC 22 22 189 189 0 0
562 IPC 22 22 190 190 0 0
562 IPC 22 22 191 191 0 0
562 IPC 22 22 192 192 0 0
562 IPC 22 22 193 193 0 0
562 IPC 22 22 194 194 0 0
562 IPC 22 22 195 195 0 0
562 IPC 22 22 196 196 0 0
560 IPC 22 22 197 197 0 0
560 IPC 22 22 198 198 0 0
560 IPC 22 22 199 199 0 0
560 IPC 22 22 200 200 0 0
560 IPC 22 22 201 201 0 0
560 IPC 22 22 202 202 0 0
560 IPC 22 22 203 203 0 0
560 IPC 22 22 204 204 0 0
560 IPC 22 22 205 205 0 0
559 IPC 22 22 206 206 0 0
559 IPC 22 22 207 207 0 0
559 IPC 22 22 208 208 0 0
559 IPC 22 22 209 209 0 0
559 IPC 22 22 210 210 0 0
559 IPC 22 22 211 211 0 0
559 IPC 22 22 212 212 0 0
559 IPC 22 22 213 213 0 0
559 IPC 22 22 214 214 0 0
558 IPC 22 22 215 215 0 0
558 IPC 22 22 216 216 0 0
558 IPC 22 22 217 217 0 0
558 IPC 22 22 218 218 0 0
558 IPC 22 22 219 219 0 0
558 IPC 22 22 220 220 0 0
558 IPC 22 22 221 221 0 0
557 IPC 22 22 222 222 0 0
557 IPC 22 22 223 223 0 0
557 IPC 22 22 224 224 0 0
557 IPC 22 22 225 225 0 0
557 IPC 22 22 226 226 0 0
557 IPC 22 22 227 227 0 0
557 IPC 22 22 228 228 0 0
554 IPC 22 22 229 229 0 0
554 IPC 22 22 230 230 0 0
554 IPC 22 22 231 231 0 0
554 IPC 22 22 232 232 0 0
554 IPC 22 22 233 233 0 0
554 IPC 22 22 234 234 0 0
554 IPC 22 22 235 235 0 0
554 IPC 22 22 236 236 0 0
554 IPC 22 22 237 237 0 0
553 IPC 22 22 238 238 0 0
553 IPC 22 22 239 239 0 0
553 IPC 22 22 240 240 0 0
553 IPC 22 22 241 241 0 0
553 IPC 22 22 242 242 0 0
553 IPC 22 22 243 243 0 0
553 IPC 22 22 244 244 0 0
553 IPC 22 22 245 245 0 0
553 IPC 22 22 246 246 0 0
552 IPC 22 22 247 247 0 0
552 IPC 22 22 248 248 0 0
552 IPC 22 22 249 249 0 0
552 IPC 22 22 250 250 0 0
552 IPC 22 22 251 251 0 0
552 IPC 22 22 252 252 0 0
552 IPC 22 22 253 253 0 0
552 IPC 22 22 254 254 0 0
552 IPC 22 22 255 255 0 0
552 IPC 22 22 256 256 0 0
551 IPC 22 22 257 257 0 0
551 IPC 22 22 258 258 0 0
551 IPC 22 22 259 259 0 0
551 IPC 22 22 260 260 0 0
550 IPC 22 22 261 261 0 0
550 IPC 22 22 262 262 0 0
550 IPC 22 22 263 263 0 0
550 IPC 22 22 264 264 0 0
550 IPC 22 22 265 265 0 0
550 IPC 22 22 266 266 0 0
548 IPC 22 22 267 267 0 0
548 IPC 22 22 268 268 0 0
548 IPC 22 22 269 269 0 0
548 IPC 22 22 270 270 0 0
547 IPC 22 22 271 271 0 0
547 IPC 22 22 272 272 0 0
547 IPC 22 22 273 273 0 0
547 IPC 22 22 274 274 0 0
547 IPC 22 22 275 275 0 0
547 IPC 22 22 276 276 0 0
547 IPC 22 22 277 277 0 0
547 IPC 22 22 278 278 0 0
547 IPC 22 22 279 279 0 0
547 IPC 22 22 280 280 0 0
546 IPC 22 22 281 281 0 0
546 IPC 22 22 282 282 0 0
546 IPC 22 22 283 283 0 0
546 IPC 22 22 284 284 0 0
546 IPC 22 22 285 285 0 0
546 IPC 22 22 286 286 0 0
546 IPC 22 22 287 287 0 0
546 IPC 22 22 288 288 0 0
546 IPC 22 22 289 289 0 0
546 IPC 22 22 290 290 0 0
546 IPC 22 22 291 291 0 0
545 IPC 22 22 292 292 0 0
545 IPC 22 22 293 293 0 0
545 IPC 22 22 294 294 0 0
544 IPC 22 22 295 295 0 0
544 IPC 22 22 296 296 0 0
544 IPC 22 22 297 297 0 0
544 IPC 22 22 298 298 0 0
544 IPC 22 22 299 299 0 0
544 IPC 22 22 300 300 0 0
544 IPC 22 22 301 301 0 0
544 IPC 22 22 302 302 0 0
583 IPC 23 23 86 86 0 0
583 IPC 23 23 87 87 0 0
583 IPC 23 23 88 88 0 0
583 IPC 23 23 89 89 0 0
583 IPC 23 23 90 90 0 0
583 IPC 23 23 91 91 0 0
583 IPC 23 23 92 92 0 0
583 IPC 23 23 93 93 0 0
583 IPC 23 23 94 94 0 0
583 IPC 23 23 95 95 0 0
576 IPC 23 23 121 121 0 0
576 IPC 23 23 122 122 0 0
576 IPC 23 23 123 123 0 0
576 IPC 23 23 124 124 0 0
575 IPC 23 23 125 125 0 0
575 IPC 23 23 126 126 0 0
575 IPC 23 23 127 127 0 0
575 IPC 23 23 128 128 0 0
575 IPC 23 23 129 129 0 0
575 IPC 23 23 130 130 0 0
575 IPC 23 23 131 131 0 0
575 IPC 23 23 132 132 0 0
575 IPC 23 23 133 133 0 0
575 IPC 23 23 134 134 0 0
574 IPC 23 23 135 135 0 0
574 IPC 23 23 136 136 0 0
574 IPC 23 23 137 137 0 0
574 IPC 23 23 138 138 0 0
574 IPC 23 23 139 139 0 0
574 IPC 23 23 140 140 0 0
573 IPC 23 23 141 141 0 0
573 IPC 23 23 142 142 0 0
573 IPC 23 23 143 143 0 0
573 IPC 23 23 144 144 0 0
573 IPC 23 23 145 145 0 0
573 IPC 23 23 146 146 0 0
573 IPC 23 23 147 147 0 0
573 IPC 23 23 148 148 0 0
573 IPC 23 23 149 149 0 0
570 IPC 23 23 150 150 0 0
570 IPC 23 23 151 151 0 0
570 IPC 23 23 152 152 0 0
570 IPC 23 23 153 153 0 0
570 IPC 23 23 154 154 0 0
570 IPC 23 23 155 155 0 0
570 IPC 23 23 156 156 0 0
570 IPC 23 23 157 157 0 0
569 IPC 23 23 158 158 0 0
569 IPC 23 23 159 159 0 0
569 IPC 23 23 160 160 0 0
569 IPC 23 23 161 161 0 0
569 IPC 23 23 162 162 0 0
569 IPC 23 23 163 163 0 0
569 IPC 23 23 164 164 0 0
569 IPC 23 23 165 165 0 0
568 IPC 23 23 166 166 0 0
568 IPC 23 23 167 167 0 0
568 IPC 23 23 168 168 0 0
568 IPC 23 23 169 169 0 0
568 IPC 23 23 170 170 0 0
567 IPC 23 23 171 171 0 0
567 IPC 23 23 172 172 0 0
567 IPC 23 23 173 173 0 0
567 IPC 23 23 174 174 0 0
567 IPC 23 23 175 175 0 0
567 IPC 23 23 176 176 0 0
567 IPC 23 23 177 177 0 0
567 IPC 23 23 178 178 0 0
566 IPC 23 23 179 179 0 0
566 IPC 23 23 180 180 0 0
566 IPC 23 23 181 181 0 0
566 IPC 23 23 182 182 0 0
565 IPC 23 23 183 183 0 0
565 IPC 23 23 184 184 0 0
565 IPC 23 23 185 185 0 0
565 IPC 23 23 186 186 0 0
565 IPC 23 23 187 187 0 0
565 IPC 23 23 188 188 0 0
562 IPC 23 23 189 189 0 0
562 IPC 23 23 190 190 0 0
562 IPC 23 23 191 191 0 0
562 IPC 23 23 192 192 0 0
562 IPC 23 23 193 193 0 0
562 IPC 23 23 194 194 0 0
562 IPC 23 23 195 195 0 0
562 IPC 23 23 196 196 0 0
560 IPC 23 23 197 197 0 0
560 IPC 23 23 198 198 0 0
560 IPC 23 23 199 199 0 0
560 IPC 23 23 200 200 0 0
560 IPC 23 23 201 201 0 0
560 IPC 23 23 202 202 0 0
560 IPC 23 23 203 203 0 0
560 IPC 23 23 204 204 0 0
560 IPC 23 23 205 205 0 0
559 IPC 23 23 206 206 0 0
559 IPC 23 23 207 207 0 0
559 IPC 23 23 208 208 0 0
559 IPC 23 23 209 209 0 0
559 IPC 23 23 210 210 0 0
559 IPC 23 23 211 211 0 0
559 IPC 23 23 212 212 0 0
559 IPC 23 23 213 213 0 0
559 IPC 23 23 214 214 0 0
558 IPC 23 23 215 215 0 0
558 IPC 23 23 216 216 0 0
558 IPC 23 23 217 217 0 0
558 IPC 23 23 218 218 0 0
558 IPC 23 23 219 219 0 0
558 IPC 23 23 220 220 0 0
558 IPC 23 23 221 221 0 0
557 IPC 23 23 222 222 0 0
557 IPC 23 23 223 223 0 0
557 IPC 23 23 224 224 0 0
557 IPC 23 23 225 225 0 0
557 IPC 23 23 226 226 0 0
557 IPC 23 23 227 227 0 0
554 IPC 23 23 228 228 0 0
554 IPC 23 23 229 229 0 0
554 IPC 23 23 230 230 0 0
554 IPC 23 23 231 231 0 0
554 IPC 23 23 232 232 0 0
554 IPC 23 23 233 233 0 0
554 IPC 23 23 234 234 0 0
554 IPC 23 23 235 235 0 0
554 IPC 23 23 236 236 0 0
554 IPC 23 23 237 237 0 0
553 IPC 23 23 238 238 0 0
553 IPC 23 23 239 239 0 0
553 IPC 23 23 240 240 0 0
553 IPC 23 23 241 241 0 0
553 IPC 23 23 242 242 0 0
553 IPC 23 23 243 243 0 0
553 IPC 23 23 244 244 0 0
553 IPC 23 23 245 245 0 0
553 IPC 23 23 246 246 0 0
19 Primary 23 23 247 247 0 0
19 Primary 23 23 248 248 0 0
19 Primary 23 23 249 249 0 0
19 Primary 23 23 250 250 0 0
19 Primary 23 23 251 251 0 0
19 Primary 23 23 252 252 0 0
19 Primary 23 23 253 253 0 0
552 IPC 23 23 254 254 0 0
552 IPC 23 23 255 255 0 0
552 IPC 23 23 256 256 0 0
551 IPC 23 23 257 257 0 0
551 IPC 23 23 258 258 0 0
551 IPC 23 23 259 259 0 0
550 IPC 23 23 260 260 0 0
550 IPC 23 23 261 261 0 0
550 IPC 23 23 262 262 0 0
550 IPC 23 23 263 263 0 0
550 IPC 23 23 264 264 0 0
550 IPC 23 23 265 265 0 0
550 IPC 23 23 266 266 0 0
548 IPC 23 23 267 267 0 0
548 IPC 23 23 268 268 0 0
548 IPC 23 23 269 269 0 0
548 IPC 23 23 270 270 0 0
548 IPC 23 23 271 271 0 0
20 Primary 23 23 272 272 0 0
20 Primary 23 23 273 273 0 0
20 Primary 23 23 274 274 0 0
20 Primary 23 23 275 275 0 0
20 Primary 23 23 276 276 0 0
20 Primary 23 23 277 277 0 0
20 Primary 23 23 278 278 0 0
20 Primary 23 23 279 279 0 0
20 Primary 23 23 280 280 0 0
20 Primary 23 23 281 281 0 0
20 Primary 23 23 282 282 0 0
20 Primary 23 23 283 283 0 0
20 Primary 23 23 284 284 0 0
20 Primary 23 23 285 285 0 0
20 Primary 23 23 286 286 0 0
20 Primary 23 23 287 287 0 0
20 Primary 23 23 288 288 0 0
546 IPC 23 23 289 289 0 0
546 IPC 23 23 290 290 0 0
546 IPC 23 23 291 291 0 0
545 IPC 23 23 292 292 0 0
545 IPC 23 23 293 293 0 0
545 IPC 23 23 294 294 0 0
544 IPC 23 23 295 295 0 0
544 IPC 23 23 296 296 0 0
544 IPC 23 23 297 297 0 0
544 IPC 23 23 298 298 0 0
544 IPC 23 23 299 299 0 0
544 IPC 23 23 300 300 0 0
544 IPC 23 23 301 301 0 0
544 IPC 23 23 302 302 0 0
584 IPC 24 24 84 84 0 0
584 IPC 24 24 85 85 0 0
583 IPC 24 24 86 86 0 0
583 IPC 24 24 87 87 0 0
583 IPC 24 24 88 88 0 0
583 IPC 24 24 89 89 0 0
583 IPC 24 24 90 90 0 0
583 IPC 24 24 91 91 0 0
583 IPC 24 24 92 92 0 0
583 IPC 24 24 93 93 0 0
583 IPC 24 24 94 94 0 0
583 IPC 24 24 95 95 0 0
576 IPC 24 24 119 119 0 0
576 IPC 24 24 120 120 0 0
576 IPC 24 24 121 121 0 0
576 IPC 24 24 122 122 0 0
576 IPC 24 24 123 123 0 0
576 IPC 24 24 124 124 0 0
575 IPC 24 24 125 125 0 0
575 IPC 24 24 126 126 0 0
575 IPC 24 24 127 127 0 0
575 IPC 24 24 128 128 0 0
575 IPC 24 24 129 129 0 0
575 IPC 24 24 130 130 0 0
575 IPC 24 24 131 131 0 0
575 IPC 24 24 132 132 0 0
575 IPC 24 24 133 133 0 0
574 IPC 24 24 134 134 0 0
574 IPC 24 24 135 135 0 0
574 IPC 24 24 136 136 0 0
574 IPC 24 24 137 137 0 0
574 IPC 24 24 138 138 0 0
574 IPC 24 24 139 139 0 0
574 IPC 24 24 140 140 0 0
573 IPC 24 24 141 141 0 0
573 IPC 24 24 142 142 0 0
573 IPC 24 24 143 143 0 0
573 IPC 24 24 144 144 0 0
573 IPC 24 24 145 145 0 0
573 IPC 24 24 146 146 0 0
573 IPC 24 24 147 147 0 0
573 IPC 24 24 148 148 0 0
573 IPC 24 24 149 149 0 0
570 IPC 24 24 150 150 0 0
570 IPC 24 24 151 151 0 0
570 IPC 24 24 152 152 0 0
570 IPC 24 24 153 153 0 0
570 IPC 24 24 154 154 0 0
570 IPC 24 24 155 155 0 0
570 IPC 24 24 156 156 0 0
570 IPC 24 24 157 157 0 0
570 IPC 24 24 158 158 0 0
569 IPC 24 24 159 159 0 0
569 IPC 24 24 160 160 0 0
569 IPC 24 24 161 161 0 0
569 IPC 24 24 162 162 0 0
569 IPC 24 24 163 163 0 0
569 IPC 24 24 164 164 0 0
569 IPC 24 24 165 165 0 0
569 IPC 24 24 166 166 0 0
568 IPC 24 24 167 167 0 0
568 IPC 24 24 168 168 0 0
568 IPC 24 24 169 169 0 0
568 IPC 24 24 170 170 0 0
567 IPC 24 24 171 171 0 0
567 IPC 24 24 172 172 0 0
567 IPC 24 24 173 173 0 0
567 IPC 24 24 174 174 0 0
567 IPC 24 24 175 175 0 0
567 IPC 24 24 176 176 0 0
567 IPC 24 24 177 177 0 0
566 IPC 24 24 178 178 0 0
566 IPC 24 24 179 179 0 0
566 IPC 24 24 180 180 0 0
566 IPC 24 24 181 181 0 0
565 IPC 24 24 182 182 0 0
565 IPC 24 24 183 183 0 0
565 IPC 24 24 184 184 0 0
565 IPC 24 24 185 185 0 0
565 IPC 24 24 186 186 0 0
565 IPC 24 24 187 187 0 0
565 IPC 24 24 188 188 0 0
562 IPC 24 24 189 189 0 0
562 IPC 24 24 190 190 0 0
562 IPC 24 24 191 191 0 0
562 IPC 24 24 192 192 0 0
562 IPC 24 24 193 193 0 0
562 IPC 24 24 194 194 0 0
562 IPC 24 24 195 195 0 0
562 IPC 24 24 196 196 0 0
560 IPC 24 24 197 197 0 0
560 IPC 24 24 198 198 0 0
560 IPC 24 24 199 199 0 0
560 IPC 24 24 200 200 0 0
18 Primary 24 24 201 201 0 0
18 Primary 24 24 202 202 0 0
18 Primary 24 24 203 203 0 0
18 Primary 24 24 204 204 0 0
18 Primary 24 24 205 205 0 0
18 Primary 24 24 206 206 0 0
18 Primary 24 24 207 207 0 0
18 Primary 24 24 208 208 0 0
18 Primary 24 24 209 209 0 0
18 Primary 24 24 210 210 0 0
18 Primary 24 24 211 211 0 0
559 IPC 24 24 212 212 0 0
559 IPC 24 24 213 213 0 0
558 IPC 24 24 214 214 0 0
558 IPC 24 24 215 215 0 0
558 IPC 24 24 216 216 0 0
558 IPC 24 24 217 217 0 0
558 IPC 24 24 218 218 0 0
558 IPC 24 24 219 219 0 0
558 IPC 24 24 220 220 0 0
558 IPC 24 24 221 221 0 0
557 IPC 24 24 222 222 0 0
557 IPC 24 24 223 223 0 0
557 IPC 24 24 224 224 0 0
557 IPC 24 24 225 225 0 0
557 IPC 24 24 226 226 0 0
557 IPC 24 24 227 227 0 0
554 IPC 24 24 228 228 0 0
554 IPC 24 24 229 229 0 0
554 IPC 24 24 230 230 0 0
554 IPC 24 24 231 231 0 0
554 IPC 24 24 232 232 0 0
554 IPC 24 24 233 233 0 0
554 IPC 24 24 234 234 0 0
554 IPC 24 24 235 235 0 0
554 IPC 24 24 236 236 0 0
554 IPC 24 24 237 237 0 0
19 Primary 24 24 238 238 0 0
19 Primary 24 24 239 239 0 0
19 Primary 24 24 240 240 0 0
19 Primary 24 24 241 241 0 0
19 Primary 24 24 242 242 0 0
19 Primary 24 24 243 243 0 0
19 Primary 24 24 244 244 0 0
19 Primary 24 24 245 245 0 0
19 Primary 24 24 246 246 0 0
19 Primary 24 24 247 247 0 0
19 Primary 24 24 248 248 0 0
19 Primary 24 24 249 249 0 0
19 Primary 24 24 250 250 0 0
19 Primary 24 24 251 251 0 0
19 Primary 24 24 252 252 0 0
19 Primary 24 24 253 253 0 0
19 Primary 24 24 254 254 0 0
19 Primary 24 24 255 255 0 0
552 IPC 24 24 256 256 0 0
551 IPC 24 24 257 257 0 0
551 IPC 24 24 258 258 0 0
551 IPC 24 24 259 259 0 0
550 IPC 24 24 260 260 0 0
550 IPC 24 24 261 261 0 0
550 IPC 24 24 262 262 0 0
550 IPC 24 24 263 263 0 0
550 IPC 24 24 264 264 0 0
550 IPC 24 24 265 265 0 0
548 IPC 24 24 266 266 0 0
548 IPC 24 24 267 267 0 0
548 IPC 24 24 268 268 0 0
548 IPC 24 24 269 269 0 0
548 IPC 24 24 270 270 0 0
20 Primary 24 24 271 271 0 0
20 Primary 24 24 272 272 0 0
20 Primary 24 24 273 273 0 0
20 Primary 24 24 274 274 0 0
20 Primary 24 24 275 275 0 0
20 Primary 24 24 276 276 0 0
20 Primary 24 24 277 277 0 0
20 Primary 24 24 278 278 0 0
20 Primary 24 24 279 279 0 0
20 Primary 24 24 280 280 0 0
20 Primary 24 24 281 281 0 0
20 Primary 24 24 282 282 0 0
20 Primary 24 24 283 283 0 0
20 Primary 24 24 284 284 0 0
20 Primary 24 24 285 285 0 0
20 Primary 24 24 286 286 0 0
20 Primary 24 24 287 287 0 0
20 Primary 24 24 288 288 0 0
20 Primary 24 24 289 289 0 0
20 Primary 24 24 290 290 0 0
20 Primary 24 24 291 291 0 0
20 Primary 24 24 292 292 0 0
20 Primary 24 24 293 293 0 0
20 Primary 24 24 294 294 0 0
544 IPC 24 24 295 295 0 0
544 IPC 24 24 296 296 0 0
544 IPC 24 24 297 297 0 0
544 IPC 24 24 298 298 0 0
544 IPC 24 24 299 299 0 0
544 IPC 24 24 300 300 0 0
544 IPC 24 24 301 301 0 0
544 IPC 24 24 302 302 0 0
584 IPC 25 25 82 82 0 0
584 IPC 25 25 83 83 0 0
584 IPC 25 25 84 84 0 0
584 IPC 25 25 85 85 0 0
584 IPC 25 25 86 86 0 0
583 IPC 25 25 87 87 0 0
583 IPC 25 25 88 88 0 0
583 IPC 25 25 89 89 0 0
583 IPC 25 25 90 90 0 0
583 IPC 25 25 91 91 0 0
583 IPC 25 25 92 92 0 0
583 IPC 25 25 93 93 0 0
583 IPC 25 25 94 94 0 0
583 IPC 25 25 95 95 0 0
582 IPC 25 25 96 96 0 0
582 IPC 25 25 97 97 0 0
582 IPC 25 25 98 98 0 0
576 IPC 25 25 117 117 0 0
576 IPC 25 25 118 118 0 0
576 IPC 25 25 119 119 0 0
576 IPC 25 25 120 120 0 0
576 IPC 25 25 121 121 0 0
576 IPC 25 25 122 122 0 0
576 IPC 25 25 123 123 0 0
576 IPC 25 25 124 124 0 0
575 IPC 25 25 125 125 0 0
575 IPC 25 25 126 126 0 0
575 IPC 25 25 127 127 0 0
575 IPC 25 25 128 128 0 0
575 IPC 25 25 129 129 0 0
575 IPC 25 25 130 130 0 0
575 IPC 25 25 131 131 0 0
575 IPC 25 25 132 132 0 0
575 IPC 25 25 133 133 0 0
574 IPC 25 25 134 134 0 0
574 IPC 25 25 135 135 0 0
574 IPC 25 25 136 136 0 0
574 IPC 25 25 137 137 0 0
574 IPC 25 25 138 138 0 0
574 IPC 25 25 139 139 0 0
574 IPC 25 25 140 140 0 0
573 IPC 25 25 141 141 0 0
573 IPC 25 25 142 142 0 0
573 IPC 25 25 143 143 0 0
573 IPC 25 25 144 144 0 0
573 IPC 25 25 145 145 0 0
573 IPC 25 25 146 146 0 0
573 IPC 25 25 147 147 0 0
573 IPC 25 25 148 148 0 0
573 IPC 25 25 149 149 0 0
570 IPC 25 25 150 150 0 0
570 IPC 25 25 151 151 0 0
570 IPC 25 25 152 152 0 0
570 IPC 25 25 153 153 0 0
570 IPC 25 25 154 154 0 0
570 IPC 25 25 155 155 0 0
570 IPC 25 25 156 156 0 0
570 IPC 25 25 157 157 0 0
570 IPC 25 25 158 158 0 0
569 IPC 25 25 159 159 0 0
569 IPC 25 25 160 160 0 0
569 IPC 25 25 161 161 0 0
569 IPC 25 25 162 162 0 0
569 IPC 25 25 163 163 0 0
569 IPC 25 25 164 164 0 0
17 Primary 25 25 165 165 0 0
17 Primary 25 25 166 166 0 0
17 Primary 25 25 167 167 0 0
17 Primary 25 25 168 168 0 0
17 Primary 25 25 169 169 0 0
17 Primary 25 25 170 170 0 0
17 Primary 25 25 171 171 0 0
17 Primary 25 25 172 172 0 0
17 Primary 25 25 173 173 0 0
17 Primary 25 25 174 174 0 0
17 Primary 25 25 175 175 0 0
17 Primary 25 25 176 176 0 0
17 Primary 25 25 177 177 0 0
17 Primary 25 25 178 178 0 0
566 IPC 25 25 179 179 0 0
566 IPC 25 25 180 180 0 0
565 IPC 25 25 181 181 0 0
565 IPC 25 25 182 182 0 0
565 IPC 25 25 183 183 0 0
565 IPC 25 25 184 184 0 0
565 IPC 25 25 185 185 0 0
565 IPC 25 25 186 186 0 0
565 IPC 25 25 187 187 0 0
565 IPC 25 25 188 188 0 0
562 IPC 25 25 189 189 0 0
562 IPC 25 25 190 190 0 0
562 IPC 25 25 191 191 0 0
562 IPC 25 25 192 192 0 0
562 IPC 25 25 193 193 0 0
562 IPC 25 25 194 194 0 0
562 IPC 25 25 195 195 0 0
562 IPC 25 25 196 196 0 0
560 IPC 25 25 197 197 0 0
560 IPC 25 25 198 198 0 0
18 Primary 25 25 199 199 0 0
18 Primary 25 25 200 200 0 0
18 Primary 25 25 201 201 0 0
18 Primary 25 25 202 202 0 0
18 Primary 25 25 203 203 0 0
18 Primary 25 25 204 204 0 0
18 Primary 25 25 205 205 0 0
18 Primary 25 25 206 206 0 0
18 Primary 25 25 207 207 0 0
18 Primary 25 25 208 208 0 0
18 Primary 25 25 209 209 0 0
18 Primary 25 25 210 210 0 0
18 Primary 25 25 211 211 0 0
18 Primary 25 25 212 212 0 0
18 Primary 25 25 213 213 0 0
558 IPC 25 25 214 214 0 0
558 IPC 25 25 215 215 0 0
558 IPC 25 25 216 216 0 0
558 IPC 25 25 217 217 0 0
558 IPC 25 25 218 218 0 0
558 IPC 25 25 219 219 0 0
558 IPC 25 25 220 220 0 0
558 IPC 25 25 221 221 0 0
557 IPC 25 25 222 222 0 0
557 IPC 25 25 223 223 0 0
557 IPC 25 25 224 224 0 0
557 IPC 25 25 225 225 0 0
557 IPC 25 25 226 226 0 0
557 IPC 25 25 227 227 0 0
554 IPC 25 25 228 228 0 0
554 IPC 25 25 229 229 0 0
554 IPC 25 25 230 230 0 0
554 IPC 25 25 231 231 0 0
554 IPC 25 25 232 232 0 0
554 IPC 25 25 233 233 0 0
554 IPC 25 25 234 234 0 0
554 IPC 25 25 235 235 0 0
19 Primary 25 25 236 236 0 0
19 Primary 25 25 237 237 0 0
19 Primary 25 25 238 238 0 0
19 Primary 25 25 239 239 0 0
19 Primary 25 25 240 240 0 0
19 Primary 25 25 241 241 0 0
19 Primary 25 25 242 242 0 0
19 Primary 25 25 243 243 0 0
19 Primary 25 25 244 244 0 0
19 Primary 25 25 245 245 0 0
19 Primary 25 25 246 246 0 0
19 Primary 25 25 247 247 0 0
19 Primary 25 25 248 248 0 0
19 Primary 25 25 249 249 0 0
19 Primary 25 25 250 250 0 0
19 Primary 25 25 251 251 0 0
19 Primary 25 25 252 252 0 0
19 Primary 25 25 253 253 0 0
19 Primary 25 25 254 254 0 0
19 Primary 25 25 255 255 0 0
19 Primary 25 25 256 256 0 0
19 Primary 25 25 257 257 0 0
551 IPC 25 25 258 258 0 0
550 IPC 25 25 259 259 0 0
550 IPC 25 25 260 260 0 0
550 IPC 25 25 261 261 0 0
550 IPC 25 25 262 262 0 0
550 IPC 25 25 263 263 0 0
550 IPC 25 25 264 264 0 0
550 IPC 25 25 265 265 0 0
548 IPC 25 25 266 266 0 0
548 IPC 25 25 267 267 0 0
548 IPC 25 25 268 268 0 0
548 IPC 25 25 269 269 0 0
548 IPC 25 25 270 270 0 0
20 Primary 25 25 271 271 0 0
20 Primary 25 25 272 272 0 0
20 Primary 25 25 273 273 0 0
20 Primary 25 25 274 274 0 0
20 Primary 25 25 275 275 0 0
20 Primary 25 25 276 276 0 0
20 Primary 25 25 277 277 0 0
20 Primary 25 25 278 278 0 0
20 Primary 25 25 279 279 0 0
20 Primary 25 25 280 280 0 0
20 Primary 25 25 281 281 0 0
20 Primary 25 25 282 282 0 0
20 Primary 25 25 283 283 0 0
20 Primary 25 25 284 284 0 0
20 Primary 25 25 285 285 0 0
20 Primary 25 25 286 286 0 0
20 Primary 25 25 287 287 0 0
20 Primary 25 25 288 288 0 0
20 Primary 25 25 289 289 0 0
20 Primary 25 25 290 290 0 0
20 Primary 25 25 291 291 0 0
20 Primary 25 25 292 292 0 0
20 Primary 25 25 293 293 0 0
20 Primary 25 25 294 294 0 0
20 Primary 25 25 295 295 0 0
544 IPC 25 25 296 296 0 0
544 IPC 25 25 297 297 0 0
544 IPC 25 25 298 298 0 0
544 IPC 25 25 299 299 0 0
544 IPC 25 25 300 300 0 0
544 IPC 25 25 301 301 0 0
544 IPC 25 25 302 302 0 0
585 IPC 26 26 80 80 0 0
584 IPC 26 26 81 81 0 0
584 IPC 26 26 82 82 0 0
584 IPC 26 26 83 83 0 0
584 IPC 26 26 84 84 0 0
584 IPC 26 26 85 85 0 0
584 IPC 26 26 86 86 0 0
584 IPC 26 26 87 87 0 0
584 IPC 26 26 88 88 0 0
583 IPC 26 26 89 89 0 0
583 IPC 26 26 90 90 0 0
583 IPC 26 26 91 91 0 0
583 IPC 26 26 92 92 0 0
583 IPC 26 26 93 93 0 0
583 IPC 26 26 94 94 0 0
582 IPC 26 26 95 95 0 0
582 IPC 26 26 96 96 0 0
582 IPC 26 26 97 97 0 0
582 IPC 26 26 98 98 0 0
582 IPC 26 26 99 99 0 0
582 IPC 26 26 100 100 0 0
577 IPC 26 26 112 112 0 0
577 IPC 26 26 113 113 0 0
577 IPC 26 26 114 114 0 0
577 IPC 26 26 115 115 0 0
577 IPC 26 26 116 116 0 0
576 IPC 26 26 117 117 0 0
576 IPC 26 26 118 118 0 0
576 IPC 26 26 119 119 0 0
576 IPC 26 26 120 120 0 0
576 IPC 26 26 121 121 0 0
576 IPC 26 26 122 122 0 0
576 IPC 26 26 123 123 0 0
576 IPC 26 26 124 124 0 0
576 IPC 26 26 125 125 0 0
575 IPC 26 26 126 126 0 0
14 Primary 26 26 127 127 0 0
14 Primary 26 26 128 128 0 0
14 Primary 26 26 129 129 0 0
14 Primary 26 26 130 130 0 0
14 Primary 26 26 131 131 0 0
14 Primary 26 26 132 132 0 0
14 Primary 26 26 133 133 0 0
14 Primary 26 26 134 134 0 0
574 IPC 26 26 135 135 0 0
574 IPC 26 26 136 136 0 0
574 IPC 26 26 137 137 0 0
574 IPC 26 26 138 138 0 0
574 IPC 26 26 139 139 0 0
574 IPC 26 26 140 140 0 0
573 IPC 26 26 141 141 0 0
573 IPC 26 26 142 142 0 0
573 IPC 26 26 143 143 0 0
573 IPC 26 26 144 144 0 0
573 IPC 26 26 145 145 0 0
573 IPC 26 26 146 146 0 0
573 IPC 26 26 147 147 0 0
573 IPC 26 26 148 148 0 0
573 IPC 26 26 149 149 0 0
570 IPC 26 26 150 150 0 0
570 IPC 26 26 151 151 0 0
570 IPC 26 26 152 152 0 0
570 IPC 26 26 153 153 0 0
570 IPC 26 26 154 154 0 0
570 IPC 26 26 155 155 0 0
570 IPC 26 26 156 156 0 0
570 IPC 26 26 157 157 0 0
570 IPC 26 26 158 158 0 0
570 IPC 26 26 159 159 0 0
570 IPC 26 26 160 160 0 0
569 IPC 26 26 161 161 0 0
17 Primary 26 26 162 162 0 0
17 Primary 26 26 163 163 0 0
17 Primary 26 26 164 164 0 0
17 Primary 26 26 165 165 0 0
17 Primary 26 26 166 166 0 0
17 Primary 26 26 167 167 0 0
17 Primary 26 26 168 168 0 0
17 Primary 26 26 169 169 0 0
17 Primary 26 26 170 170 0 0
17 Primary 26 26 171 171 0 0
17 Primary 26 26 172 172 0 0
17 Primary 26 26 173 173 0 0
17 Primary 26 26 174 174 0 0
17 Primary 26 26 175 175 0 0
17 Primary 26 26 176 176 0 0
17 Primary 26 26 177 177 0 0
17 Primary 26 26 178 178 0 0
17 Primary 26 26 179 179 0 0
17 Primary 26 26 180 180 0 0
565 IPC 26 26 181 181 0 0
565 IPC 26 26 182 182 0 0
565 IPC 26 26 183 183 0 0
565 IPC 26 26 184 184 0 0
565 IPC 26 26 185 185 0 0
565 IPC 26 26 186 186 0 0
565 IPC 26 26 187 187 0 0
565 IPC 26 26 188 188 0 0
562 IPC 26 26 189 189 0 0
562 IPC 26 26 190 190 0 0
562 IPC 26 26 191 191 0 0
562 IPC 26 26 192 192 0 0
562 IPC 26 26 193 193 0 0
562 IPC 26 26 194 194 0 0
562 IPC 26 26 195 195 0 0
18 Primary 26 26 196 196 0 0
18 Primary 26 26 197 197 0 0
18 Primary 26 26 198 198 0 0
18 Primary 26 26 199 199 0 0
18 Primary 26 26 200 200 0 0
18 Primary 26 26 201 201 0 0
18 Primary 26 26 202 202 0 0
18 Primary 26 26 203 203 0 0
18 Primary 26 26 204 204 0 0
18 Primary 26 26 205 205 0 0
18 Primary 26 26 206 206 0 0
18 Primary 26 26 207 207 0 0
18 Primary 26 26 208 208 0 0
18 Primary 26 26 209 209 0 0
18 Primary 26 26 210 210 0 0
18 Primary 26 26 211 211 0 0
18 Primary 26 26 212 212 0 0
18 Primary 26 26 213 213 0 0
18 Primary 26 26 214 214 0 0
18 Primary 26 26 215 215 0 0
558 IPC 26 26 216 216 0 0
558 IPC 26 26 217 217 0 0
558 IPC 26 26 218 218 0 0
558 IPC 26 26 219 219 0 0
558 IPC 26 26 220 220 0 0
558 IPC 26 26 221 221 0 0
557 IPC 26 26 222 222 0 0
557 IPC 26 26 223 223 0 0
556 IPC 26 26 224 224 0 0
556 IPC 26 26 225 225 0 0
556 IPC 26 26 226 226 0 0
556 IPC 26 26 227 227 0 0
554 IPC 26 26 228 228 0 0
554 IPC 26 26 229 229 0 0
554 IPC 26 26 230 230 0 0
554 IPC 26 26 231 231 0 0
554 IPC 26 26 232 232 0 0
554 IPC 26 26 233 233 0 0
19 Primary 26 26 234 234 0 0
19 Primary 26 26 235 235 0 0
19 Primary 26 26 236 236 0 0
19 Primary 26 26 237 237 0 0
19 Primary 26 26 238 238 0 0
19 Primary 26 26 239 239 0 0
19 Primary 26 26 240 240 0 0
19 Primary 26 26 241 241 0 0
19 Primary 26 26 242 242 0 0
19 Primary 26 26 243 243 0 0
19 Primary 26 26 244 244 0 0
19 Primary 26 26 245 245 0 0
19 Primary 26 26 246 246 0 0
19 Primary 26 26 247 247 0 0
19 Primary 26 26 248 248 0 0
19 Primary 26 26 249 249 0 0
19 Primary 26 26 250 250 0 0
19 Primary 26 26 251 251 0 0
19 Primary 26 26 252 252 0 0
19 Primary 26 26 253 253 0 0
19 Primary 26 26 254 254 0 0
19 Primary 26 26 255 255 0 0
19 Primary 26 26 256 256 0 0
19 Primary 26 26 257 257 0 0
19 Primary 26 26 258 258 0 0
550 IPC 26 26 259 259 0 0
550 IPC 26 26 260 260 0 0
550 IPC 26 26 261 261 0 0
550 IPC 26 26 262 262 0 0
550 IPC 26 26 263 263 0 0
550 IPC 26 26 264 264 0 0
550 IPC 26 26 265 265 0 0
548 IPC 26 26 266 266 0 0
548 IPC 26 26 267 267 0 0
548 IPC 26 26 268 268 0 0
548 IPC 26 26 269 269 0 0
20 Primary 26 26 270 270 0 0
20 Primary 26 26 271 271 0 0
20 Primary 26 26 272 272 0 0
20 Primary 26 26 273 273 0 0
20 Primary 26 26 274 274 0 0
20 Primary 26 26 275 275 0 0
20 Primary 26 26 276 276 0 0
20 Primary 26 26 277 277 0 0
20 Primary 26 26 278 278 0 0
20 Primary 26 26 279 279 0 0
20 Primary 26 26 280 280 0 0
20 Primary 26 26 281 281 0 0
20 Primary 26 26 282 282 0 0
20 Primary 26 26 283 283 0 0
20 Primary 26 26 284 284 0 0
20 Primary 26 26 285 285 0 0
20 Primary 26 26 286 286 0 0
20 Primary 26 26 287 287 0 0
20 Primary 26 26 288 288 0 0
20 Primary 26 26 289 289 0 0
20 Primary 26 26 290 290 0 0
20 Primary 26 26 291 291 0 0
20 Primary 26 26 292 292 0 0
20 Primary 26 26 293 293 0 0
20 Primary 26 26 294 294 0 0
20 Primary 26 26 295 295 0 0
20 Primary 26 26 296 296 0 0
544 IPC 26 26 297 297 0 0
544 IPC 26 26 298 298 0 0
543 IPC 26 26 299 299 0 0
543 IPC 26 26 300 300 0 0
543 IPC 26 26 301 301 0 0
543 IPC 26 26 302 302 0 0
543 IPC 26 26 303 303 0 0
543 IPC 26 26 304 304 0 0
543 IPC 26 26 305 305 0 0
543 IPC 26 26 306 306 0 0
585 IPC 27 27 77 77 0 0
585 IPC 27 27 78 78 0 0
585 IPC 27 27 79 79 0 0
585 IPC 27 27 80 80 0 0
584 IPC 27 27 81 81 0 0
584 IPC 27 27 82 82 0 0
584 IPC 27 27 83 83 0 0
584 IPC 27 27 84 84 0 0
584 IPC 27 27 85 85 0 0
584 IPC 27 27 86 86 0 0
584 IPC 27 27 87 87 0 0
584 IPC 27 27 88 88 0 0
584 IPC 27 27 89 89 0 0
583 IPC 27 27 90 90 0 0
583 IPC 27 27 91 91 0 0
583 IPC 27 27 92 92 0 0
582 IPC 27 27 93 93 0 0
582 IPC 27 27 94 94 0 0
582 IPC 27 27 95 95 0 0
582 IPC 27 27 96 96 0 0
582 IPC 27 27 97 97 0 0
582 IPC 27 27 98 98 0 0
582 IPC 27 27 99 99 0 0
582 IPC 27 27 100 100 0 0
582 IPC 27 27 101 101 0 0
580 IPC 27 27 110 110 0 0
580 IPC 27 27 111 111 0 0
577 IPC 27 27 112 112 0 0
577 IPC 27 27 113 113 0 0
577 IPC 27 27 114 114 0 0
577 IPC 27 27 115 115 0 0
577 IPC 27 27 116 116 0 0
576 IPC 27 27 117 117 0 0
576 IPC 27 27 118 118 0 0
576 IPC 27 27 119 119 0 0
576 IPC 27 27 120 120 0 0
576 IPC 27 27 121 121 0 0
576 IPC 27 27 122 122 0 0
576 IPC 27 27 123 123 0 0
576 IPC 27 27 124 124 0 0
14 Primary 27 27 125 125 0 0
14 Primary 27 27 126 126 0 0
14 Primary 27 27 127 127 0 0
14 Primary 27 27 128 128 0 0
14 Primary 27 27 129 129 0 0
14 Primary 27 27 130 130 0 0
14 Primary 27 27 131 131 0 0
14 Primary 27 27 132 132 0 0
14 Primary 27 27 133 133 0 0
14 Primary 27 27 134 134 0 0
14 Primary 27 27 135 135 0 0
14 Primary 27 27 136 136 0 0
574 IPC 27 27 137 137 0 0
574 IPC 27 27 138 138 0 0
574 IPC 27 27 139 139 0 0
574 IPC 27 27 140 140 0 0
573 IPC 27 27 141 141 0 0
573 IPC 27 27 142 142 0 0
573 IPC 27 27 143 143 0 0
573 IPC 27 27 144 144 0 0
573 IPC 27 27 145 145 0 0
573 IPC 27 27 146 146 0 0
573 IPC 27 27 147 147 0 0
573 IPC 27 27 148 148 0 0
573 IPC 27 27 149 149 0 0
570 IPC 27 27 150 150 0 0
570 IPC 27 27 151 151 0 0
570 IPC 27 27 152 152 0 0
570 IPC 27 27 153 153 0 0
570 IPC 27 27 154 154 0 0
570 IPC 27 27 155 155 0 0
570 IPC 27 27 156 156 0 0
570 IPC 27 27 157 157 0 0
570 IPC 27 27 158 158 0 0
570 IPC 27 27 159 159 0 0
17 Primary 27 27 160 160 0 0
17 Primary 27 27 161 161 0 0
17 Primary 27 27 162 162 0 0
17 Primary 27 27 163 163 0 0
17 Primary 27 27 164 164 0 0
17 Primary 27 27 165 165 0 0
17 Primary 27 27 166 166 0 0
17 Primary 27 27 167 167 0 0
17 Primary 27 27 168 168 0 0
17 Primary 27 27 169 169 0 0
17 Primary 27 27 170 170 0 0
17 Primary 27 27 171 171 0 0
17 Primary 27 27 172 172 0 0
17 Primary 27 27 173 173 0 0
17 Primary 27 27 174 174 0 0
17 Primary 27 27 175 175 0 0
17 Primary 27 27 176 176 0 0
17 Primary 27 27 177 177 0 0
17 Primary 27 27 178 178 0 0
17 Primary 27 27 179 179 0 0
17 Primary 27 27 180 180 0 0
17 Primary 27 27 181 181 0 0
565 IPC 27 27 182 182 0 0
565 IPC 27 27 183 183 0 0
565 IPC 27 27 184 184 0 0
565 IPC 27 27 185 185 0 0
565 IPC 27 27 186 186 0 0
564 IPC 27 27 187 187 0 0
564 IPC 27 27 188 188 0 0
564 IPC 27 27 189 189 0 0
562 IPC 27 27 190 190 0 0
562 IPC 27 27 191 191 0 0
562 IPC 27 27 192 192 0 0
562 IPC 27 27 193 193 0 0
562 IPC 27 27 194 194 0 0
18 Primary 27 27 195 195 0 0
18 Primary 27 27 196 196 0 0
18 Primary 27 27 197 197 0 0
18 Primary 27 27 198 198 0 0
18 Primary 27 27 199 199 0 0
18 Primary 27 27 200 200 0 0
18 Primary 27 27 201 201 0 0
18 Primary 27 27 202 202 0 0
18 Primary 27 27 203 203 0 0
18 Primary 27 27 204 204 0 0
18 Primary 27 27 205 205 0 0
18 Primary 27 27 206 206 0 0
18 Primary 27 27 207 207 0 0
18 Primary 27 27 208 208 0 0
18 Primary 27 27 209 209 0 0
18 Primary 27 27 210 210 0 0
18 Primary 27 27 211 211 0 0
18 Primary 27 27 212 212 0 0
18 Primary 27 27 213 213 0 0
18 Primary 27 27 214 214 0 0
18 Primary 27 27 215 215 0 0
18 Primary 27 27 216 216 0 0
558 IPC 27 27 217 217 0 0
558 IPC 27 27 218 218 0 0
558 IPC 27 27 219 219 0 0
558 IPC 27 27 220 220 0 0
558 IPC 27 27 221 221 0 0
556 IPC 27 27 222 222 0 0
556 IPC 27 27 223 223 0 0
556 IPC 27 27 224 224 0 0
556 IPC 27 27 225 225 0 0
556 IPC 27 27 226 226 0 0
556 IPC 27 27 227 227 0 0
556 IPC 27 27 228 228 0 0
554 IPC 27 27 229 229 0 0
554 IPC 27 27 230 230 0 0
554 IPC 27 27 231 231 0 0
554 IPC 27 27 232 232 0 0
19 Primary 27 27 233 233 0 0
19 Primary 27 27 234 234 0 0
19 Primary 27 27 235 235 0 0
19 Primary 27 27 236 236 0 0
19 Primary 27 27 237 237 0 0
19 Primary 27 27 238 238 0 0
19 Primary 27 27 239 239 0 0
19 Primary 27 27 240 240 0 0
19 Primary 27 27 241 241 0 0
19 Primary 27 27 242 242 0 0
19 Primary 27 27 243 243 0 0
19 Primary 27 27 244 244 0 0
19 Primary 27 27 245 245 0 0
19 Primary 27 27 246 246 0 0
19 Primary 27 27 247 247 0 0
19 Primary 27 27 248 248 0 0
19 Primary 27 27 249 249 0 0
19 Primary 27 27 250 250 0 0
19 Primary 27 27 251 251 0 0
19 Primary 27 27 252 252 0 0
19 Primary 27 27 253 253 0 0
19 Primary 27 27 254 254 0 0
19 Primary 27 27 255 255 0 0
19 Primary 27 27 256 256 0 0
19 Primary 27 27 257 257 0 0
19 Primary 27 27 258 258 0 0
550 IPC 27 27 259 259 0 0
550 IPC 27 27 260 260 0 0
550 IPC 27 27 261 261 0 0
550 IPC 27 27 262 262 0 0
550 IPC 27 27 263 263 0 0
550 IPC 27 27 264 264 0 0
550 IPC 27 27 265 265 0 0
548 IPC 27 27 266 266 0 0
548 IPC 27 27 267 267 0 0
548 IPC 27 27 268 268 0 0
548 IPC 27 27 269 269 0 0
20 Primary 27 27 270 270 0 0
20 Primary 27 27 271 271 0 0
20 Primary 27 27 272 272 0 0
20 Primary 27 27 273 273 0 0
20 Primary 27 27 274 274 0 0
20 Primary 27 27 275 275 0 0
20 Primary 27 27 276 276 0 0
20 Primary 27 27 277 277 0 0
20 Primary 27 27 278 278 0 0
20 Primary 27 27 279 279 0 0
20 Primary 27 27 280 280 0 0
20 Primary 27 27 281 281 0 0
20 Primary 27 27 282 282 0 0
20 Primary 27 27 283 283 0 0
20 Primary 27 27 284 284 0 0
20 Primary 27 27 285 285 0 0
20 Primary 27 27 286 286 0 0
20 Primary 27 27 287 287 0 0
20 Primary 27 27 288 288 0 0
20 Primary 27 27 289 289 0 0
20 Primary 27 27 290 290 0 0
20 Primary 27 27 291 291 0 0
20 Primary 27 27 292 292 0 0
20 Primary 27 27 293 293 0 0
20 Primary 27 27 294 294 0 0
20 Primary 27 27 295 295 0 0
20 Primary 27 27 296 296 0 0
544 IPC 27 27 297 297 0 0
543 IPC 27 27 298 298 0 0
543 IPC 27 27 299 299 0 0
543 IPC 27 27 300 300 0 0
543 IPC 27 27 301 301 0 0
543 IPC 27 27 302 302 0 0
543 IPC 27 27 303 303 0 0
543 IPC 27 27 304 304 0 0
543 IPC 27 27 305 305 0 0
543 IPC 27 27 306 306 0 0
585 IPC 28 28 73 73 0 0
585 IPC 28 28 74 74 0 0
585 IPC 28 28 75 75 0 0
585 IPC 28 28 76 76 0 0
585 IPC 28 28 77 77 0 0
585 IPC 28 28 78 78 0 0
585 IPC 28 28 79 79 0 0
585 IPC 28 28 80 80 0 0
584 IPC 28 28 81 81 0 0
584 IPC 28 28 82 82 0 0
584 IPC 28 28 83 83 0 0
584 IPC 28 28 84 84 0 0
584 IPC 28 28 85 85 0 0
584 IPC 28 28 86 86 0 0
584 IPC 28 28 87 87 0 0
584 IPC 28 28 88 88 0 0
584 IPC 28 28 89 89 0 0
583 IPC 28 28 90 90 0 0
583 IPC 28 28 91 91 0 0
582 IPC 28 28 92 92 0 0
582 IPC 28 28 93 93 0 0
582 IPC 28 28 94 94 0 0
582 IPC 28 28 95 95 0 0
582 IPC 28 28 96 96 0 0
582 IPC 28 28 97 97 0 0
582 IPC 28 28 98 98 0 0
582 IPC 28 28 99 99 0 0
582 IPC 28 28 100 100 0 0
581 IPC 28 28 101 101 0 0
581 IPC 28 28 102 102 0 0
581 IPC 28 28 103 103 0 0
581 IPC 28 28 104 104 0 0
581 IPC 28 28 105 105 0 0
581 IPC 28 28 106 106 0 0
581 IPC 28 28 107 107 0 0
580 IPC 28 28 108 108 0 0
580 IPC 28 28 109 109 0 0
580 IPC 28 28 110 110 0 0
577 IPC 28 28 111 111 0 0
577 IPC 28 28 112 112 0 0
577 IPC 28 28 113 113 0 0
577 IPC 28 28 114 114 0 0
577 IPC 28 28 115 115 0 0
577 IPC 28 28 116 116 0 0
576 IPC 28 28 117 117 0 0
576 IPC 28 28 118 118 0 0
576 IPC 28 28 119 119 0 0
576 IPC 28 28 120 120 0 0
576 IPC 28 28 121 121 0 0
576 IPC 28 28 122 122 0 0
14 Primary 28 28 123 123 0 0
14 Primary 28 28 124 124 0 0
14 Primary 28 28 125 125 0 0
14 Primary 28 28 126 126 0 0
14 Primary 28 28 127 127 0 0
14 Primary 28 28 128 128 0 0
14 Primary 28 28 129 129 0 0
14 Primary 28 28 130 130 0 0
14 Primary 28 28 131 131 0 0
14 Primary 28 28 132 132 0 0
14 Primary 28 28 133 133 0 0
14 Primary 28 28 134 134 0 0
14 Primary 28 28 135 135 0 0
14 Primary 28 28 136 136 0 0
14 Primary 28 28 137 137 0 0
14 Primary 28 28 138 138 0 0
14 Primary 28 28 139 139 0 0
574 IPC 28 28 140 140 0 0
573 IPC 28 28 141 141 0 0
573 IPC 28 28 142 142 0 0
573 IPC 28 28 143 143 0 0
573 IPC 28 28 144 144 0 0
573 IPC 28 28 145 145 0 0
573 IPC 28 28 146 146 0 0
573 IPC 28 28 147 147 0 0
573 IPC 28 28 148 148 0 0
572 IPC 28 28 149 149 0 0
572 IPC 28 28 150 150 0 0
570 IPC 28 28 151 151 0 0
570 IPC 28 28 152 152 0 0
570 IPC 28 28 153 153 0 0
570 IPC 28 28 154 154 0 0
570 IPC 28 28 155 155 0 0
570 IPC 28 28 156 156 0 0
570 IPC 28 28 157 157 0 0
570 IPC 28 28 158 158 0 0
17 Primary 28 28 159 159 0 0
17 Primary 28 28 160 160 0 0
17 Primary 28 28 161 161 0 0
17 Primary 28 28 162 162 0 0
17 Primary 28 28 163 163 0 0
17 Primary 28 28 164 164 0 0
17 Primary 28 28 165 165 0 0
17 Primary 28 28 166 166 0 0
17 Primary 28 28 167 167 0 0
17 Primary 28 28 168 168 0 0
17 Primary 28 28 169 169 0 0
17 Primary 28 28 170 170 0 0
17 Primary 28 28 171 171 0 0
17 Primary 28 28 172 172 0 0
17 Primary 28 28 173 173 0 0
17 Primary 28 28 174 174 0 0
17 Primary 28 28 175 175 0 0
17 Primary 28 28 176 176 0 0
17 Primary 28 28 177 177 0 0
17 Primary 28 28 178 178 0 0
17 Primary 28 28 179 179 0 0
17 Primary 28 28 180 180 0 0
17 Primary 28 28 181 181 0 0
17 Primary 28 28 182 182 0 0
565 IPC 28 28 183 183 0 0
565 IPC 28 28 184 184 0 0
565 IPC 28 28 185 185 0 0
564 IPC 28 28 186 186 0 0
564 IPC 28 28 187 187 0 0
564 IPC 28 28 188 188 0 0
564 IPC 28 28 189 189 0 0
564 IPC 28 28 190 190 0 0
564 IPC 28 28 191 191 0 0
562 IPC 28 28 192 192 0 0
562 IPC 28 28 193 193 0 0
18 Primary 28 28 194 194 0 0
18 Primary 28 28 195 195 0 0
18 Primary 28 28 196 196 0 0
18 Primary 28 28 197 197 0 0
18 Primary 28 28 198 198 0 0
18 Primary 28 28 199 199 0 0
18 Primary 28 28 200 200 0 0
18 Primary 28 28 201 201 0 0
18 Primary 28 28 202 202 0 0
18 Primary 28 28 203 203 0 0
18 Primary 28 28 204 204 0 0
18 Primary 28 28 205 205 0 0
18 Primary 28 28 206 206 0 0
18 Primary 28 28 207 207 0 0
18 Primary 28 28 208 208 0 0
18 Primary 28 28 209 209 0 0
18 Primary 28 28 210 210 0 0
18 Primary 28 28 211 211 0 0
18 Primary 28 28 212 212 0 0
18 Primary 28 28 213 213 0 0
18 Primary 28 28 214 214 0 0
18 Primary 28 28 215 215 0 0
18 Primary 28 28 216 216 0 0
18 Primary 28 28 217 217 0 0
18 Primary 28 28 218 218 0 0
558 IPC 28 28 219 219 0 0
558 IPC 28 28 220 220 0 0
556 IPC 28 28 221 221 0 0
556 IPC 28 28 222 222 0 0
556 IPC 28 28 223 223 0 0
556 IPC 28 28 224 224 0 0
556 IPC 28 28 225 225 0 0
556 IPC 28 28 226 226 0 0
556 IPC 28 28 227 227 0 0
556 IPC 28 28 228 228 0 0
556 IPC 28 28 229 229 0 0
556 IPC 28 28 230 230 0 0
556 IPC 28 28 231 231 0 0
19 Primary 28 28 232 232 0 0
19 Primary 28 28 233 233 0 0
19 Primary 28 28 234 234 0 0
19 Primary 28 28 235 235 0 0
19 Primary 28 28 236 236 0 0
19 Primary 28 28 237 237 0 0
19 Primary 28 28 238 238 0 0
19 Primary 28 28 239 239 0 0
19 Primary 28 28 240 240 0 0
19 Primary 28 28 241 241 0 0
19 Primary 28 28 242 242 0 0
19 Primary 28 28 243 243 0 0
19 Primary 28 28 244 244 0 0
19 Primary 28 28 245 245 0 0
19 Primary 28 28 246 246 0 0
19 Primary 28 28 247 247 0 0
19 Primary 28 28 248 248 0 0
19 Primary 28 28 249 249 0 0
19 Primary 28 28 250 250 0 0
19 Primary 28 28 251 251 0 0
19 Primary 28 28 252 252 0 0
19 Primary 28 28 253 253 0 0
19 Primary 28 28 254 254 0 0
19 Primary 28 28 255 255 0 0
19 Primary 28 28 256 256 0 0
19 Primary 28 28 257 257 0 0
19 Primary 28 28 258 258 0 0
19 Primary 28 28 259 259 0 0
550 IPC 28 28 260 260 0 0
550 IPC 28 28 261 261 0 0
550 IPC 28 28 262 262 0 0
550 IPC 28 28 263 263 0 0
550 IPC 28 28 264 264 0 0
550 IPC 28 28 265 265 0 0
548 IPC 28 28 266 266 0 0
548 IPC 28 28 267 267 0 0
548 IPC 28 28 268 268 0 0
548 IPC 28 28 269 269 0 0
20 Primary 28 28 270 270 0 0
20 Primary 28 28 271 271 0 0
20 Primary 28 28 272 272 0 0
20 Primary 28 28 273 273 0 0
20 Primary 28 28 274 274 0 0
20 Primary 28 28 275 275 0 0
20 Primary 28 28 276 276 0 0
20 Primary 28 28 277 277 0 0
20 Primary 28 28 278 278 0 0
20 Primary 28 28 279 279 0 0
20 Primary 28 28 280 280 0 0
20 Primary 28 28 281 281 0 0
20 Primary 28 28 282 282 0 0
20 Primary 28 28 283 283 0 0
20 Primary 28 28 284 284 0 0
20 Primary 28 28 285 285 0 0
20 Primary 28 28 286 286 0 0
20 Primary 28 28 287 287 0 0
20 Primary 28 28 288 288 0 0
20 Primary 28 28 289 289 0 0
20 Primary 28 28 290 290 0 0
20 Primary 28 28 291 291 0 0
20 Primary 28 28 292 292 0 0
20 Primary 28 28 293 293 0 0
20 Primary 28 28 294 294 0 0
20 Primary 28 28 295 295 0 0
20 Primary 28 28 296 296 0 0
20 Primary 28 28 297 297 0 0
543 IPC 28 28 298 298 0 0
543 IPC 28 28 299 299 0 0
543 IPC 28 28 300 300 0 0
543 IPC 28 28 301 301 0 0
543 IPC 28 28 302 302 0 0
543 IPC 28 28 303 303 0 0
543 IPC 28 28 304 304 0 0
543 IPC 28 28 305 305 0 0
543 IPC 28 28 306 306 0 0
588 IPC 29 29 61 61 0 0
588 IPC 29 29 62 62 0 0
585 IPC 29 29 71 71 0 0
585 IPC 29 29 72 72 0 0
585 IPC 29 29 73 73 0 0
585 IPC 29 29 74 74 0 0
585 IPC 29 29 75 75 0 0
585 IPC 29 29 76 76 0 0
585 IPC 29 29 77 77 0 0
585 IPC 29 29 78 78 0 0
585 IPC 29 29 79 79 0 0
585 IPC 29 29 80 80 0 0
584 IPC 29 29 81 81 0 0
584 IPC 29 29 82 82 0 0
584 IPC 29 29 83 83 0 0
584 IPC 29 29 84 84 0 0
584 IPC 29 29 85 85 0 0
584 IPC 29 29 86 86 0 0
584 IPC 29 29 87 87 0 0
584 IPC 29 29 88 88 0 0
584 IPC 29 29 89 89 0 0
584 IPC 29 29 90 90 0 0
582 IPC 29 29 91 91 0 0
582 IPC 29 29 92 92 0 0
582 IPC 29 29 93 93 0 0
582 IPC 29 29 94 94 0 0
582 IPC 29 29 95 95 0 0
582 IPC 29 29 96 96 0 0
582 IPC 29 29 97 97 0 0
582 IPC 29 29 98 98 0 0
582 IPC 29 29 99 99 0 0
582 IPC 29 29 100 100 0 0
581 IPC 29 29 101 101 0 0
581 IPC 29 29 102 102 0 0
581 IPC 29 29 103 103 0 0
581 IPC 29 29 104 104 0 0
581 IPC 29 29 105 105 0 0
581 IPC 29 29 106 106 0 0
581 IPC 29 29 107 107 0 0
580 IPC 29 29 108 108 0 0
580 IPC 29 29 109 109 0 0
580 IPC 29 29 110 110 0 0
577 IPC 29 29 111 111 0 0
577 IPC 29 29 112 112 0 0
577 IPC 29 29 113 113 0 0
577 IPC 29 29 114 114 0 0
577 IPC 29 29 115 115 0 0
577 IPC 29 29 116 116 0 0
577 IPC 29 29 117 117 0 0
576 IPC 29 29 118 118 0 0
576 IPC 29 29 119 119 0 0
576 IPC 29 29 120 120 0 0
576 IPC 29 29 121 121 0 0
14 Primary 29 29 122 122 0 0
14 Primary 29 29 123 123 0 0
14 Primary 29 29 124 124 0 0
14 Primary 29 29 125 125 0 0
14 Primary 29 29 126 126 0 0
14 Primary 29 29 127 127 0 0
14 Primary 29 29 128 128 0 0
14 Primary 29 29 129 129 0 0
14 Primary 29 29 130 130 0 0
14 Primary 29 29 131 131 0 0
14 Primary 29 29 132 132 0 0
14 Primary 29 29 133 133 0 0
14 Primary 29 29 134 134 0 0
14 Primary 29 29 135 135 0 0
14 Primary 29 29 136 136 0 0
14 Primary 29 29 137 137 0 0
14 Primary 29 29 138 138 0 0
14 Primary 29 29 139 139 0 0
14 Primary 29 29 140 140 0 0
14 Primary 29 29 141 141 0 0
572 IPC 29 29 142 142 0 0
572 IPC 29 29 143 143 0 0
572 IPC 29 29 144 144 0 0
572 IPC 29 29 145 145 0 0
572 IPC 29 29 146 146 0 0
572 IPC 29 29 147 147 0 0
572 IPC 29 29 148 148 0 0
572 IPC 29 29 149 149 0 0
572 IPC 29 29 150 150 0 0
572 IPC 29 29 151 151 0 0
570 IPC 29 29 152 152 0 0
570 IPC 29 29 153 153 0 0
570 IPC 29 29 154 154 0 0
570 IPC 29 29 155 155 0 0
570 IPC 29 29 156 156 0 0
17 Primary 29 29 157 157 0 0
17 Primary 29 29 158 158 0 0
17 Primary 29 29 159 159 0 0
17 Primary 29 29 160 160 0 0
17 Primary 29 29 161 161 0 0
17 Primary 29 29 162 162 0 0
17 Primary 29 29 163 163 0 0
17 Primary 29 29 164 164 0 0
17 Primary 29 29 165 165 0 0
17 Primary 29 29 166 166 0 0
17 Primary 29 29 167 167 0 0
17 Primary 29 29 168 168 0 0
17 Primary 29 29 169 169 0 0
17 Primary 29 29 170 170 0 0
17 Primary 29 29 171 171 0 0
17 Primary 29 29 172 172 0 0
17 Primary 29 29 173 173 0 0
17 Primary 29 29 174 174 0 0
17 Primary 29 29 175 175 0 0
17 Primary 29 29 176 176 0 0
17 Primary 29 29 177 177 0 0
17 Primary 29 29 178 178 0 0
17 Primary 29 29 179 179 0 0
17 Primary 29 29 180 180 0 0
17 Primary 29 29 181 181 0 0
17 Primary 29 29 182 182 0 0
564 IPC 29 29 183 183 0 0
564 IPC 29 29 184 184 0 0
564 IPC 29 29 185 185 0 0
564 IPC 29 29 186 186 0 0
564 IPC 29 29 187 187 0 0
564 IPC 29 29 188 188 0 0
564 IPC 29 29 189 189 0 0
564 IPC 29 29 190 190 0 0
564 IPC 29 29 191 191 0 0
18 Primary 29 29 192 192 0 0
18 Primary 29 29 193 193 0 0
18 Primary 29 29 194 194 0 0
18 Primary 29 29 195 195 0 0
18 Primary 29 29 196 196 0 0
18 Primary 29 29 197 197 0 0
18 Primary 29 29 198 198 0 0
18 Primary 29 29 199 199 0 0
18 Primary 29 29 200 200 0 0
18 Primary 29 29 201 201 0 0
18 Primary 29 29 202 202 0 0
18 Primary 29 29 203 203 0 0
18 Primary 29 29 204 204 0 0
18 Primary 29 29 205 205 0 0
18 Primary 29 29 206 206 0 0
18 Primary 29 29 207 207 0 0
18 Primary 29 29 208 208 0 0
18 Primary 29 29 209 209 0 0
18 Primary 29 29 210 210 0 0
18 Primary 29 29 211 211 0 0
18 Primary 29 29 212 212 0 0
18 Primary 29 29 213 213 0 0
18 Primary 29 29 214 214 0 0
18 Primary 29 29 215 215 0 0
18 Primary 29 29 216 216 0 0
18 Primary 29 29 217 217 0 0
18 Primary 29 29 218 218 0 0
18 Primary 29 29 219 219 0 0
556 IPC 29 29 220 220 0 0
556 IPC 29 29 221 221 0 0
556 IPC 29 29 222 222 0 0
556 IPC 29 29 223 223 0 0
556 IPC 29 29 224 224 0 0
556 IPC 29 29 225 225 0 0
556 IPC 29 29 226 226 0 0
556 IPC 29 29 227 227 0 0
556 IPC 29 29 228 228 0 0
556 IPC 29 29 229 229 0 0
19 Primary 29 29 230 230 0 0
19 Primary 29 29 231 231 0 0
19 Primary 29 29 232 232 0 0
19 Primary 29 29 233 233 0 0
19 Primary 29 29 234 234 0 0
19 Primary 29 29 235 235 0 0
19 Primary 29 29 236 236 0 0
19 Primary 29 29 237 237 0 0
19 Primary 29 29 238 238 0 0
19 Primary 29 29 239 239 0 0
19 Primary 29 29 240 240 0 0
19 Primary 29 29 241 241 0 0
19 Primary 29 29 242 242 0 0
19 Primary 29 29 243 243 0 0
19 Primary 29 29 244 244 0 0
19 Primary 29 29 245 245 0 0
19 Primary 29 29 246 246 0 0
19 Primary 29 29 247 247 0 0
19 Primary 29 29 248 248 0 0
19 Primary 29 29 249 249 0 0
19 Primary 29 29 250 250 0 0
19 Primary 29 29 251 251 0 0
19 Primary 29 29 252 252 0 0
19 Primary 29 29 253 253 0 0
19 Primary 29 29 254 254 0 0
19 Primary 29 29 255 255 0 0
19 Primary 29 29 256 256 0 0
19 Primary 29 29 257 257 0 0
19 Primary 29 29 258 258 0 0
19 Primary 29 29 259 259 0 0
549 IPC 29 29 260 260 0 0
549 IPC 29 29 261 261 0 0
549 IPC 29 29 262 262 0 0
549 IPC 29 29 263 263 0 0
549 IPC 29 29 264 264 0 0
549 IPC 29 29 265 265 0 0
549 IPC 29 29 266 266 0 0
548 IPC 29 29 267 267 0 0
548 IPC 29 29 268 268 0 0
20 Primary 29 29 269 269 0 0
20 Primary 29 29 270 270 0 0
20 Primary 29 29 271 271 0 0
20 Primary 29 29 272 272 0 0
20 Primary 29 29 273 273 0 0
20 Primary 29 29 274 274 0 0
20 Primary 29 29 275 275 0 0
20 Primary 29 29 276 276 0 0
20 Primary 29 29 277 277 0 0
20 Primary 29 29 278 278 0 0
20 Primary 29 29 279 279 0 0
20 Primary 29 29 280 280 0 0
20 Primary 29 29 281 281 0 0
20 Primary 29 29 282 282 0 0
20 Primary 29 29 283 283 0 0
20 Primary 29 29 284 284 0 0
20 Primary 29 29 285 285 0 0
20 Primary 29 29 286 286 0 0
20 Primary 29 29 287 287 0 0
20 Primary 29 29 288 288 0 0
20 Primary 29 29 289 289 0 0
20 Primary 29 29 290 290 0 0
20 Primary 29 29 291 291 0 0
20 Primary 29 29 292 292 0 0
20 Primary 29 29 293 293 0 0
20 Primary 29 29 294 294 0 0
20 Primary 29 29 295 295 0 0
20 Primary 29 29 296 296 0 0
20 Primary 29 29 297 297 0 0
543 IPC 29 29 298 298 0 0
543 IPC 29 29 299 299 0 0
543 IPC 29 29 300 300 0 0
543 IPC 29 29 301 301 0 0
543 IPC 29 29 302 302 0 0
543 IPC 29 29 303 303 0 0
543 IPC 29 29 304 304 0 0
543 IPC 29 29 305 305 0 0
543 IPC 29 29 306 306 0 0
588 IPC 30 30 60 60 0 0
588 IPC 30 30 61 61 0 0
588 IPC 30 30 62 62 0 0
588 IPC 30 30 63 63 0 0
588 IPC 30 30 64 64 0 0
588 IPC 30 30 65 65 0 0
588 IPC 30 30 66 66 0 0
588 IPC 30 30 67 67 0 0
588 IPC 30 30 68 68 0 0
588 IPC 30 30 69 69 0 0
585 IPC 30 30 70 70 0 0
585 IPC 30 30 71 71 0 0
585 IPC 30 30 72 72 0 0
585 IPC 30 30 73 73 0 0
585 IPC 30 30 74 74 0 0
585 IPC 30 30 75 75 0 0
585 IPC 30 30 76 76 0 0
585 IPC 30 30 77 77 0 0
585 IPC 30 30 78 78 0 0
585 IPC 30 30 79 79 0 0
585 IPC 30 30 80 80 0 0
585 IPC 30 30 81 81 0 0
584 IPC 30 30 82 82 0 0
584 IPC 30 30 83 83 0 0
584 IPC 30 30 84 84 0 0
584 IPC 30 30 85 85 0 0
584 IPC 30 30 86 86 0 0
584 IPC 30 30 87 87 0 0
584 IPC 30 30 88 88 0 0
584 IPC 30 30 89 89 0 0
584 IPC 30 30 90 90 0 0
582 IPC 30 30 91 91 0 0
582 IPC 30 30 92 92 0 0
582 IPC 30 30 93 93 0 0
582 IPC 30 30 94 94 0 0
582 IPC 30 30 95 95 0 0
582 IPC 30 30 96 96 0 0
582 IPC 30 30 97 97 0 0
582 IPC 30 30 98 98 0 0
582 IPC 30 30 99 99 0 0
582 IPC 30 30 100 100 0 0
581 IPC 30 30 101 101 0 0
581 IPC 30 30 102 102 0 0
581 IPC 30 30 103 103 0 0
581 IPC 30 30 104 104 0 0
581 IPC 30 30 105 105 0 0
581 IPC 30 30 106 106 0 0
580 IPC 30 30 107 107 0 0
580 IPC 30 30 108 108 0 0
580 IPC 30 30 109 109 0 0
580 IPC 30 30 110 110 0 0
580 IPC 30 30 111 111 0 0
577 IPC 30 30 112 112 0 0
577 IPC 30 30 113 113 0 0
577 IPC 30 30 114 114 0 0
577 IPC 30 30 115 115 0 0
577 IPC 30 30 116 116 0 0
577 IPC 30 30 117 117 0 0
577 IPC 30 30 118 118 0 0
576 IPC 30 30 119 119 0 0
576 IPC 30 30 120 120 0 0
14 Primary 30 30 121 121 0 0
14 Primary 30 30 122 122 0 0
14 Primary 30 30 123 123 0 0
14 Primary 30 30 124 124 0 0
14 Primary 30 30 125 125 0 0
14 Primary 30 30 126 126 0 0
14 Primary 30 30 127 127 0 0
14 Primary 30 30 128 128 0 0
14 Primary 30 30 129 129 0 0
14 Primary 30 30 130 130 0 0
14 Primary 30 30 131 131 0 0
14 Primary 30 30 132 132 0 0
14 Primary 30 30 133 133 0 0
14 Primary 30 30 134 134 0 0
14 Primary 30 30 135 135 0 0
14 Primary 30 30 136 136 0 0
14 Primary 30 30 137 137 0 0
14 Primary 30 30 138 138 0 0
14 Primary 30 30 139 139 0 0
14 Primary 30 30 140 140 0 0
14 Primary 30 30 141 141 0 0
14 Primary 30 30 142 142 0 0
14 Primary 30 30 143 143 0 0
572 IPC 30 30 144 144 0 0
572 IPC 30 30 145 145 0 0
572 IPC 30 30 146 146 0 0
572 IPC 30 30 147 147 0 0
572 IPC 30 30 148 148 0 0
572 IPC 30 30 149 149 0 0
572 IPC 30 30 150 150 0 0
572 IPC 30 30 151 151 0 0
570 IPC 30 30 152 152 0 0
570 IPC 30 30 153 153 0 0
570 IPC 30 30 154 154 0 0
570 IPC 30 30 155 155 0 0
17 Primary 30 30 156 156 0 0
17 Primary 30 30 157 157 0 0
17 Primary 30 30 158 158 0 0
17 Primary 30 30 159 159 0 0
17 Primary 30 30 160 160 0 0
17 Primary 30 30 161 161 0 0
17 Primary 30 30 162 162 0 0
17 Primary 30 30 163 163 0 0
17 Primary 30 30 164 164 0 0
17 Primary 30 30 165 165 0 0
17 Primary 30 30 166 166 0 0
17 Primary 30 30 167 167 0 0
17 Primary 30 30 168 168 0 0
17 Primary 30 30 169 169 0 0
17 Primary 30 30 170 170 0 0
17 Primary 30 30 171 171 0 0
17 Primary 30 30 172 172 0 0
17 Primary 30 30 173 173 0 0
17 Primary 30 30 174 174 0 0
17 Primary 30 30 175 175 0 0
17 Primary 30 30 176 176 0 0
17 Primary 30 30 177 177 0 0
17 Primary 30 30 178 178 0 0
17 Primary 30 30 179 179 0 0
17 Primary 30 30 180 180 0 0
17 Primary 30 30 181 181 0 0
17 Primary 30 30 182 182 0 0
17 Primary 30 30 183 183 0 0
564 IPC 30 30 184 184 0 0
564 IPC 30 30 185 185 0 0
564 IPC 30 30 186 186 0 0
564 IPC 30 30 187 187 0 0
564 IPC 30 30 188 188 0 0
564 IPC 30 30 189 189 0 0
564 IPC 30 30 190 190 0 0
564 IPC 30 30 191 191 0 0
18 Primary 30 30 192 192 0 0
18 Primary 30 30 193 193 0 0
18 Primary 30 30 194 194 0 0
18 Primary 30 30 195 195 0 0
18 Primary 30 30 196 196 0 0
18 Primary 30 30 197 197 0 0
18 Primary 30 30 198 198 0 0
18 Primary 30 30 199 199 0 0
18 Primary 30 30 200 200 0 0
18 Primary 30 30 201 201 0 0
18 Primary 30 30 202 202 0 0
18 Primary 30 30 203 203 0 0
18 Primary 30 30 204 204 0 0
18 Primary 30 30 205 205 0 0
18 Primary 30 30 206 206 0 0
18 Primary 30 30 207 207 0 0
18 Primary 30 30 208 208 0 0
18 Primary 30 30 209 209 0 0
18 Primary 30 30 210 210 0 0
18 Primary 30 30 211 211 0 0
18 Primary 30 30 212 212 0 0
18 Primary 30 30 213 213 0 0
18 Primary 30 30 214 214 0 0
18 Primary 30 30 215 215 0 0
18 Primary 30 30 216 216 0 0
18 Primary 30 30 217 217 0 0
18 Primary 30 30 218 218 0 0
18 Primary 30 30 219 219 0 0
18 Primary 30 30 220 220 0 0
556 IPC 30 30 221 221 0 0
556 IPC 30 30 222 222 0 0
556 IPC 30 30 223 223 0 0
556 IPC 30 30 224 224 0 0
556 IPC 30 30 225 225 0 0
556 IPC 30 30 226 226 0 0
556 IPC 30 30 227 227 0 0
556 IPC 30 30 228 228 0 0
556 IPC 30 30 229 229 0 0
19 Primary 30 30 230 230 0 0
19 Primary 30 30 231 231 0 0
19 Primary 30 30 232 232 0 0
19 Primary 30 30 233 233 0 0
19 Primary 30 30 234 234 0 0
19 Primary 30 30 235 235 0 0
19 Primary 30 30 236 236 0 0
19 Primary 30 30 237 237 0 0
19 Primary 30 30 238 238 0 0
19 Primary 30 30 239 239 0 0
19 Primary 30 30 240 240 0 0
19 Primary 30 30 241 241 0 0
19 Primary 30 30 242 242 0 0
19 Primary 30 30 243 243 0 0
19 Primary 30 30 244 244 0 0
19 Primary 30 30 245 245 0 0
19 Primary 30 30 246 246 0 0
19 Primary 30 30 247 247 0 0
19 Primary 30 30 248 248 0 0
19 Primary 30 30 249 249 0 0
19 Primary 30 30 250 250 0 0
19 Primary 30 30 251 251 0 0
19 Primary 30 30 252 252 0 0
19 Primary 30 30 253 253 0 0
19 Primary 30 30 254 254 0 0
19 Primary 30 30 255 255 0 0
19 Primary 30 30 256 256 0 0
19 Primary 30 30 257 257 0 0
19 Primary 30 30 258 258 0 0
19 Primary 30 30 259 259 0 0
19 Primary 30 30 260 260 0 0
549 IPC 30 30 261 261 0 0
549 IPC 30 30 262 262 0 0
549 IPC 30 30 263 263 0 0
549 IPC 30 30 264 264 0 0
549 IPC 30 30 265 265 0 0
549 IPC 30 30 266 266 0 0
549 IPC 30 30 267 267 0 0
548 IPC 30 30 268 268 0 0
20 Primary 30 30 269 269 0 0
20 Primary 30 30 270 270 0 0
20 Primary 30 30 271 271 0 0
20 Primary 30 30 272 272 0 0
20 Primary 30 30 273 273 0 0
20 Primary 30 30 274 274 0 0
20 Primary 30 30 275 275 0 0
20 Primary 30 30 276 276 0 0
20 Primary 30 30 277 277 0 0
20 Primary 30 30 278 278 0 0
20 Primary 30 30 279 279 0 0
20 Primary 30 30 280 280 0 0
20 Primary 30 30 281 281 0 0
20 Primary 30 30 282 282 0 0
20 Primary 30 30 283 283 0 0
20 Primary 30 30 284 284 0 0
20 Primary 30 30 285 285 0 0
20 Primary 30 30 286 286 0 0
20 Primary 30 30 287 287 0 0
20 Primary 30 30 288 288 0 0
20 Primary 30 30 289 289 0 0
20 Primary 30 30 290 290 0 0
20 Primary 30 30 291 291 0 0
20 Primary 30 30 292 292 0 0
20 Primary 30 30 293 293 0 0
20 Primary 30 30 294 294 0 0
20 Primary 30 30 295 295 0 0
20 Primary 30 30 296 296 0 0
20 Primary 30 30 297 297 0 0
543 IPC 30 30 298 298 0 0
543 IPC 30 30 299 299 0 0
543 IPC 30 30 300 300 0 0
543 IPC 30 30 301 301 0 0
543 IPC 30 30 302 302 0 0
543 IPC 30 30 303 303 0 0
543 IPC 30 30 304 304 0 0
543 IPC 30 30 305 305 0 0
543 IPC 30 30 306 306 0 0
588 IPC 31 31 60 60 0 0
588 IPC 31 31 61 61 0 0
588 IPC 31 31 62 62 0 0
588 IPC 31 31 63 63 0 0
588 IPC 31 31 64 64 0 0
588 IPC 31 31 65 65 0 0
588 IPC 31 31 66 66 0 0
588 IPC 31 31 67 67 0 0
588 IPC 31 31 68 68 0 0
588 IPC 31 31 69 69 0 0
585 IPC 31 31 70 70 0 0
585 IPC 31 31 71 71 0 0
585 IPC 31 31 72 72 0 0
585 IPC 31 31 73 73 0 0
585 IPC 31 31 74 74 0 0
585 IPC 31 31 75 75 0 0
585 IPC 31 31 76 76 0 0
585 IPC 31 31 77 77 0 0
585 IPC 31 31 78 78 0 0
585 IPC 31 31 79 79 0 0
585 IPC 31 31 80 80 0 0
585 IPC 31 31 81 81 0 0
584 IPC 31 31 82 82 0 0
584 IPC 31 31 83 83 0 0
584 IPC 31 31 84 84 0 0
584 IPC 31 31 85 85 0 0
584 IPC 31 31 86 86 0 0
584 IPC 31 31 87 87 0 0
584 IPC 31 31 88 88 0 0
584 IPC 31 31 89 89 0 0
584 IPC 31 31 90 90 0 0
582 IPC 31 31 91 91 0 0
582 IPC 31 31 92 92 0 0
582 IPC 31 31 93 93 0 0
582 IPC 31 31 94 94 0 0
582 IPC 31 31 95 95 0 0
582 IPC 31 31 96 96 0 0
582 IPC 31 31 97 97 0 0
582 IPC 31 31 98 98 0 0
582 IPC 31 31 99 99 0 0
581 IPC 31 31 100 100 0 0
581 IPC 31 31 101 101 0 0
581 IPC 31 31 102 102 0 0
581 IPC 31 31 103 103 0 0
581 IPC 31 31 104 104 0 0
581 IPC 31 31 105 105 0 0
581 IPC 31 31 106 106 0 0
580 IPC 31 31 107 107 0 0
580 IPC 31 31 108 108 0 0
580 IPC 31 31 109 109 0 0
580 IPC 31 31 110 110 0 0
580 IPC 31 31 111 111 0 0
580 IPC 31 31 112 112 0 0
577 IPC 31 31 113 113 0 0
577 IPC 31 31 114 114 0 0
577 IPC 31 31 115 115 0 0
577 IPC 31 31 116 116 0 0
577 IPC 31 31 117 117 0 0
577 IPC 31 31 118 118 0 0
14 Primary 31 31 119 119 0 0
14 Primary 31 31 120 120 0 0
14 Primary 31 31 121 121 0 0
14 Primary 31 31 122 122 0 0
14 Primary 31 31 123 123 0 0
14 Primary 31 31 124 124 0 0
14 Primary 31 31 125 125 0 0
14 Primary 31 31 126 126 0 0
14 Primary 31 31 127 127 0 0
14 Primary 31 31 128 128 0 0
14 Primary 31 31 129 129 0 0
14 Primary 31 31 130 130 0 0
14 Primary 31 31 131 131 0 0
14 Primary 31 31 132 132 0 0
14 Primary 31 31 133 133 0 0
14 Primary 31 31 134 134 0 0
14 Primary 31 31 135 135 0 0
14 Primary 31 31 136 136 0 0
14 Primary 31 31 137 137 0 0
14 Primary 31 31 138 138 0 0
14 Primary 31 31 139 139 0 0
14 Primary 31 31 140 140 0 0
14 Primary 31 31 141 141 0 0
14 Primary 31 31 142 142 0 0
14 Primary 31 31 143 143 0 0
572 IPC 31 31 144 144 0 0
572 IPC 31 31 145 145 0 0
572 IPC 31 31 146 146 0 0
572 IPC 31 31 147 147 0 0
572 IPC 31 31 148 148 0 0
572 IPC 31 31 149 149 0 0
572 IPC 31 31 150 150 0 0
572 IPC 31 31 151 151 0 0
572 IPC 31 31 152 152 0 0
572 IPC 31 31 153 153 0 0
17 Primary 31 31 154 154 0 0
17 Primary 31 31 155 155 0 0
17 Primary 31 31 156 156 0 0
17 Primary 31 31 157 157 0 0
17 Primary 31 31 158 158 0 0
17 Primary 31 31 159 159 0 0
17 Primary 31 31 160 160 0 0
17 Primary 31 31 161 161 0 0
17 Primary 31 31 162 162 0 0
17 Primary 31 31 163 163 0 0
17 Primary 31 31 164 164 0 0
17 Primary 31 31 165 165 0 0
17 Primary 31 31 166 166 0 0
17 Primary 31 31 167 167 0 0
17 Primary 31 31 168 168 0 0
17 Primary 31 31 169 169 0 0
17 Primary 31 31 170 170 0 0
17 Primary 31 31 171 171 0 0
17 Primary 31 31 172 172 0 0
17 Primary 31 31 173 173 0 0
17 Primary 31 31 174 174 0 0
17 Primary 31 31 175 175 0 0
17 Primary 31 31 176 176 0 0
17 Primary 31 31 177 177 0 0
17 Primary 31 31 178 178 0 0
17 Primary 31 31 179 179 0 0
17 Primary 31 31 180 180 0 0
17 Primary 31 31 181 181 0 0
17 Primary 31 31 182 182 0 0
17 Primary 31 31 183 183 0 0
564 IPC 31 31 184 184 0 0
564 IPC 31 31 185 185 0 0
564 IPC 31 31 186 186 0 0
564 IPC 31 31 187 187 0 0
564 IPC 31 31 188 188 0 0
564 IPC 31 31 189 189 0 0
564 IPC 31 31 190 190 0 0
18 Primary 31 31 191 191 0 0
18 Primary 31 31 192 192 0 0
18 Primary 31 31 193 193 0 0
18 Primary 31 31 194 194 0 0
18 Primary 31 31 195 195 0 0
18 Primary 31 31 196 196 0 0
18 Primary 31 31 197 197 0 0
18 Primary 31 31 198 198 0 0
18 Primary 31 31 199 199 0 0
18 Primary 31 31 200 200 0 0
18 Primary 31 31 201 201 0 0
18 Primary 31 31 202 202 0 0
18 Primary 31 31 203 203 0 0
18 Primary 31 31 204 204 0 0
18 Primary 31 31 205 205 0 0
18 Primary 31 31 206 206 0 0
18 Primary 31 31 207 207 0 0
18 Primary 31 31 208 208 0 0
18 Primary 31 31 209 209 0 0
18 Primary 31 31 210 210 0 0
18 Primary 31 31 211 211 0 0
18 Primary 31 31 212 212 0 0
18 Primary 31 31 213 213 0 0
18 Primary 31 31 214 214 0 0
18 Primary 31 31 215 215 0 0
18 Primary 31 31 216 216 0 0
18 Primary 31 31 217 217 0 0
18 Primary 31 31 218 218 0 0
18 Primary 31 31 219 219 0 0
18 Primary 31 31 220 220 0 0
18 Primary 31 31 221 221 0 0
556 IPC 31 31 222 222 0 0
556 IPC 31 31 223 223 0 0
556 IPC 31 31 224 224 0 0
556 IPC 31 31 225 225 0 0
556 IPC 31 31 226 226 0 0
556 IPC 31 31 227 227 0 0
556 IPC 31 31 228 228 0 0
19 Primary 31 31 229 229 0 0
19 Primary 31 31 230 230 0 0
19 Primary 31 31 231 231 0 0
19 Primary 31 31 232 232 0 0
19 Primary 31 31 233 233 0 0
19 Primary 31 31 234 234 0 0
19 Primary 31 31 235 235 0 0
19 Primary 31 31 236 236 0 0
19 Primary 31 31 237 237 0 0
19 Primary 31 31 238 238 0 0
19 Primary 31 31 239 239 0 0
19 Primary 31 31 240 240 0 0
19 Primary 31 31 241 241 0 0
19 Primary 31 31 242 242 0 0
19 Primary 31 31 243 243 0 0
19 Primary 31 31 244 244 0 0
19 Primary 31 31 245 245 0 0
19 Primary 31 31 246 246 0 0
19 Primary 31 31 247 247 0 0
19 Primary 31 31 248 248 0 0
19 Primary 31 31 249 249 0 0
19 Primary 31 31 250 250 0 0
19 Primary 31 31 251 251 0 0
19 Primary 31 31 252 252 0 0
19 Primary 31 31 253 253 0 0
19 Primary 31 31 254 254 0 0
19 Primary 31 31 255 255 0 0
19 Primary 31 31 256 256 0 0
19 Primary 31 31 257 257 0 0
19 Primary 31 31 258 258 0 0
19 Primary 31 31 259 259 0 0
19 Primary 31 31 260 260 0 0
549 IPC 31 31 261 261 0 0
549 IPC 31 31 262 262 0 0
549 IPC 31 31 263 263 0 0
549 IPC 31 31 264 264 0 0
549 IPC 31 31 265 265 0 0
549 IPC 31 31 266 266 0 0
549 IPC 31 31 267 267 0 0
549 IPC 31 31 268 268 0 0
20 Primary 31 31 269 269 0 0
20 Primary 31 31 270 270 0 0
20 Primary 31 31 271 271 0 0
20 Primary 31 31 272 272 0 0
20 Primary 31 31 273 273 0 0
20 Primary 31 31 274 274 0 0
20 Primary 31 31 275 275 0 0
20 Primary 31 31 276 276 0 0
20 Primary 31 31 277 277 0 0
20 Primary 31 31 278 278 0 0
20 Primary 31 31 279 279 0 0
20 Primary 31 31 280 280 0 0
20 Primary 31 31 281 281 0 0
20 Primary 31 31 282 282 0 0
20 Primary 31 31 283 283 0 0
20 Primary 31 31 284 284 0 0
20 Primary 31 31 285 285 0 0
20 Primary 31 31 286 286 0 0
20 Primary 31 31 287 287 0 0
20 Primary 31 31 288 288 0 0
20 Primary 31 31 289 289 0 0
20 Primary 31 31 290 290 0 0
20 Primary 31 31 291 291 0 0
20 Primary 31 31 292 292 0 0
20 Primary 31 31 293 293 0 0
20 Primary 31 31 294 294 0 0
20 Primary 31 31 295 295 0 0
20 Primary 31 31 296 296 0 0
20 Primary 31 31 297 297 0 0
543 IPC 31 31 298 298 0 0
543 IPC 31 31 299 299 0 0
543 IPC 31 31 300 300 0 0
543 IPC 31 31 301 301 0 0
543 IPC 31 31 302 302 0 0
543 IPC 31 31 303 303 0 0
543 IPC 31 31 304 304 0 0
543 IPC 31 31 305 305 0 0
543 IPC 31 31 306 306 0 0
589 IPC 32 32 54 54 0 0
589 IPC 32 32 55 55 0 0
589 IPC 32 32 56 56 0 0
589 IPC 32 32 57 57 0 0
589 IPC 32 32 58 58 0 0
589 IPC 32 32 59 59 0 0
589 IPC 32 32 60 60 0 0
588 IPC 32 32 61 61 0 0
588 IPC 32 32 62 62 0 0
588 IPC 32 32 63 63 0 0
588 IPC 32 32 64 64 0 0
588 IPC 32 32 65 65 0 0
588 IPC 32 32 66 66 0 0
588 IPC 32 32 67 67 0 0
588 IPC 32 32 68 68 0 0
587 IPC 32 32 69 69 0 0
587 IPC 32 32 70 70 0 0
585 IPC 32 32 71 71 0 0
585 IPC 32 32 72 72 0 0
585 IPC 32 32 73 73 0 0
585 IPC 32 32 74 74 0 0
585 IPC 32 32 75 75 0 0
585 IPC 32 32 76 76 0 0
585 IPC 32 32 77 77 0 0
585 IPC 32 32 78 78 0 0
585 IPC 32 32 79 79 0 0
585 IPC 32 32 80 80 0 0
585 IPC 32 32 81 81 0 0
584 IPC 32 32 82 82 0 0
584 IPC 32 32 83 83 0 0
584 IPC 32 32 84 84 0 0
584 IPC 32 32 85 85 0 0
11 Primary 32 32 86 86 0 0
11 Primary 32 32 87 87 0 0
11 Primary 32 32 88 88 0 0
11 Primary 32 32 89 89 0 0
11 Primary 32 32 90 90 0 0
11 Primary 32 32 91 91 0 0
11 Primary 32 32 92 92 0 0
11 Primary 32 32 93 93 0 0
11 Primary 32 32 94 94 0 0
11 Primary 32 32 95 95 0 0
11 Primary 32 32 96 96 0 0
582 IPC 32 32 97 97 0 0
582 IPC 32 32 98 98 0 0
582 IPC 32 32 99 99 0 0
581 IPC 32 32 100 100 0 0
581 IPC 32 32 101 101 0 0
581 IPC 32 32 102 102 0 0
581 IPC 32 32 103 103 0 0
581 IPC 32 32 104 104 0 0
581 IPC 32 32 105 105 0 0
580 IPC 32 32 106 106 0 0
580 IPC 32 32 107 107 0 0
580 IPC 32 32 108 108 0 0
580 IPC 32 32 109 109 0 0
580 IPC 32 32 110 110 0 0
580 IPC 32 32 111 111 0 0
580 IPC 32 32 112 112 0 0
580 IPC 32 32 113 113 0 0
577 IPC 32 32 114 114 0 0
577 IPC 32 32 115 115 0 0
577 IPC 32 32 116 116 0 0
577 IPC 32 32 117 117 0 0
14 Primary 32 32 118 118 0 0
14 Primary 32 32 119 119 0 0
14 Primary 32 32 120 120 0 0
14 Primary 32 32 121 121 0 0
14 Primary 32 32 122 122 0 0
14 Primary 32 32 123 123 0 0
14 Primary 32 32 124 124 0 0
14 Primary 32 32 125 125 0 0
14 Primary 32 32 126 126 0 0
14 Primary 32 32 127 127 0 0
14 Primary 32 32 128 128 0 0
14 Primary 32 32 129 129 0 0
14 Primary 32 32 130 130 0 0
14 Primary 32 32 131 131 0 0
14 Primary 32 32 132 132 0 0
14 Primary 32 32 133 133 0 0
14 Primary 32 32 134 134 0 0
14 Primary 32 32 135 135 0 0
14 Primary 32 32 136 136 0 0
14 Primary 32 32 137 137 0 0
14 Primary 32 32 138 138 0 0
14 Primary 32 32 139 139 0 0
14 Primary 32 32 140 140 0 0
14 Primary 32 32 141 141 0 0
14 Primary 32 32 142 142 0 0
14 Primary 32 32 143 143 0 0
14 Primary 32 32 144 144 0 0
572 IPC 32 32 145 145 0 0
572 IPC 32 32 146 146 0 0
572 IPC 32 32 147 147 0 0
572 IPC 32 32 148 148 0 0
572 IPC 32 32 149 149 0 0
572 IPC 32 32 150 150 0 0
572 IPC 32 32 151 151 0 0
572 IPC 32 32 152 152 0 0
17 Primary 32 32 153 153 0 0
17 Primary 32 32 154 154 0 0
17 Primary 32 32 155 155 0 0
17 Primary 32 32 156 156 0 0
17 Primary 32 32 157 157 0 0
17 Primary 32 32 158 158 0 0
17 Primary 32 32 159 159 0 0
17 Primary 32 32 160 160 0 0
17 Primary 32 32 161 161 0 0
17 Primary 32 32 162 162 0 0
17 Primary 32 32 163 163 0 0
17 Primary 32 32 164 164 0 0
17 Primary 32 32 165 165 0 0
17 Primary 32 32 166 166 0 0
17 Primary 32 32 167 167 0 0
17 Primary 32 32 168 168 0 0
17 Primary 32 32 169 169 0 0
17 Primary 32 32 170 170 0 0
17 Primary 32 32 171 171 0 0
17 Primary 32 32 172 172 0 0
17 Primary 32 32 173 173 0 0
17 Primary 32 32 174 174 0 0
17 Primary 32 32 175 175 0 0
17 Primary 32 32 176 176 0 0
17 Primary 32 32 177 177 0 0
17 Primary 32 32 178 178 0 0
17 Primary 32 32 179 179 0 0
17 Primary 32 32 180 180 0 0
17 Primary 32 32 181 181 0 0
17 Primary 32 32 182 182 0 0
17 Primary 32 32 183 183 0 0
17 Primary 32 32 184 184 0 0
564 IPC 32 32 185 185 0 0
564 IPC 32 32 186 186 0 0
564 IPC 32 32 187 187 0 0
564 IPC 32 32 188 188 0 0
564 IPC 32 32 189 189 0 0
564 IPC 32 32 190 190 0 0
18 Primary 32 32 191 191 0 0
18 Primary 32 32 192 192 0 0
18 Primary 32 32 193 193 0 0
18 Primary 32 32 194 194 0 0
18 Primary 32 32 195 195 0 0
18 Primary 32 32 196 196 0 0
18 Primary 32 32 197 197 0 0
18 Primary 32 32 198 198 0 0
18 Primary 32 32 199 199 0 0
18 Primary 32 32 200 200 0 0
18 Primary 32 32 201 201 0 0
18 Primary 32 32 202 202 0 0
18 Primary 32 32 203 203 0 0
18 Primary 32 32 204 204 0 0
18 Primary 32 32 205 205 0 0
18 Primary 32 32 206 206 0 0
18 Primary 32 32 207 207 0 0
18 Primary 32 32 208 208 0 0
18 Primary 32 32 209 209 0 0
18 Primary 32 32 210 210 0 0
18 Primary 32 32 211 211 0 0
18 Primary 32 32 212 212 0 0
18 Primary 32 32 213 213 0 0
18 Primary 32 32 214 214 0 0
18 Primary 32 32 215 215 0 0
18 Primary 32 32 216 216 0 0
18 Primary 32 32 217 217 0 0
18 Primary 32 32 218 218 0 0
18 Primary 32 32 219 219 0 0
18 Primary 32 32 220 220 0 0
18 Primary 32 32 221 221 0 0
18 Primary 32 32 222 222 0 0
556 IPC 32 32 223 223 0 0
555 IPC 32 32 224 224 0 0
556 IPC 32 32 225 225 0 0
556 IPC 32 32 226 226 0 0
556 IPC 32 32 227 227 0 0
556 IPC 32 32 228 228 0 0
19 Primary 32 32 229 229 0 0
19 Primary 32 32 230 230 0 0
19 Primary 32 32 231 231 0 0
19 Primary 32 32 232 232 0 0
19 Primary 32 32 233 233 0 0
19 Primary 32 32 234 234 0 0
19 Primary 32 32 235 235 0 0
19 Primary 32 32 236 236 0 0
19 Primary 32 32 237 237 0 0
19 Primary 32 32 238 238 0 0
19 Primary 32 32 239 239 0 0
19 Primary 32 32 240 240 0 0
19 Primary 32 32 241 241 0 0
19 Primary 32 32 242 242 0 0
19 Primary 32 32 243 243 0 0
19 Primary 32 32 244 244 0 0
19 Primary 32 32 245 245 0 0
19 Primary 32 32 246 246 0 0
19 Primary 32 32 247 247 0 0
19 Primary 32 32 248 248 0 0
19 Primary 32 32 249 249 0 0
19 Primary 32 32 250 250 0 0
19 Primary 32 32 251 251 0 0
19 Primary 32 32 252 252 0 0
19 Primary 32 32 253 253 0 0
19 Primary 32 32 254 254 0 0
19 Primary 32 32 255 255 0 0
19 Primary 32 32 256 256 0 0
19 Primary 32 32 257 257 0 0
19 Primary 32 32 258 258 0 0
19 Primary 32 32 259 259 0 0
19 Primary 32 32 260 260 0 0
549 IPC 32 32 261 261 0 0
549 IPC 32 32 262 262 0 0
549 IPC 32 32 263 263 0 0
549 IPC 32 32 264 264 0 0
549 IPC 32 32 265 265 0 0
549 IPC 32 32 266 266 0 0
549 IPC 32 32 267 267 0 0
549 IPC 32 32 268 268 0 0
20 Primary 32 32 269 269 0 0
20 Primary 32 32 270 270 0 0
20 Primary 32 32 271 271 0 0
20 Primary 32 32 272 272 0 0
20 Primary 32 32 273 273 0 0
20 Primary 32 32 274 274 0 0
20 Primary 32 32 275 275 0 0
20 Primary 32 32 276 276 0 0
20 Primary 32 32 277 277 0 0
20 Primary 32 32 278 278 0 0
20 Primary 32 32 279 279 0 0
20 Primary 32 32 280 280 0 0
20 Primary 32 32 281 281 0 0
20 Primary 32 32 282 282 0 0
20 Primary 32 32 283 283 0 0
20 Primary 32 32 284 284 0 0
20 Primary 32 32 285 285 0 0
20 Primary 32 32 286 286 0 0
20 Primary 32 32 287 287 0 0
20 Primary 32 32 288 288 0 0
20 Primary 32 32 289 289 0 0
20 Primary 32 32 290 290 0 0
20 Primary 32 32 291 291 0 0
20 Primary 32 32 292 292 0 0
20 Primary 32 32 293 293 0 0
20 Primary 32 32 294 294 0 0
20 Primary 32 32 295 295 0 0
20 Primary 32 32 296 296 0 0
20 Primary 32 32 297 297 0 0
543 IPC 32 32 298 298 0 0
543 IPC 32 32 299 299 0 0
543 IPC 32 32 300 300 0 0
543 IPC 32 32 301 301 0 0
543 IPC 32 32 302 302 0 0
543 IPC 32 32 303 303 0 0
543 IPC 32 32 304 304 0 0
543 IPC 32 32 305 305 0 0
589 IPC 33 33 52 52 0 0
589 IPC 33 33 53 53 0 0
589 IPC 33 33 54 54 0 0
589 IPC 33 33 55 55 0 0
589 IPC 33 33 56 56 0 0
589 IPC 33 33 57 57 0 0
589 IPC 33 33 58 58 0 0
589 IPC 33 33 59 59 0 0
589 IPC 33 33 60 60 0 0
588 IPC 33 33 61 61 0 0
588 IPC 33 33 62 62 0 0
588 IPC 33 33 63 63 0 0
588 IPC 33 33 64 64 0 0
588 IPC 33 33 65 65 0 0
588 IPC 33 33 66 66 0 0
588 IPC 33 33 67 67 0 0
588 IPC 33 33 68 68 0 0
587 IPC 33 33 69 69 0 0
587 IPC 33 33 70 70 0 0
585 IPC 33 33 71 71 0 0
585 IPC 33 33 72 72 0 0
585 IPC 33 33 73 73 0 0
585 IPC 33 33 74 74 0 0
585 IPC 33 33 75 75 0 0
585 IPC 33 33 76 76 0 0
585 IPC 33 33 77 77 0 0
585 IPC 33 33 78 78 0 0
585 IPC 33 33 79 79 0 0
585 IPC 33 33 80 80 0 0
585 IPC 33 33 81 81 0 0
585 IPC 33 33 82 82 0 0
11 Primary 33 33 83 83 0 0
11 Primary 33 33 84 84 0 0
11 Primary 33 33 85 85 0 0
11 Primary 33 33 86 86 0 0
11 Primary 33 33 87 87 0 0
11 Primary 33 33 88 88 0 0
11 Primary 33 33 89 89 0 0
11 Primary 33 33 90 90 0 0
11 Primary 33 33 91 91 0 0
11 Primary 33 33 92 92 0 0
11 Primary 33 33 93 93 0 0
11 Primary 33 33 94 94 0 0
11 Primary 33 33 95 95 0 0
11 Primary 33 33 96 96 0 0
11 Primary 33 33 97 97 0 0
11 Primary 33 33 98 98 0 0
11 Primary 33 33 99 99 0 0
11 Primary 33 33 100 100 0 0
581 IPC 33 33 101 101 0 0
581 IPC 33 33 102 102 0 0
581 IPC 33 33 103 103 0 0
581 IPC 33 33 104 104 0 0
581 IPC 33 33 105 105 0 0
580 IPC 33 33 106 106 0 0
580 IPC 33 33 107 107 0 0
580 IPC 33 33 108 108 0 0
580 IPC 33 33 109 109 0 0
580 IPC 33 33 110 110 0 0
580 IPC 33 33 111 111 0 0
580 IPC 33 33 112 112 0 0
580 IPC 33 33 113 113 0 0
580 IPC 33 33 114 114 0 0
580 IPC 33 33 115 115 0 0
14 Primary 33 33 116 116 0 0
14 Primary 33 33 117 117 0 0
14 Primary 33 33 118 118 0 0
14 Primary 33 33 119 119 0 0
14 Primary 33 33 120 120 0 0
14 Primary 33 33 121 121 0 0
14 Primary 33 33 122 122 0 0
14 Primary 33 33 123 123 0 0
14 Primary 33 33 124 124 0 0
14 Primary 33 33 125 125 0 0
14 Primary 33 33 126 126 0 0
14 Primary 33 33 127 127 0 0
14 Primary 33 33 128 128 0 0
14 Primary 33 33 129 129 0 0
14 Primary 33 33 130 130 0 0
14 Primary 33 33 131 131 0 0
14 Primary 33 33 132 132 0 0
14 Primary 33 33 133 133 0 0
14 Primary 33 33 134 134 0 0
14 Primary 33 33 135 135 0 0
14 Primary 33 33 136 136 0 0
14 Primary 33 33 137 137 0 0
14 Primary 33 33 138 138 0 0
14 Primary 33 33 139 139 0 0
14 Primary 33 33 140 140 0 0
14 Primary 33 33 141 141 0 0
14 Primary 33 33 142 142 0 0
14 Primary 33 33 143 143 0 0
14 Primary 33 33 144 144 0 0
572 IPC 33 33 145 145 0 0
572 IPC 33 33 146 146 0 0
572 IPC 33 33 147 147 0 0
572 IPC 33 33 148 148 0 0
572 IPC 33 33 149 149 0 0
572 IPC 33 33 150 150 0 0
572 IPC 33 33 151 151 0 0
17 Primary 33 33 152 152 0 0
17 Primary 33 33 153 153 0 0
17 Primary 33 33 154 154 0 0
17 Primary 33 33 155 155 0 0
17 Primary 33 33 156 156 0 0
17 Primary 33 33 157 157 0 0
17 Primary 33 33 158 158 0 0
17 Primary 33 33 159 159 0 0
17 Primary 33 33 160 160 0 0
17 Primary 33 33 161 161 0 0
17 Primary 33 33 162 162 0 0
17 Primary 33 33 163 163 0 0
17 Primary 33 33 164 164 0 0
17 Primary 33 33 165 165 0 0
17 Primary 33 33 166 166 0 0
17 Primary 33 33 167 167 0 0
17 Primary 33 33 168 168 0 0
17 Primary 33 33 169 169 0 0
17 Primary 33 33 170 170 0 0
17 Primary 33 33 171 171 0 0
17 Primary 33 33 172 172 0 0
17 Primary 33 33 173 173 0 0
17 Primary 33 33 174 174 0 0
17 Primary 33 33 175 175 0 0
17 Primary 33 33 176 176 0 0
17 Primary 33 33 177 177 0 0
17 Primary 33 33 178 178 0 0
17 Primary 33 33 179 179 0 0
17 Primary 33 33 180 180 0 0
17 Primary 33 33 181 181 0 0
17 Primary 33 33 182 182 0 0
17 Primary 33 33 183 183 0 0
17 Primary 33 33 184 184 0 0
564 IPC 33 33 185 185 0 0
564 IPC 33 33 186 186 0 0
564 IPC 33 33 187 187 0 0
564 IPC 33 33 188 188 0 0
564 IPC 33 33 189 189 0 0
564 IPC 33 33 190 190 0 0
18 Primary 33 33 191 191 0 0
18 Primary 33 33 192 192 0 0
18 Primary 33 33 193 193 0 0
18 Primary 33 33 194 194 0 0
18 Primary 33 33 195 195 0 0
18 Primary 33 33 196 196 0 0
18 Primary 33 33 197 197 0 0
18 Primary 33 33 198 198 0 0
18 Primary 33 33 199 199 0 0
18 Primary 33 33 200 200 0 0
18 Primary 33 33 201 201 0 0
18 Primary 33 33 202 202 0 0
18 Primary 33 33 203 203 0 0
18 Primary 33 33 204 204 0 0
18 Primary 33 33 205 205 0 0
18 Primary 33 33 206 206 0 0
18 Primary 33 33 207 207 0 0
18 Primary 33 33 208 208 0 0
18 Primary 33 33 209 209 0 0
18 Primary 33 33 210 210 0 0
18 Primary 33 33 211 211 0 0
18 Primary 33 33 212 212 0 0
18 Primary 33 33 213 213 0 0
18 Primary 33 33 214 214 0 0
18 Primary 33 33 215 215 0 0
18 Primary 33 33 216 216 0 0
18 Primary 33 33 217 217 0 0
18 Primary 33 33 218 218 0 0
18 Primary 33 33 219 219 0 0
18 Primary 33 33 220 220 0 0
18 Primary 33 33 221 221 0 0
18 Primary 33 33 222 222 0 0
555 IPC 33 33 223 223 0 0
555 IPC 33 33 224 224 0 0
555 IPC 33 33 225 225 0 0
555 IPC 33 33 226 226 0 0
556 IPC 33 33 227 227 0 0
556 IPC 33 33 228 228 0 0
556 IPC 33 33 229 229 0 0
19 Primary 33 33 230 230 0 0
19 Primary 33 33 231 231 0 0
19 Primary 33 33 232 232 0 0
19 Primary 33 33 233 233 0 0
19 Primary 33 33 234 234 0 0
19 Primary 33 33 235 235 0 0
19 Primary 33 33 236 236 0 0
19 Primary 33 33 237 237 0 0
19 Primary 33 33 238 238 0 0
19 Primary 33 33 239 239 0 0
19 Primary 33 33 240 240 0 0
19 Primary 33 33 241 241 0 0
19 Primary 33 33 242 242 0 0
19 Primary 33 33 243 243 0 0
19 Primary 33 33 244 244 0 0
19 Primary 33 33 245 245 0 0
19 Primary 33 33 246 246 0 0
19 Primary 33 33 247 247 0 0
19 Primary 33 33 248 248 0 0
19 Primary 33 33 249 249 0 0
19 Primary 33 33 250 250 0 0
19 Primary 33 33 251 251 0 0
19 Primary 33 33 252 252 0 0
19 Primary 33 33 253 253 0 0
19 Primary 33 33 254 254 0 0
19 Primary 33 33 255 255 0 0
19 Primary 33 33 256 256 0 0
19 Primary 33 33 257 257 0 0
19 Primary 33 33 258 258 0 0
19 Primary 33 33 259 259 0 0
19 Primary 33 33 260 260 0 0
549 IPC 33 33 261 261 0 0
549 IPC 33 33 262 262 0 0
549 IPC 33 33 263 263 0 0
549 IPC 33 33 264 264 0 0
549 IPC 33 33 265 265 0 0
549 IPC 33 33 266 266 0 0
549 IPC 33 33 267 267 0 0
549 IPC 33 33 268 268 0 0
20 Primary 33 33 269 269 0 0
20 Primary 33 33 270 270 0 0
20 Primary 33 33 271 271 0 0
20 Primary 33 33 272 272 0 0
20 Primary 33 33 273 273 0 0
20 Primary 33 33 274 274 0 0
20 Primary 33 33 275 275 0 0
20 Primary 33 33 276 276 0 0
20 Primary 33 33 277 277 0 0
20 Primary 33 33 278 278 0 0
20 Primary 33 33 279 279 0 0
20 Primary 33 33 280 280 0 0
20 Primary 33 33 281 281 0 0
20 Primary 33 33 282 282 0 0
20 Primary 33 33 283 283 0 0
20 Primary 33 33 284 284 0 0
20 Primary 33 33 285 285 0 0
20 Primary 33 33 286 286 0 0
20 Primary 33 33 287 287 0 0
20 Primary 33 33 288 288 0 0
20 Primary 33 33 289 289 0 0
20 Primary 33 33 290 290 0 0
20 Primary 33 33 291 291 0 0
20 Primary 33 33 292 292 0 0
20 Primary 33 33 293 293 0 0
20 Primary 33 33 294 294 0 0
20 Primary 33 33 295 295 0 0
20 Primary 33 33 296 296 0 0
20 Primary 33 33 297 297 0 0
543 IPC 33 33 298 298 0 0
543 IPC 33 33 299 299 0 0
542 IPC 33 33 300 300 0 0
542 IPC 33 33 301 301 0 0
542 IPC 33 33 302 302 0 0
542 IPC 33 33 303 303 0 0
590 IPC 34 34 46 46 0 0
590 IPC 34 34 47 47 0 0
589 IPC 34 34 51 51 0 0
589 IPC 34 34 52 52 0 0
589 IPC 34 34 53 53 0 0
589 IPC 34 34 54 54 0 0
589 IPC 34 34 55 55 0 0
589 IPC 34 34 56 56 0 0
589 IPC 34 34 57 57 0 0
589 IPC 34 34 58 58 0 0
589 IPC 34 34 59 59 0 0
589 IPC 34 34 60 60 0 0
588 IPC 34 34 61 61 0 0
588 IPC 34 34 62 62 0 0
588 IPC 34 34 63 63 0 0
588 IPC 34 34 64 64 0 0
588 IPC 34 34 65 65 0 0
588 IPC 34 34 66 66 0 0
588 IPC 34 34 67 67 0 0
588 IPC 34 34 68 68 0 0
587 IPC 34 34 69 69 0 0
587 IPC 34 34 70 70 0 0
587 IPC 34 34 71 71 0 0
585 IPC 34 34 72 72 0 0
585 IPC 34 34 73 73 0 0
585 IPC 34 34 74 74 0 0
585 IPC 34 34 75 75 0 0
585 IPC 34 34 76 76 0 0
585 IPC 34 34 77 77 0 0
585 IPC 34 34 78 78 0 0
585 IPC 34 34 79 79 0 0
585 IPC 34 34 80 80 0 0
11 Primary 34 34 81 81 0 0
11 Primary 34 34 82 82 0 0
11 Primary 34 34 83 83 0 0
11 Primary 34 34 84 84 0 0
11 Primary 34 34 85 85 0 0
11 Primary 34 34 86 86 0 0
11 Primary 34 34 87 87 0 0
11 Primary 34 34 88 88 0 0
11 Primary 34 34 89 89 0 0
11 Primary 34 34 90 90 0 0
11 Primary 34 34 91 91 0 0
11 Primary 34 34 92 92 0 0
11 Primary 34 34 93 93 0 0
11 Primary 34 34 94 94 0 0
11 Primary 34 34 95 95 0 0
11 Primary 34 34 96 96 0 0
11 Primary 34 34 97 97 0 0
11 Primary 34 34 98 98 0 0
11 Primary 34 34 99 99 0 0
11 Primary 34 34 100 100 0 0
11 Primary 34 34 101 101 0 0
11 Primary 34 34 102 102 0 0
11 Primary 34 34 103 103 0 0
581 IPC 34 34 104 104 0 0
580 IPC 34 34 105 105 0 0
580 IPC 34 34 106 106 0 0
580 IPC 34 34 107 107 0 0
580 IPC 34 34 108 108 0 0
579 IPC 34 34 109 109 0 0
579 IPC 34 34 110 110 0 0
579 IPC 34 34 111 111 0 0
579 IPC 34 34 112 112 0 0
579 IPC 34 34 113 113 0 0
14 Primary 34 34 114 114 0 0
14 Primary 34 34 115 115 0 0
14 Primary 34 34 116 116 0 0
14 Primary 34 34 117 117 0 0
14 Primary 34 34 118 118 0 0
14 Primary 34 34 119 119 0 0
14 Primary 34 34 120 120 0 0
14 Primary 34 34 121 121 0 0
14 Primary 34 34 122 122 0 0
14 Primary 34 34 123 123 0 0
14 Primary 34 34 124 124 0 0
14 Primary 34 34 125 125 0 0
14 Primary 34 34 126 126 0 0
14 Primary 34 34 127 127 0 0
14 Primary 34 34 128 128 0 0
14 Primary 34 34 129 129 0 0
14 Primary 34 34 130 130 0 0
14 Primary 34 34 131 131 0 0
14 Primary 34 34 132 132 0 0
14 Primary 34 34 133 133 0 0
14 Primary 34 34 134 134 0 0
14 Primary 34 34 135 135 0 0
14 Primary 34 34 136 136 0 0
14 Primary 34 34 137 137 0 0
14 Primary 34 34 138 138 0 0
14 Primary 34 34 139 139 0 0
14 Primary 34 34 140 140 0 0
14 Primary 34 34 141 141 0 0
14 Primary 34 34 142 142 0 0
14 Primary 34 34 143 143 0 0
14 Primary 34 34 144 144 0 0
14 Primary 34 34 145 145 0 0
571 IPC 34 34 146 146 0 0
571 IPC 34 34 147 147 0 0
571 IPC 34 34 148 148 0 0
571 IPC 34 34 149 149 0 0
571 IPC 34 34 150 150 0 0
571 IPC 34 34 151 151 0 0
17 Primary 34 34 152 152 0 0
17 Primary 34 34 153 153 0 0
17 Primary 34 34 154 154 0 0
17 Primary 34 34 155 155 0 0
17 Primary 34 34 156 156 0 0
17 Primary 34 34 157 157 0 0
17 Primary 34 34 158 158 0 0
17 Primary 34 34 159 159 0 0
17 Primary 34 34 160 160 0 0
17 Primary 34 34 161 161 0 0
17 Primary 34 34 162 162 0 0
17 Primary 34 34 163 163 0 0
17 Primary 34 34 164 164 0 0
17 Primary 34 34 165 165 0 0
17 Primary 34 34 166 166 0 0
17 Primary 34 34 167 167 0 0
17 Primary 34 34 168 168 0 0
17 Primary 34 34 169 169 0 0
17 Primary 34 34 170 170 0 0
17 Primary 34 34 171 171 0 0
17 Primary 34 34 172 172 0 0
17 Primary 34 34 173 173 0 0
17 Primary 34 34 174 174 0 0
17 Primary 34 34 175 175 0 0
17 Primary 34 34 176 176 0 0
17 Primary 34 34 177 177 0 0
17 Primary 34 34 178 178 0 0
17 Primary 34 34 179 179 0 0
17 Primary 34 34 180 180 0 0
17 Primary 34 34 181 181 0 0
17 Primary 34 34 182 182 0 0
17 Primary 34 34 183 183 0 0
17 Primary 34 34 184 184 0 0
563 IPC 34 34 185 185 0 0
563 IPC 34 34 186 186 0 0
563 IPC 34 34 187 187 0 0
563 IPC 34 34 188 188 0 0
563 IPC 34 34 189 189 0 0
563 IPC 34 34 190 190 0 0
18 Primary 34 34 191 191 0 0
18 Primary 34 34 192 192 0 0
18 Primary 34 34 193 193 0 0
18 Primary 34 34 194 194 0 0
18 Primary 34 34 195 195 0 0
18 Primary 34 34 196 196 0 0
18 Primary 34 34 197 197 0 0
18 Primary 34 34 198 198 0 0
18 Primary 34 34 199 199 0 0
18 Primary 34 34 200 200 0 0
18 Primary 34 34 201 201 0 0
18 Primary 34 34 202 202 0 0
18 Primary 34 34 203 203 0 0
18 Primary 34 34 204 204 0 0
18 Primary 34 34 205 205 0 0
18 Primary 34 34 206 206 0 0
18 Primary 34 34 207 207 0 0
18 Primary 34 34 208 208 0 0
18 Primary 34 34 209 209 0 0
18 Primary 34 34 210 210 0 0
18 Primary 34 34 211 211 0 0
18 Primary 34 34 212 212 0 0
18 Primary 34 34 213 213 0 0
18 Primary 34 34 214 214 0 0
18 Primary 34 34 215 215 0 0
18 Primary 34 34 216 216 0 0
18 Primary 34 34 217 217 0 0
18 Primary 34 34 218 218 0 0
18 Primary 34 34 219 219 0 0
18 Primary 34 34 220 220 0 0
18 Primary 34 34 221 221 0 0
555 IPC 34 34 222 222 0 0
555 IPC 34 34 223 223 0 0
555 IPC 34 34 224 224 0 0
555 IPC 34 34 225 225 0 0
555 IPC 34 34 226 226 0 0
555 IPC 34 34 227 227 0 0
555 IPC 34 34 228 228 0 0
555 IPC 34 34 229 229 0 0
19 Primary 34 34 230 230 0 0
19 Primary 34 34 231 231 0 0
19 Primary 34 34 232 232 0 0
19 Primary 34 34 233 233 0 0
19 Primary 34 34 234 234 0 0
19 Primary 34 34 235 235 0 0
19 Primary 34 34 236 236 0 0
19 Primary 34 34 237 237 0 0
19 Primary 34 34 238 238 0 0
19 Primary 34 34 239 239 0 0
19 Primary 34 34 240 240 0 0
19 Primary 34 34 241 241 0 0
19 Primary 34 34 242 242 0 0
19 Primary 34 34 243 243 0 0
19 Primary 34 34 244 244 0 0
19 Primary 34 34 245 245 0 0
19 Primary 34 34 246 246 0 0
19 Primary 34 34 247 247 0 0
19 Primary 34 34 248 248 0 0
19 Primary 34 34 249 249 0 0
19 Primary 34 34 250 250 0 0
19 Primary 34 34 251 251 0 0
19 Primary 34 34 252 252 0 0
19 Primary 34 34 253 253 0 0
19 Primary 34 34 254 254 0 0
19 Primary 34 34 255 255 0 0
19 Primary 34 34 256 256 0 0
19 Primary 34 34 257 257 0 0
19 Primary 34 34 258 258 0 0
19 Primary 34 34 259 259 0 0
19 Primary 34 34 260 260 0 0
549 IPC 34 34 261 261 0 0
549 IPC 34 34 262 262 0 0
549 IPC 34 34 263 263 0 0
549 IPC 34 34 264 264 0 0
549 IPC 34 34 265 265 0 0
549 IPC 34 34 266 266 0 0
549 IPC 34 34 267 267 0 0
549 IPC 34 34 268 268 0 0
20 Primary 34 34 269 269 0 0
20 Primary 34 34 270 270 0 0
20 Primary 34 34 271 271 0 0
20 Primary 34 34 272 272 0 0
20 Primary 34 34 273 273 0 0
20 Primary 34 34 274 274 0 0
20 Primary 34 34 275 275 0 0
20 Primary 34 34 276 276 0 0
20 Primary 34 34 277 277 0 0
20 Primary 34 34 278 278 0 0
20 Primary 34 34 279 279 0 0
20 Primary 34 34 280 280 0 0
20 Primary 34 34 281 281 0 0
20 Primary 34 34 282 282 0 0
20 Primary 34 34 283 283 0 0
20 Primary 34 34 284 284 0 0
20 Primary 34 34 285 285 0 0
20 Primary 34 34 286 286 0 0
20 Primary 34 34 287 287 0 0
20 Primary 34 34 288 288 0 0
20 Primary 34 34 289 289 0 0
20 Primary 34 34 290 290 0 0
20 Primary 34 34 291 291 0 0
20 Primary 34 34 292 292 0 0
20 Primary 34 34 293 293 0 0
20 Primary 34 34 294 294 0 0
20 Primary 34 34 295 295 0 0
20 Primary 34 34 296 296 0 0
20 Primary 34 34 297 297 0 0
542 IPC 34 34 298 298 0 0
542 IPC 34 34 299 299 0 0
542 IPC 34 34 300 300 0 0
542 IPC 34 34 301 301 0 0
542 IPC 34 34 302 302 0 0
542 IPC 34 34 303 303 0 0
590 IPC 35 35 45 45 0 0
590 IPC 35 35 46 46 0 0
590 IPC 35 35 47 47 0 0
590 IPC 35 35 48 48 0 0
590 IPC 35 35 49 49 0 0
590 IPC 35 35 50 50 0 0
589 IPC 35 35 51 51 0 0
589 IPC 35 35 52 52 0 0
589 IPC 35 35 53 53 0 0
589 IPC 35 35 54 54 0 0
589 IPC 35 35 55 55 0 0
589 IPC 35 35 56 56 0 0
589 IPC 35 35 57 57 0 0
589 IPC 35 35 58 58 0 0
589 IPC 35 35 59 59 0 0
589 IPC 35 35 60 60 0 0
588 IPC 35 35 61 61 0 0
588 IPC 35 35 62 62 0 0
588 IPC 35 35 63 63 0 0
588 IPC 35 35 64 64 0 0
588 IPC 35 35 65 65 0 0
588 IPC 35 35 66 66 0 0
588 IPC 35 35 67 67 0 0
587 IPC 35 35 68 68 0 0
587 IPC 35 35 69 69 0 0
587 IPC 35 35 70 70 0 0
587 IPC 35 35 71 71 0 0
587 IPC 35 35 72 72 0 0
587 IPC 35 35 73 73 0 0
585 IPC 35 35 74 74 0 0
585 IPC 35 35 75 75 0 0
585 IPC 35 35 76 76 0 0
585 IPC 35 35 77 77 0 0
585 IPC 35 35 78 78 0 0
585 IPC 35 35 79 79 0 0
11 Primary 35 35 80 80 0 0
11 Primary 35 35 81 81 0 0
11 Primary 35 35 82 82 0 0
11 Primary 35 35 83 83 0 0
11 Primary 35 35 84 84 0 0
11 Primary 35 35 85 85 0 0
11 Primary 35 35 86 86 0 0
11 Primary 35 35 87 87 0 0
11 Primary 35 35 88 88 0 0
11 Primary 35 35 89 89 0 0
11 Primary 35 35 90 90 0 0
11 Primary 35 35 91 91 0 0
11 Primary 35 35 92 92 0 0
11 Primary 35 35 93 93 0 0
11 Primary 35 35 94 94 0 0
11 Primary 35 35 95 95 0 0
11 Primary 35 35 96 96 0 0
11 Primary 35 35 97 97 0 0
11 Primary 35 35 98 98 0 0
11 Primary 35 35 99 99 0 0
11 Primary 35 35 100 100 0 0
11 Primary 35 35 101 101 0 0
11 Primary 35 35 102 102 0 0
11 Primary 35 35 103 103 0 0
11 Primary 35 35 104 104 0 0
580 IPC 35 35 105 105 0 0
579 IPC 35 35 106 106 0 0
579 IPC 35 35 107 107 0 0
579 IPC 35 35 108 108 0 0
579 IPC 35 35 109 109 0 0
579 IPC 35 35 110 110 0 0
579 IPC 35 35 111 111 0 0
579 IPC 35 35 112 112 0 0
579 IPC 35 35 113 113 0 0
14 Primary 35 35 114 114 0 0
14 Primary 35 35 115 115 0 0
14 Primary 35 35 116 116 0 0
14 Primary 35 35 117 117 0 0
14 Primary 35 35 118 118 0 0
14 Primary 35 35 119 119 0 0
14 Primary 35 35 120 120 0 0
14 Primary 35 35 121 121 0 0
14 Primary 35 35 122 122 0 0
14 Primary 35 35 123 123 0 0
14 Primary 35 35 124 124 0 0
14 Primary 35 35 125 125 0 0
14 Primary 35 35 126 126 0 0
14 Primary 35 35 127 127 0 0
14 Primary 35 35 128 128 0 0
14 Primary 35 35 129 129 0 0
14 Primary 35 35 130 130 0 0
14 Primary 35 35 131 131 0 0
14 Primary 35 35 132 132 0 0
14 Primary 35 35 133 133 0 0
14 Primary 35 35 134 134 0 0
14 Primary 35 35 135 135 0 0
14 Primary 35 35 136 136 0 0
14 Primary 35 35 137 137 0 0
14 Primary 35 35 138 138 0 0
14 Primary 35 35 139 139 0 0
14 Primary 35 35 140 140 0 0
14 Primary 35 35 141 141 0 0
14 Primary 35 35 142 142 0 0
14 Primary 35 35 143 143 0 0
14 Primary 35 35 144 144 0 0
14 Primary 35 35 145 145 0 0
571 IPC 35 35 146 146 0 0
571 IPC 35 35 147 147 0 0
571 IPC 35 35 148 148 0 0
571 IPC 35 35 149 149 0 0
571 IPC 35 35 150 150 0 0
571 IPC 35 35 151 151 0 0
571 IPC 35 35 152 152 0 0
17 Primary 35 35 153 153 0 0
17 Primary 35 35 154 154 0 0
17 Primary 35 35 155 155 0 0
17 Primary 35 35 156 156 0 0
17 Primary 35 35 157 157 0 0
17 Primary 35 35 158 158 0 0
17 Primary 35 35 159 159 0 0
17 Primary 35 35 160 160 0 0
17 Primary 35 35 161 161 0 0
17 Primary 35 35 162 162 0 0
17 Primary 35 35 163 163 0 0
17 Primary 35 35 164 164 0 0
17 Primary 35 35 165 165 0 0
17 Primary 35 35 166 166 0 0
17 Primary 35 35 167 167 0 0
17 Primary 35 35 168 168 0 0
17 Primary 35 35 169 169 0 0
17 Primary 35 35 170 170 0 0
17 Primary 35 35 171 171 0 0
17 Primary 35 35 172 172 0 0
17 Primary 35 35 173 173 0 0
17 Primary 35 35 174 174 0 0
17 Primary 35 35 175 175 0 0
17 Primary 35 35 176 176 0 0
17 Primary 35 35 177 177 0 0
17 Primary 35 35 178 178 0 0
17 Primary 35 35 179 179 0 0
17 Primary 35 35 180 180 0 0
17 Primary 35 35 181 181 0 0
17 Primary 35 35 182 182 0 0
17 Primary 35 35 183 183 0 0
17 Primary 35 35 184 184 0 0
563 IPC 35 35 185 185 0 0
563 IPC 35 35 186 186 0 0
563 IPC 35 35 187 187 0 0
563 IPC 35 35 188 188 0 0
563 IPC 35 35 189 189 0 0
563 IPC 35 35 190 190 0 0
18 Primary 35 35 191 191 0 0
18 Primary 35 35 192 192 0 0
18 Primary 35 35 193 193 0 0
18 Primary 35 35 194 194 0 0
18 Primary 35 35 195 195 0 0
18 Primary 35 35 196 196 0 0
18 Primary 35 35 197 197 0 0
18 Primary 35 35 198 198 0 0
18 Primary 35 35 199 199 0 0
18 Primary 35 35 200 200 0 0
18 Primary 35 35 201 201 0 0
18 Primary 35 35 202 202 0 0
18 Primary 35 35 203 203 0 0
18 Primary 35 35 204 204 0 0
18 Primary 35 35 205 205 0 0
18 Primary 35 35 206 206 0 0
18 Primary 35 35 207 207 0 0
18 Primary 35 35 208 208 0 0
18 Primary 35 35 209 209 0 0
18 Primary 35 35 210 210 0 0
18 Primary 35 35 211 211 0 0
18 Primary 35 35 212 212 0 0
18 Primary 35 35 213 213 0 0
18 Primary 35 35 214 214 0 0
18 Primary 35 35 215 215 0 0
18 Primary 35 35 216 216 0 0
18 Primary 35 35 217 217 0 0
18 Primary 35 35 218 218 0 0
18 Primary 35 35 219 219 0 0
18 Primary 35 35 220 220 0 0
18 Primary 35 35 221 221 0 0
555 IPC 35 35 222 222 0 0
555 IPC 35 35 223 223 0 0
555 IPC 35 35 224 224 0 0
555 IPC 35 35 225 225 0 0
555 IPC 35 35 226 226 0 0
555 IPC 35 35 227 227 0 0
555 IPC 35 35 228 228 0 0
555 IPC 35 35 229 229 0 0
19 Primary 35 35 230 230 0 0
19 Primary 35 35 231 231 0 0
19 Primary 35 35 232 232 0 0
19 Primary 35 35 233 233 0 0
19 Primary 35 35 234 234 0 0
19 Primary 35 35 235 235 0 0
19 Primary 35 35 236 236 0 0
19 Primary 35 35 237 237 0 0
19 Primary 35 35 238 238 0 0
19 Primary 35 35 239 239 0 0
19 Primary 35 35 240 240 0 0
19 Primary 35 35 241 241 0 0
19 Primary 35 35 242 242 0 0
19 Primary 35 35 243 243 0 0
19 Primary 35 35 244 244 0 0
19 Primary 35 35 245 245 0 0
19 Primary 35 35 246 246 0 0
19 Primary 35 35 247 247 0 0
19 Primary 35 35 248 248 0 0
19 Primary 35 35 249 249 0 0
19 Primary 35 35 250 250 0 0
19 Primary 35 35 251 251 0 0
19 Primary 35 35 252 252 0 0
19 Primary 35 35 253 253 0 0
19 Primary 35 35 254 254 0 0
19 Primary 35 35 255 255 0 0
19 Primary 35 35 256 256 0 0
19 Primary 35 35 257 257 0 0
19 Primary 35 35 258 258 0 0
19 Primary 35 35 259 259 0 0
549 IPC 35 35 260 260 0 0
549 IPC 35 35 261 261 0 0
549 IPC 35 35 262 262 0 0
549 IPC 35 35 263 263 0 0
549 IPC 35 35 264 264 0 0
549 IPC 35 35 265 265 0 0
549 IPC 35 35 266 266 0 0
549 IPC 35 35 267 267 0 0
549 IPC 35 35 268 268 0 0
20 Primary 35 35 269 269 0 0
20 Primary 35 35 270 270 0 0
20 Primary 35 35 271 271 0 0
20 Primary 35 35 272 272 0 0
20 Primary 35 35 273 273 0 0
20 Primary 35 35 274 274 0 0
20 Primary 35 35 275 275 0 0
20 Primary 35 35 276 276 0 0
20 Primary 35 35 277 277 0 0
20 Primary 35 35 278 278 0 0
20 Primary 35 35 279 279 0 0
20 Primary 35 35 280 280 0 0
20 Primary 35 35 281 281 0 0
20 Primary 35 35 282 282 0 0
20 Primary 35 35 283 283 0 0
20 Primary 35 35 284 284 0 0
20 Primary 35 35 285 285 0 0
20 Primary 35 35 286 286 0 0
20 Primary 35 35 287 287 0 0
20 Primary 35 35 288 288 0 0
20 Primary 35 35 289 289 0 0
20 Primary 35 35 290 290 0 0
20 Primary 35 35 291 291 0 0
20 Primary 35 35 292 292 0 0
20 Primary 35 35 293 293 0 0
20 Primary 35 35 294 294 0 0
20 Primary 35 35 295 295 0 0
20 Primary 35 35 296 296 0 0
542 IPC 35 35 297 297 0 0
542 IPC 35 35 298 298 0 0
542 IPC 35 35 299 299 0 0
542 IPC 35 35 300 300 0 0
542 IPC 35 35 301 301 0 0
542 IPC 35 35 302 302 0 0
542 IPC 35 35 303 303 0 0
590 IPC 36 36 43 43 0 0
590 IPC 36 36 44 44 0 0
590 IPC 36 36 45 45 0 0
590 IPC 36 36 46 46 0 0
590 IPC 36 36 47 47 0 0
590 IPC 36 36 48 48 0 0
590 IPC 36 36 49 49 0 0
590 IPC 36 36 50 50 0 0
589 IPC 36 36 51 51 0 0
589 IPC 36 36 52 52 0 0
589 IPC 36 36 53 53 0 0
589 IPC 36 36 54 54 0 0
589 IPC 36 36 55 55 0 0
589 IPC 36 36 56 56 0 0
589 IPC 36 36 57 57 0 0
589 IPC 36 36 58 58 0 0
589 IPC 36 36 59 59 0 0
589 IPC 36 36 60 60 0 0
588 IPC 36 36 61 61 0 0
588 IPC 36 36 62 62 0 0
588 IPC 36 36 63 63 0 0
588 IPC 36 36 64 64 0 0
588 IPC 36 36 65 65 0 0
588 IPC 36 36 66 66 0 0
588 IPC 36 36 67 67 0 0
587 IPC 36 36 68 68 0 0
587 IPC 36 36 69 69 0 0
587 IPC 36 36 70 70 0 0
587 IPC 36 36 71 71 0 0
587 IPC 36 36 72 72 0 0
587 IPC 36 36 73 73 0 0
585 IPC 36 36 74 74 0 0
585 IPC 36 36 75 75 0 0
585 IPC 36 36 76 76 0 0
585 IPC 36 36 77 77 0 0
585 IPC 36 36 78 78 0 0
11 Primary 36 36 79 79 0 0
11 Primary 36 36 80 80 0 0
11 Primary 36 36 81 81 0 0
11 Primary 36 36 82 82 0 0
11 Primary 36 36 83 83 0 0
11 Primary 36 36 84 84 0 0
11 Primary 36 36 85 85 0 0
11 Primary 36 36 86 86 0 0
11 Primary 36 36 87 87 0 0
11 Primary 36 36 88 88 0 0
11 Primary 36 36 89 89 0 0
11 Primary 36 36 90 90 0 0
11 Primary 36 36 91 91 0 0
11 Primary 36 36 92 92 0 0
11 Primary 36 36 93 93 0 0
11 Primary 36 36 94 94 0 0
11 Primary 36 36 95 95 0 0
11 Primary 36 36 96 96 0 0
11 Primary 36 36 97 97 0 0
11 Primary 36 36 98 98 0 0
11 Primary 36 36 99 99 0 0
11 Primary 36 36 100 100 0 0
11 Primary 36 36 101 101 0 0
11 Primary 36 36 102 102 0 0
11 Primary 36 36 103 103 0 0
11 Primary 36 36 104 104 0 0
11 Primary 36 36 105 105 0 0
579 IPC 36 36 106 106 0 0
579 IPC 36 36 107 107 0 0
579 IPC 36 36 108 108 0 0
579 IPC 36 36 109 109 0 0
579 IPC 36 36 110 110 0 0
579 IPC 36 36 111 111 0 0
579 IPC 36 36 112 112 0 0
579 IPC 36 36 113 113 0 0
14 Primary 36 36 114 114 0 0
14 Primary 36 36 115 115 0 0
14 Primary 36 36 116 116 0 0
14 Primary 36 36 117 117 0 0
14 Primary 36 36 118 118 0 0
14 Primary 36 36 119 119 0 0
14 Primary 36 36 120 120 0 0
14 Primary 36 36 121 121 0 0
14 Primary 36 36 122 122 0 0
14 Primary 36 36 123 123 0 0
14 Primary 36 36 124 124 0 0
14 Primary 36 36 125 125 0 0
14 Primary 36 36 126 126 0 0
14 Primary 36 36 127 127 0 0
14 Primary 36 36 128 128 0 0
14 Primary 36 36 129 129 0 0
14 Primary 36 36 130 130 0 0
14 Primary 36 36 131 131 0 0
14 Primary 36 36 132 132 0 0
14 Primary 36 36 133 133 0 0
14 Primary 36 36 134 134 0 0
14 Primary 36 36 135 135 0 0
14 Primary 36 36 136 136 0 0
14 Primary 36 36 137 137 0 0
14 Primary 36 36 138 138 0 0
14 Primary 36 36 139 139 0 0
14 Primary 36 36 140 140 0 0
14 Primary 36 36 141 141 0 0
14 Primary 36 36 142 142 0 0
14 Primary 36 36 143 143 0 0
14 Primary 36 36 144 144 0 0
14 Primary 36 36 145 145 0 0
571 IPC 36 36 146 146 0 0
571 IPC 36 36 147 147 0 0
571 IPC 36 36 148 148 0 0
571 IPC 36 36 149 149 0 0
571 IPC 36 36 150 150 0 0
571 IPC 36 36 151 151 0 0
571 IPC 36 36 152 152 0 0
17 Primary 36 36 153 153 0 0
17 Primary 36 36 154 154 0 0
17 Primary 36 36 155 155 0 0
17 Primary 36 36 156 156 0 0
17 Primary 36 36 157 157 0 0
17 Primary 36 36 158 158 0 0
17 Primary 36 36 159 159 0 0
17 Primary 36 36 160 160 0 0
17 Primary 36 36 161 161 0 0
17 Primary 36 36 162 162 0 0
17 Primary 36 36 163 163 0 0
17 Primary 36 36 164 164 0 0
17 Primary 36 36 165 165 0 0
17 Primary 36 36 166 166 0 0
17 Primary 36 36 167 167 0 0
17 Primary 36 36 168 168 0 0
17 Primary 36 36 169 169 0 0
17 Primary 36 36 170 170 0 0
17 Primary 36 36 171 171 0 0
17 Primary 36 36 172 172 0 0
17 Primary 36 36 173 173 0 0
17 Primary 36 36 174 174 0 0
17 Primary 36 36 175 175 0 0
17 Primary 36 36 176 176 0 0
17 Primary 36 36 177 177 0 0
17 Primary 36 36 178 178 0 0
17 Primary 36 36 179 179 0 0
17 Primary 36 36 180 180 0 0
17 Primary 36 36 181 181 0 0
17 Primary 36 36 182 182 0 0
17 Primary 36 36 183 183 0 0
563 IPC 36 36 184 184 0 0
563 IPC 36 36 185 185 0 0
563 IPC 36 36 186 186 0 0
563 IPC 36 36 187 187 0 0
563 IPC 36 36 188 188 0 0
563 IPC 36 36 189 189 0 0
563 IPC 36 36 190 190 0 0
18 Primary 36 36 191 191 0 0
18 Primary 36 36 192 192 0 0
18 Primary 36 36 193 193 0 0
18 Primary 36 36 194 194 0 0
18 Primary 36 36 195 195 0 0
18 Primary 36 36 196 196 0 0
18 Primary 36 36 197 197 0 0
18 Primary 36 36 198 198 0 0
18 Primary 36 36 199 199 0 0
18 Primary 36 36 200 200 0 0
18 Primary 36 36 201 201 0 0
18 Primary 36 36 202 202 0 0
18 Primary 36 36 203 203 0 0
18 Primary 36 36 204 204 0 0
18 Primary 36 36 205 205 0 0
18 Primary 36 36 206 206 0 0
18 Primary 36 36 207 207 0 0
18 Primary 36 36 208 208 0 0
18 Primary 36 36 209 209 0 0
18 Primary 36 36 210 210 0 0
18 Primary 36 36 211 211 0 0
18 Primary 36 36 212 212 0 0
18 Primary 36 36 213 213 0 0
18 Primary 36 36 214 214 0 0
18 Primary 36 36 215 215 0 0
18 Primary 36 36 216 216 0 0
18 Primary 36 36 217 217 0 0
18 Primary 36 36 218 218 0 0
18 Primary 36 36 219 219 0 0
18 Primary 36 36 220 220 0 0
18 Primary 36 36 221 221 0 0
555 IPC 36 36 222 222 0 0
555 IPC 36 36 223 223 0 0
555 IPC 36 36 224 224 0 0
555 IPC 36 36 225 225 0 0
555 IPC 36 36 226 226 0 0
555 IPC 36 36 227 227 0 0
555 IPC 36 36 228 228 0 0
555 IPC 36 36 229 229 0 0
19 Primary 36 36 230 230 0 0
19 Primary 36 36 231 231 0 0
19 Primary 36 36 232 232 0 0
19 Primary 36 36 233 233 0 0
19 Primary 36 36 234 234 0 0
19 Primary 36 36 235 235 0 0
19 Primary 36 36 236 236 0 0
19 Primary 36 36 237 237 0 0
19 Primary 36 36 238 238 0 0
19 Primary 36 36 239 239 0 0
19 Primary 36 36 240 240 0 0
19 Primary 36 36 241 241 0 0
19 Primary 36 36 242 242 0 0
19 Primary 36 36 243 243 0 0
19 Primary 36 36 244 244 0 0
19 Primary 36 36 245 245 0 0
19 Primary 36 36 246 246 0 0
19 Primary 36 36 247 247 0 0
19 Primary 36 36 248 248 0 0
19 Primary 36 36 249 249 0 0
19 Primary 36 36 250 250 0 0
19 Primary 36 36 251 251 0 0
19 Primary 36 36 252 252 0 0
19 Primary 36 36 253 253 0 0
19 Primary 36 36 254 254 0 0
19 Primary 36 36 255 255 0 0
19 Primary 36 36 256 256 0 0
19 Primary 36 36 257 257 0 0
19 Primary 36 36 258 258 0 0
19 Primary 36 36 259 259 0 0
549 IPC 36 36 260 260 0 0
549 IPC 36 36 261 261 0 0
549 IPC 36 36 262 262 0 0
549 IPC 36 36 263 263 0 0
549 IPC 36 36 264 264 0 0
549 IPC 36 36 265 265 0 0
549 IPC 36 36 266 266 0 0
549 IPC 36 36 267 267 0 0
549 IPC 36 36 268 268 0 0
20 Primary 36 36 269 269 0 0
20 Primary 36 36 270 270 0 0
20 Primary 36 36 271 271 0 0
20 Primary 36 36 272 272 0 0
20 Primary 36 36 273 273 0 0
20 Primary 36 36 274 274 0 0
20 Primary 36 36 275 275 0 0
20 Primary 36 36 276 276 0 0
20 Primary 36 36 277 277 0 0
20 Primary 36 36 278 278 0 0
20 Primary 36 36 279 279 0 0
20 Primary 36 36 280 280 0 0
20 Primary 36 36 281 281 0 0
20 Primary 36 36 282 282 0 0
20 Primary 36 36 283 283 0 0
20 Primary 36 36 284 284 0 0
20 Primary 36 36 285 285 0 0
20 Primary 36 36 286 286 0 0
20 Primary 36 36 287 287 0 0
20 Primary 36 36 288 288 0 0
20 Primary 36 36 289 289 0 0
20 Primary 36 36 290 290 0 0
20 Primary 36 36 291 291 0 0
20 Primary 36 36 292 292 0 0
20 Primary 36 36 293 293 0 0
20 Primary 36 36 294 294 0 0
20 Primary 36 36 295 295 0 0
542 IPC 36 36 296 296 0 0
542 IPC 36 36 297 297 0 0
542 IPC 36 36 298 298 0 0
542 IPC 36 36 299 299 0 0
542 IPC 36 36 300 300 0 0
542 IPC 36 36 301 301 0 0
542 IPC 36 36 302 302 0 0
542 IPC 36 36 303 303 0 0
590 IPC 37 37 41 41 0 0
590 IPC 37 37 42 42 0 0
590 IPC 37 37 43 43 0 0
590 IPC 37 37 44 44 0 0
590 IPC 37 37 45 45 0 0
590 IPC 37 37 46 46 0 0
590 IPC 37 37 47 47 0 0
590 IPC 37 37 48 48 0 0
590 IPC 37 37 49 49 0 0
590 IPC 37 37 50 50 0 0
590 IPC 37 37 51 51 0 0
590 IPC 37 37 52 52 0 0
589 IPC 37 37 53 53 0 0
589 IPC 37 37 54 54 0 0
589 IPC 37 37 55 55 0 0
589 IPC 37 37 56 56 0 0
589 IPC 37 37 57 57 0 0
589 IPC 37 37 58 58 0 0
589 IPC 37 37 59 59 0 0
589 IPC 37 37 60 60 0 0
588 IPC 37 37 61 61 0 0
588 IPC 37 37 62 62 0 0
588 IPC 37 37 63 63 0 0
3 Primary 37 37 64 64 0 0
3 Primary 37 37 65 65 0 0
3 Primary 37 37 66 66 0 0
3 Primary 37 37 67 67 0 0
587 IPC 37 37 68 68 0 0
587 IPC 37 37 69 69 0 0
587 IPC 37 37 70 70 0 0
587 IPC 37 37 71 71 0 0
587 IPC 37 37 72 72 0 0
587 IPC 37 37 73 73 0 0
587 IPC 37 37 74 74 0 0
587 IPC 37 37 75 75 0 0
587 IPC 37 37 76 76 0 0
587 IPC 37 37 77 77 0 0
587 IPC 37 37 78 78 0 0
11 Primary 37 37 79 79 0 0
11 Primary 37 37 80 80 0 0
11 Primary 37 37 81 81 0 0
11 Primary 37 37 82 82 0 0
11 Primary 37 37 83 83 0 0
11 Primary 37 37 84 84 0 0
11 Primary 37 37 85 85 0 0
11 Primary 37 37 86 86 0 0
11 Primary 37 37 87 87 0 0
11 Primary 37 37 88 88 0 0
11 Primary 37 37 89 89 0 0
11 Primary 37 37 90 90 0 0
11 Primary 37 37 91 91 0 0
11 Primary 37 37 92 92 0 0
11 Primary 37 37 93 93 0 0
11 Primary 37 37 94 94 0 0
11 Primary 37 37 95 95 0 0
11 Primary 37 37 96 96 0 0
11 Primary 37 37 97 97 0 0
11 Primary 37 37 98 98 0 0
11 Primary 37 37 99 99 0 0
11 Primary 37 37 100 100 0 0
11 Primary 37 37 101 101 0 0
11 Primary 37 37 102 102 0 0
11 Primary 37 37 103 103 0 0
11 Primary 37 37 104 104 0 0
11 Primary 37 37 105 105 0 0
11 Primary 37 37 106 106 0 0
579 IPC 37 37 107 107 0 0
579 IPC 37 37 108 108 0 0
579 IPC 37 37 109 109 0 0
579 IPC 37 37 110 110 0 0
579 IPC 37 37 111 111 0 0
579 IPC 37 37 112 112 0 0
579 IPC 37 37 113 113 0 0
14 Primary 37 37 114 114 0 0
14 Primary 37 37 115 115 0 0
14 Primary 37 37 116 116 0 0
14 Primary 37 37 117 117 0 0
14 Primary 37 37 118 118 0 0
14 Primary 37 37 119 119 0 0
14 Primary 37 37 120 120 0 0
14 Primary 37 37 121 121 0 0
14 Primary 37 37 122 122 0 0
14 Primary 37 37 123 123 0 0
14 Primary 37 37 124 124 0 0
14 Primary 37 37 125 125 0 0
14 Primary 37 37 126 126 0 0
14 Primary 37 37 127 127 0 0
14 Primary 37 37 128 128 0 0
14 Primary 37 37 129 129 0 0
14 Primary 37 37 130 130 0 0
14 Primary 37 37 131 131 0 0
14 Primary 37 37 132 132 0 0
14 Primary 37 37 133 133 0 0
14 Primary 37 37 134 134 0 0
14 Primary 37 37 135 135 0 0
14 Primary 37 37 136 136 0 0
14 Primary 37 37 137 137 0 0
14 Primary 37 37 138 138 0 0
14 Primary 37 37 139 139 0 0
14 Primary 37 37 140 140 0 0
14 Primary 37 37 141 141 0 0
14 Primary 37 37 142 142 0 0
14 Primary 37 37 143 143 0 0
14 Primary 37 37 144 144 0 0
14 Primary 37 37 145 145 0 0
14 Primary 37 37 146 146 0 0
571 IPC 37 37 147 147 0 0
571 IPC 37 37 148 148 0 0
571 IPC 37 37 149 149 0 0
571 IPC 37 37 150 150 0 0
571 IPC 37 37 151 151 0 0
571 IPC 37 37 152 152 0 0
571 IPC 37 37 153 153 0 0
17 Primary 37 37 154 154 0 0
17 Primary 37 37 155 155 0 0
17 Primary 37 37 156 156 0 0
17 Primary 37 37 157 157 0 0
17 Primary 37 37 158 158 0 0
17 Primary 37 37 159 159 0 0
17 Primary 37 37 160 160 0 0
17 Primary 37 37 161 161 0 0
17 Primary 37 37 162 162 0 0
17 Primary 37 37 163 163 0 0
17 Primary 37 37 164 164 0 0
17 Primary 37 37 165 165 0 0
17 Primary 37 37 166 166 0 0
17 Primary 37 37 167 167 0 0
17 Primary 37 37 168 168 0 0
17 Primary 37 37 169 169 0 0
17 Primary 37 37 170 170 0 0
17 Primary 37 37 171 171 0 0
17 Primary 37 37 172 172 0 0
17 Primary 37 37 173 173 0 0
17 Primary 37 37 174 174 0 0
17 Primary 37 37 175 175 0 0
17 Primary 37 37 176 176 0 0
17 Primary 37 37 177 177 0 0
17 Primary 37 37 178 178 0 0
17 Primary 37 37 179 179 0 0
17 Primary 37 37 180 180 0 0
17 Primary 37 37 181 181 0 0
17 Primary 37 37 182 182 0 0
17 Primary 37 37 183 183 0 0
563 IPC 37 37 184 184 0 0
563 IPC 37 37 185 185 0 0
563 IPC 37 37 186 186 0 0
563 IPC 37 37 187 187 0 0
563 IPC 37 37 188 188 0 0
563 IPC 37 37 189 189 0 0
563 IPC 37 37 190 190 0 0
563 IPC 37 37 191 191 0 0
18 Primary 37 37 192 192 0 0
18 Primary 37 37 193 193 0 0
18 Primary 37 37 194 194 0 0
18 Primary 37 37 195 195 0 0
18 Primary 37 37 196 196 0 0
18 Primary 37 37 197 197 0 0
18 Primary 37 37 198 198 0 0
18 Primary 37 37 199 199 0 0
18 Primary 37 37 200 200 0 0
18 Primary 37 37 201 201 0 0
18 Primary 37 37 202 202 0 0
18 Primary 37 37 203 203 0 0
18 Primary 37 37 204 204 0 0
18 Primary 37 37 205 205 0 0
18 Primary 37 37 206 206 0 0
18 Primary 37 37 207 207 0 0
18 Primary 37 37 208 208 0 0
18 Primary 37 37 209 209 0 0
18 Primary 37 37 210 210 0 0
18 Primary 37 37 211 211 0 0
18 Primary 37 37 212 212 0 0
18 Primary 37 37 213 213 0 0
18 Primary 37 37 214 214 0 0
18 Primary 37 37 215 215 0 0
18 Primary 37 37 216 216 0 0
18 Primary 37 37 217 217 0 0
18 Primary 37 37 218 218 0 0
18 Primary 37 37 219 219 0 0
18 Primary 37 37 220 220 0 0
18 Primary 37 37 221 221 0 0
555 IPC 37 37 222 222 0 0
555 IPC 37 37 223 223 0 0
555 IPC 37 37 224 224 0 0
555 IPC 37 37 225 225 0 0
555 IPC 37 37 226 226 0 0
555 IPC 37 37 227 227 0 0
555 IPC 37 37 228 228 0 0
555 IPC 37 37 229 229 0 0
19 Primary 37 37 230 230 0 0
19 Primary 37 37 231 231 0 0
19 Primary 37 37 232 232 0 0
19 Primary 37 37 233 233 0 0
19 Primary 37 37 234 234 0 0
19 Primary 37 37 235 235 0 0
19 Primary 37 37 236 236 0 0
19 Primary 37 37 237 237 0 0
19 Primary 37 37 238 238 0 0
19 Primary 37 37 239 239 0 0
19 Primary 37 37 240 240 0 0
19 Primary 37 37 241 241 0 0
19 Primary 37 37 242 242 0 0
19 Primary 37 37 243 243 0 0
19 Primary 37 37 244 244 0 0
19 Primary 37 37 245 245 0 0
19 Primary 37 37 246 246 0 0
19 Primary 37 37 247 247 0 0
19 Primary 37 37 248 248 0 0
19 Primary 37 37 249 249 0 0
19 Primary 37 37 250 250 0 0
19 Primary 37 37 251 251 0 0
19 Primary 37 37 252 252 0 0
19 Primary 37 37 253 253 0 0
19 Primary 37 37 254 254 0 0
19 Primary 37 37 255 255 0 0
19 Primary 37 37 256 256 0 0
19 Primary 37 37 257 257 0 0
19 Primary 37 37 258 258 0 0
19 Primary 37 37 259 259 0 0
533 IPC 37 37 260 260 0 0
533 IPC 37 37 261 261 0 0
533 IPC 37 37 262 262 0 0
533 IPC 37 37 263 263 0 0
533 IPC 37 37 264 264 0 0
533 IPC 37 37 265 265 0 0
533 IPC 37 37 266 266 0 0
533 IPC 37 37 267 267 0 0
533 IPC 37 37 268 268 0 0
20 Primary 37 37 269 269 0 0
20 Primary 37 37 270 270 0 0
20 Primary 37 37 271 271 0 0
20 Primary 37 37 272 272 0 0
20 Primary 37 37 273 273 0 0
20 Primary 37 37 274 274 0 0
20 Primary 37 37 275 275 0 0
20 Primary 37 37 276 276 0 0
20 Primary 37 37 277 277 0 0
20 Primary 37 37 278 278 0 0
20 Primary 37 37 279 279 0 0
20 Primary 37 37 280 280 0 0
20 Primary 37 37 281 281 0 0
20 Primary 37 37 282 282 0 0
20 Primary 37 37 283 283 0 0
20 Primary 37 37 284 284 0 0
20 Primary 37 37 285 285 0 0
20 Primary 37 37 286 286 0 0
20 Primary 37 37 287 287 0 0
20 Primary 37 37 288 288 0 0
20 Primary 37 37 289 289 0 0
20 Primary 37 37 290 290 0 0
20 Primary 37 37 291 291 0 0
20 Primary 37 37 292 292 0 0
20 Primary 37 37 293 293 0 0
20 Primary 37 37 294 294 0 0
20 Primary 37 37 295 295 0 0
542 IPC 37 37 296 296 0 0
542 IPC 37 37 297 297 0 0
542 IPC 37 37 298 298 0 0
542 IPC 37 37 299 299 0 0
542 IPC 37 37 300 300 0 0
542 IPC 37 37 301 301 0 0
542 IPC 37 37 302 302 0 0
542 IPC 37 37 303 303 0 0
590 IPC 38 38 40 40 0 0
590 IPC 38 38 41 41 0 0
590 IPC 38 38 42 42 0 0
590 IPC 38 38 43 43 0 0
590 IPC 38 38 44 44 0 0
590 IPC 38 38 45 45 0 0
590 IPC 38 38 46 46 0 0
590 IPC 38 38 47 47 0 0
590 IPC 38 38 48 48 0 0
590 IPC 38 38 49 49 0 0
590 IPC 38 38 50 50 0 0
590 IPC 38 38 51 51 0 0
590 IPC 38 38 52 52 0 0
590 IPC 38 38 53 53 0 0
589 IPC 38 38 54 54 0 0
589 IPC 38 38 55 55 0 0
589 IPC 38 38 56 56 0 0
3 Primary 38 38 57 57 0 0
3 Primary 38 38 58 58 0 0
3 Primary 38 38 59 59 0 0
3 Primary 38 38 60 60 0 0
3 Primary 38 38 61 61 0 0
3 Primary 38 38 62 62 0 0
3 Primary 38 38 63 63 0 0
3 Primary 38 38 64 64 0 0
3 Primary 38 38 65 65 0 0
3 Primary 38 38 66 66 0 0
3 Primary 38 38 67 67 0 0
3 Primary 38 38 68 68 0 0
587 IPC 38 38 69 69 0 0
587 IPC 38 38 70 70 0 0
587 IPC 38 38 71 71 0 0
587 IPC 38 38 72 72 0 0
587 IPC 38 38 73 73 0 0
587 IPC 38 38 74 74 0 0
587 IPC 38 38 75 75 0 0
587 IPC 38 38 76 76 0 0
587 IPC 38 38 77 77 0 0
11 Primary 38 38 78 78 0 0
11 Primary 38 38 79 79 0 0
11 Primary 38 38 80 80 0 0
11 Primary 38 38 81 81 0 0
11 Primary 38 38 82 82 0 0
11 Primary 38 38 83 83 0 0
11 Primary 38 38 84 84 0 0
11 Primary 38 38 85 85 0 0
11 Primary 38 38 86 86 0 0
11 Primary 38 38 87 87 0 0
11 Primary 38 38 88 88 0 0
11 Primary 38 38 89 89 0 0
11 Primary 38 38 90 90 0 0
11 Primary 38 38 91 91 0 0
11 Primary 38 38 92 92 0 0
11 Primary 38 38 93 93 0 0
11 Primary 38 38 94 94 0 0
11 Primary 38 38 95 95 0 0
11 Primary 38 38 96 96 0 0
11 Primary 38 38 97 97 0 0
11 Primary 38 38 98 98 0 0
11 Primary 38 38 99 99 0 0
11 Primary 38 38 100 100 0 0
11 Primary 38 38 101 101 0 0
11 Primary 38 38 102 102 0 0
11 Primary 38 38 103 103 0 0
11 Primary 38 38 104 104 0 0
11 Primary 38 38 105 105 0 0
11 Primary 38 38 106 106 0 0
11 Primary 38 38 107 107 0 0
579 IPC 38 38 108 108 0 0
579 IPC 38 38 109 109 0 0
579 IPC 38 38 110 110 0 0
579 IPC 38 38 111 111 0 0
579 IPC 38 38 112 112 0 0
579 IPC 38 38 113 113 0 0
14 Primary 38 38 114 114 0 0
14 Primary 38 38 115 115 0 0
14 Primary 38 38 116 116 0 0
14 Primary 38 38 117 117 0 0
14 Primary 38 38 118 118 0 0
14 Primary 38 38 119 119 0 0
14 Primary 38 38 120 120 0 0
14 Primary 38 38 121 121 0 0
14 Primary 38 38 122 122 0 0
14 Primary 38 38 123 123 0 0
14 Primary 38 38 124 124 0 0
14 Primary 38 38 125 125 0 0
14 Primary 38 38 126 126 0 0
14 Primary 38 38 127 127 0 0
14 Primary 38 38 128 128 0 0
14 Primary 38 38 129 129 0 0
14 Primary 38 38 130 130 0 0
14 Primary 38 38 131 131 0 0
14 Primary 38 38 132 132 0 0
14 Primary 38 38 133 133 0 0
14 Primary 38 38 134 134 0 0
14 Primary 38 38 135 135 0 0
14 Primary 38 38 136 136 0 0
14 Primary 38 38 137 137 0 0
14 Primary 38 38 138 138 0 0
14 Primary 38 38 139 139 0 0
14 Primary 38 38 140 140 0 0
14 Primary 38 38 141 141 0 0
14 Primary 38 38 142 142 0 0
14 Primary 38 38 143 143 0 0
14 Primary 38 38 144 144 0 0
14 Primary 38 38 145 145 0 0
14 Primary 38 38 146 146 0 0
571 IPC 38 38 147 147 0 0
571 IPC 38 38 148 148 0 0
571 IPC 38 38 149 149 0 0
571 IPC 38 38 150 150 0 0
571 IPC 38 38 151 151 0 0
571 IPC 38 38 152 152 0 0
571 IPC 38 38 153 153 0 0
17 Primary 38 38 154 154 0 0
17 Primary 38 38 155 155 0 0
17 Primary 38 38 156 156 0 0
17 Primary 38 38 157 157 0 0
17 Primary 38 38 158 158 0 0
17 Primary 38 38 159 159 0 0
17 Primary 38 38 160 160 0 0
17 Primary 38 38 161 161 0 0
17 Primary 38 38 162 162 0 0
17 Primary 38 38 163 163 0 0
17 Primary 38 38 164 164 0 0
17 Primary 38 38 165 165 0 0
17 Primary 38 38 166 166 0 0
17 Primary 38 38 167 167 0 0
17 Primary 38 38 168 168 0 0
17 Primary 38 38 169 169 0 0
17 Primary 38 38 170 170 0 0
17 Primary 38 38 171 171 0 0
17 Primary 38 38 172 172 0 0
17 Primary 38 38 173 173 0 0
17 Primary 38 38 174 174 0 0
17 Primary 38 38 175 175 0 0
17 Primary 38 38 176 176 0 0
17 Primary 38 38 177 177 0 0
17 Primary 38 38 178 178 0 0
17 Primary 38 38 179 179 0 0
17 Primary 38 38 180 180 0 0
17 Primary 38 38 181 181 0 0
17 Primary 38 38 182 182 0 0
17 Primary 38 38 183 183 0 0
563 IPC 38 38 184 184 0 0
563 IPC 38 38 185 185 0 0
563 IPC 38 38 186 186 0 0
563 IPC 38 38 187 187 0 0
563 IPC 38 38 188 188 0 0
563 IPC 38 38 189 189 0 0
563 IPC 38 38 190 190 0 0
563 IPC 38 38 191 191 0 0
18 Primary 38 38 192 192 0 0
18 Primary 38 38 193 193 0 0
18 Primary 38 38 194 194 0 0
18 Primary 38 38 195 195 0 0
18 Primary 38 38 196 196 0 0
18 Primary 38 38 197 197 0 0
18 Primary 38 38 198 198 0 0
18 Primary 38 38 199 199 0 0
18 Primary 38 38 200 200 0 0
18 Primary 38 38 201 201 0 0
18 Primary 38 38 202 202 0 0
18 Primary 38 38 203 203 0 0
18 Primary 38 38 204 204 0 0
18 Primary 38 38 205 205 0 0
18 Primary 38 38 206 206 0 0
18 Primary 38 38 207 207 0 0
18 Primary 38 38 208 208 0 0
18 Primary 38 38 209 209 0 0
18 Primary 38 38 210 210 0 0
18 Primary 38 38 211 211 0 0
18 Primary 38 38 212 212 0 0
18 Primary 38 38 213 213 0 0
18 Primary 38 38 214 214 0 0
18 Primary 38 38 215 215 0 0
18 Primary 38 38 216 216 0 0
18 Primary 38 38 217 217 0 0
18 Primary 38 38 218 218 0 0
18 Primary 38 38 219 219 0 0
18 Primary 38 38 220 220 0 0
18 Primary 38 38 221 221 0 0
555 IPC 38 38 222 222 0 0
555 IPC 38 38 223 223 0 0
555 IPC 38 38 224 224 0 0
555 IPC 38 38 225 225 0 0
555 IPC 38 38 226 226 0 0
555 IPC 38 38 227 227 0 0
555 IPC 38 38 228 228 0 0
555 IPC 38 38 229 229 0 0
19 Primary 38 38 230 230 0 0
19 Primary 38 38 231 231 0 0
19 Primary 38 38 232 232 0 0
19 Primary 38 38 233 233 0 0
19 Primary 38 38 234 234 0 0
19 Primary 38 38 235 235 0 0
19 Primary 38 38 236 236 0 0
19 Primary 38 38 237 237 0 0
19 Primary 38 38 238 238 0 0
19 Primary 38 38 239 239 0 0
19 Primary 38 38 240 240 0 0
19 Primary 38 38 241 241 0 0
19 Primary 38 38 242 242 0 0
19 Primary 38 38 243 243 0 0
19 Primary 38 38 244 244 0 0
19 Primary 38 38 245 245 0 0
19 Primary 38 38 246 246 0 0
19 Primary 38 38 247 247 0 0
19 Primary 38 38 248 248 0 0
19 Primary 38 38 249 249 0 0
19 Primary 38 38 250 250 0 0
19 Primary 38 38 251 251 0 0
19 Primary 38 38 252 252 0 0
19 Primary 38 38 253 253 0 0
19 Primary 38 38 254 254 0 0
19 Primary 38 38 255 255 0 0
19 Primary 38 38 256 256 0 0
19 Primary 38 38 257 257 0 0
19 Primary 38 38 258 258 0 0
19 Primary 38 38 259 259 0 0
533 IPC 38 38 260 260 0 0
533 IPC 38 38 261 261 0 0
533 IPC 38 38 262 262 0 0
533 IPC 38 38 263 263 0 0
533 IPC 38 38 264 264 0 0
533 IPC 38 38 265 265 0 0
533 IPC 38 38 266 266 0 0
533 IPC 38 38 267 267 0 0
533 IPC 38 38 268 268 0 0
20 Primary 38 38 269 269 0 0
20 Primary 38 38 270 270 0 0
20 Primary 38 38 271 271 0 0
20 Primary 38 38 272 272 0 0
20 Primary 38 38 273 273 0 0
20 Primary 38 38 274 274 0 0
20 Primary 38 38 275 275 0 0
20 Primary 38 38 276 276 0 0
20 Primary 38 38 277 277 0 0
20 Primary 38 38 278 278 0 0
20 Primary 38 38 279 279 0 0
20 Primary 38 38 280 280 0 0
20 Primary 38 38 281 281 0 0
20 Primary 38 38 282 282 0 0
20 Primary 38 38 283 283 0 0
20 Primary 38 38 284 284 0 0
20 Primary 38 38 285 285 0 0
20 Primary 38 38 286 286 0 0
20 Primary 38 38 287 287 0 0
20 Primary 38 38 288 288 0 0
20 Primary 38 38 289 289 0 0
20 Primary 38 38 290 290 0 0
20 Primary 38 38 291 291 0 0
20 Primary 38 38 292 292 0 0
20 Primary 38 38 293 293 0 0
20 Primary 38 38 294 294 0 0
541 IPC 38 38 296 296 0 0
541 IPC 38 38 297 297 0 0
541 IPC 38 38 298 298 0 0
542 IPC 38 38 299 299 0 0
542 IPC 38 38 300 300 0 0
542 IPC 38 38 301 301 0 0
542 IPC 38 38 302 302 0 0
542 IPC 38 38 303 303 0 0
590 IPC 39 39 39 39 0 0
590 IPC 39 39 40 40 0 0
590 IPC 39 39 41 41 0 0
590 IPC 39 39 42 42 0 0
590 IPC 39 39 43 43 0 0
590 IPC 39 39 44 44 0 0
590 IPC 39 39 45 45 0 0
590 IPC 39 39 46 46 0 0
590 IPC 39 39 47 47 0 0
590 IPC 39 39 48 48 0 0
590 IPC 39 39 49 49 0 0
590 IPC 39 39 50 50 0 0
3 Primary 39 39 51 51 0 0
3 Primary 39 39 52 52 0 0
3 Primary 39 39 53 53 0 0
3 Primary 39 39 54 54 0 0
3 Primary 39 39 55 55 0 0
3 Primary 39 39 56 56 0 0
3 Primary 39 39 57 57 0 0
3 Primary 39 39 58 58 0 0
3 Primary 39 39 59 59 0 0
3 Primary 39 39 60 60 0 0
3 Primary 39 39 61 61 0 0
3 Primary 39 39 62 62 0 0
3 Primary 39 39 63 63 0 0
3 Primary 39 39 64 64 0 0
3 Primary 39 39 65 65 0 0
3 Primary 39 39 66 66 0 0
3 Primary 39 39 67 67 0 0
3 Primary 39 39 68 68 0 0
3 Primary 39 39 69 69 0 0
3 Primary 39 39 70 70 0 0
587 IPC 39 39 71 71 0 0
587 IPC 39 39 72 72 0 0
587 IPC 39 39 73 73 0 0
587 IPC 39 39 74 74 0 0
586 IPC 39 39 75 75 0 0
586 IPC 39 39 76 76 0 0
586 IPC 39 39 77 77 0 0
11 Primary 39 39 78 78 0 0
11 Primary 39 39 79 79 0 0
11 Primary 39 39 80 80 0 0
11 Primary 39 39 81 81 0 0
11 Primary 39 39 82 82 0 0
11 Primary 39 39 83 83 0 0
11 Primary 39 39 84 84 0 0
11 Primary 39 39 85 85 0 0
11 Primary 39 39 86 86 0 0
11 Primary 39 39 87 87 0 0
11 Primary 39 39 88 88 0 0
11 Primary 39 39 89 89 0 0
11 Primary 39 39 90 90 0 0
11 Primary 39 39 91 91 0 0
11 Primary 39 39 92 92 0 0
11 Primary 39 39 93 93 0 0
11 Primary 39 39 94 94 0 0
11 Primary 39 39 95 95 0 0
11 Primary 39 39 96 96 0 0
11 Primary 39 39 97 97 0 0
11 Primary 39 39 98 98 0 0
11 Primary 39 39 99 99 0 0
11 Primary 39 39 100 100 0 0
11 Primary 39 39 101 101 0 0
11 Primary 39 39 102 102 0 0
11 Primary 39 39 103 103 0 0
11 Primary 39 39 104 104 0 0
11 Primary 39 39 105 105 0 0
11 Primary 39 39 106 106 0 0
11 Primary 39 39 107 107 0 0
579 IPC 39 39 108 108 0 0
579 IPC 39 39 109 109 0 0
579 IPC 39 39 110 110 0 0
579 IPC 39 39 111 111 0 0
579 IPC 39 39 112 112 0 0
579 IPC 39 39 113 113 0 0
14 Primary 39 39 114 114 0 0
14 Primary 39 39 115 115 0 0
14 Primary 39 39 116 116 0 0
14 Primary 39 39 117 117 0 0
14 Primary 39 39 118 118 0 0
14 Primary 39 39 119 119 0 0
14 Primary 39 39 120 120 0 0
14 Primary 39 39 121 121 0 0
14 Primary 39 39 122 122 0 0
14 Primary 39 39 123 123 0 0
14 Primary 39 39 124 124 0 0
14 Primary 39 39 125 125 0 0
14 Primary 39 39 126 126 0 0
14 Primary 39 39 127 127 0 0
14 Primary 39 39 128 128 0 0
14 Primary 39 39 129 129 0 0
14 Primary 39 39 130 130 0 0
14 Primary 39 39 131 131 0 0
14 Primary 39 39 132 132 0 0
14 Primary 39 39 133 133 0 0
14 Primary 39 39 134 134 0 0
14 Primary 39 39 135 135 0 0
14 Primary 39 39 136 136 0 0
14 Primary 39 39 137 137 0 0
14 Primary 39 39 138 138 0 0
14 Primary 39 39 139 139 0 0
14 Primary 39 39 140 140 0 0
14 Primary 39 39 141 141 0 0
14 Primary 39 39 142 142 0 0
14 Primary 39 39 143 143 0 0
14 Primary 39 39 144 144 0 0
14 Primary 39 39 145 145 0 0
14 Primary 39 39 146 146 0 0
571 IPC 39 39 147 147 0 0
571 IPC 39 39 148 148 0 0
571 IPC 39 39 149 149 0 0
571 IPC 39 39 150 150 0 0
571 IPC 39 39 151 151 0 0
571 IPC 39 39 152 152 0 0
571 IPC 39 39 153 153 0 0
571 IPC 39 39 154 154 0 0
17 Primary 39 39 155 155 0 0
17 Primary 39 39 156 156 0 0
17 Primary 39 39 157 157 0 0
17 Primary 39 39 158 158 0 0
17 Primary 39 39 159 159 0 0
17 Primary 39 39 160 160 0 0
17 Primary 39 39 161 161 0 0
17 Primary 39 39 162 162 0 0
17 Primary 39 39 163 163 0 0
17 Primary 39 39 164 164 0 0
17 Primary 39 39 165 165 0 0
17 Primary 39 39 166 166 0 0
17 Primary 39 39 167 167 0 0
17 Primary 39 39 168 168 0 0
17 Primary 39 39 169 169 0 0
17 Primary 39 39 170 170 0 0
17 Primary 39 39 171 171 0 0
17 Primary 39 39 172 172 0 0
17 Primary 39 39 173 173 0 0
17 Primary 39 39 174 174 0 0
17 Primary 39 39 175 175 0 0
17 Primary 39 39 176 176 0 0
17 Primary 39 39 177 177 0 0
17 Primary 39 39 178 178 0 0
17 Primary 39 39 179 179 0 0
17 Primary 39 39 180 180 0 0
17 Primary 39 39 181 181 0 0
17 Primary 39 39 182 182 0 0
17 Primary 39 39 183 183 0 0
563 IPC 39 39 184 184 0 0
563 IPC 39 39 185 185 0 0
563 IPC 39 39 186 186 0 0
563 IPC 39 39 187 187 0 0
563 IPC 39 39 188 188 0 0
563 IPC 39 39 189 189 0 0
563 IPC 39 39 190 190 0 0
563 IPC 39 39 191 191 0 0
18 Primary 39 39 192 192 0 0
18 Primary 39 39 193 193 0 0
18 Primary 39 39 194 194 0 0
18 Primary 39 39 195 195 0 0
18 Primary 39 39 196 196 0 0
18 Primary 39 39 197 197 0 0
18 Primary 39 39 198 198 0 0
18 Primary 39 39 199 199 0 0
18 Primary 39 39 200 200 0 0
18 Primary 39 39 201 201 0 0
18 Primary 39 39 202 202 0 0
18 Primary 39 39 203 203 0 0
18 Primary 39 39 204 204 0 0
18 Primary 39 39 205 205 0 0
18 Primary 39 39 206 206 0 0
18 Primary 39 39 207 207 0 0
18 Primary 39 39 208 208 0 0
18 Primary 39 39 209 209 0 0
18 Primary 39 39 210 210 0 0
18 Primary 39 39 211 211 0 0
18 Primary 39 39 212 212 0 0
18 Primary 39 39 213 213 0 0
18 Primary 39 39 214 214 0 0
18 Primary 39 39 215 215 0 0
18 Primary 39 39 216 216 0 0
18 Primary 39 39 217 217 0 0
18 Primary 39 39 218 218 0 0
18 Primary 39 39 219 219 0 0
18 Primary 39 39 220 220 0 0
18 Primary 39 39 221 221 0 0
555 IPC 39 39 222 222 0 0
555 IPC 39 39 223 223 0 0
555 IPC 39 39 224 224 0 0
555 IPC 39 39 225 225 0 0
555 IPC 39 39 226 226 0 0
555 IPC 39 39 227 227 0 0
555 IPC 39 39 228 228 0 0
555 IPC 39 39 229 229 0 0
19 Primary 39 39 230 230 0 0
19 Primary 39 39 231 231 0 0
19 Primary 39 39 232 232 0 0
19 Primary 39 39 233 233 0 0
19 Primary 39 39 234 234 0 0
19 Primary 39 39 235 235 0 0
19 Primary 39 39 236 236 0 0
19 Primary 39 39 237 237 0 0
19 Primary 39 39 238 238 0 0
19 Primary 39 39 239 239 0 0
19 Primary 39 39 240 240 0 0
19 Primary 39 39 241 241 0 0
19 Primary 39 39 242 242 0 0
19 Primary 39 39 243 243 0 0
19 Primary 39 39 244 244 0 0
19 Primary 39 39 245 245 0 0
19 Primary 39 39 246 246 0 0
19 Primary 39 39 247 247 0 0
19 Primary 39 39 248 248 0 0
19 Primary 39 39 249 249 0 0
19 Primary 39 39 250 250 0 0
19 Primary 39 39 251 251 0 0
19 Primary 39 39 252 252 0 0
19 Primary 39 39 253 253 0 0
19 Primary 39 39 254 254 0 0
19 Primary 39 39 255 255 0 0
19 Primary 39 39 256 256 0 0
19 Primary 39 39 257 257 0 0
19 Primary 39 39 258 258 0 0
533 IPC 39 39 259 259 0 0
533 IPC 39 39 260 260 0 0
533 IPC 39 39 261 261 0 0
533 IPC 39 39 262 262 0 0
533 IPC 39 39 263 263 0 0
533 IPC 39 39 264 264 0 0
533 IPC 39 39 265 265 0 0
533 IPC 39 39 266 266 0 0
533 IPC 39 39 267 267 0 0
533 IPC 39 39 268 268 0 0
20 Primary 39 39 269 269 0 0
20 Primary 39 39 270 270 0 0
20 Primary 39 39 271 271 0 0
20 Primary 39 39 272 272 0 0
20 Primary 39 39 273 273 0 0
20 Primary 39 39 274 274 0 0
20 Primary 39 39 275 275 0 0
20 Primary 39 39 276 276 0 0
20 Primary 39 39 277 277 0 0
20 Primary 39 39 278 278 0 0
20 Primary 39 39 279 279 0 0
20 Primary 39 39 280 280 0 0
20 Primary 39 39 281 281 0 0
20 Primary 39 39 282 282 0 0
20 Primary 39 39 283 283 0 0
20 Primary 39 39 284 284 0 0
20 Primary 39 39 285 285 0 0
20 Primary 39 39 286 286 0 0
20 Primary 39 39 287 287 0 0
20 Primary 39 39 288 288 0 0
20 Primary 39 39 289 289 0 0
20 Primary 39 39 290 290 0 0
20 Primary 39 39 291 291 0 0
20 Primary 39 39 292 292 0 0
20 Primary 39 39 293 293 0 0
541 IPC 39 39 294 294 0 0
541 IPC 39 39 295 295 0 0
541 IPC 39 39 296 296 0 0
541 IPC 39 39 297 297 0 0
541 IPC 39 39 298 298 0 0
541 IPC 39 39 299 299 0 0
541 IPC 39 39 300 300 0 0
541 IPC 39 39 301 301 0 0
541 IPC 39 39 302 302 0 0
541 IPC 39 39 303 303 0 0
590 IPC 40 40 38 38 0 0
590 IPC 40 40 39 39 0 0
590 IPC 40 40 40 40 0 0
590 IPC 40 40 41 41 0 0
590 IPC 40 40 42 42 0 0
590 IPC 40 40 43 43 0 0
590 IPC 40 40 44 44 0 0
590 IPC 40 40 45 45 0 0
590 IPC 40 40 46 46 0 0
590 IPC 40 40 47 47 0 0
590 IPC 40 40 48 48 0 0
3 Primary 40 40 49 49 0 0
3 Primary 40 40 50 50 0 0
3 Primary 40 40 51 51 0 0
3 Primary 40 40 52 52 0 0
3 Primary 40 40 53 53 0 0
3 Primary 40 40 54 54 0 0
3 Primary 40 40 55 55 0 0
3 Primary 40 40 56 56 0 0
3 Primary 40 40 57 57 0 0
3 Primary 40 40 58 58 0 0
3 Primary 40 40 59 59 0 0
3 Primary 40 40 60 60 0 0
3 Primary 40 40 61 61 0 0
3 Primary 40 40 62 62 0 0
3 Primary 40 40 63 63 0 0
3 Primary 40 40 64 64 0 0
3 Primary 40 40 65 65 0 0
3 Primary 40 40 66 66 0 0
3 Primary 40 40 67 67 0 0
3 Primary 40 40 68 68 0 0
3 Primary 40 40 69 69 0 0
3 Primary 40 40 70 70 0 0
587 IPC 40 40 71 71 0 0
587 IPC 40 40 72 72 0 0
587 IPC 40 40 73 73 0 0
586 IPC 40 40 74 74 0 0
586 IPC 40 40 75 75 0 0
586 IPC 40 40 76 76 0 0
586 IPC 40 40 77 77 0 0
11 Primary 40 40 78 78 0 0
11 Primary 40 40 79 79 0 0
11 Primary 40 40 80 80 0 0
11 Primary 40 40 81 81 0 0
11 Primary 40 40 82 82 0 0
11 Primary 40 40 83 83 0 0
11 Primary 40 40 84 84 0 0
11 Primary 40 40 85 85 0 0
11 Primary 40 40 86 86 0 0
11 Primary 40 40 87 87 0 0
11 Primary 40 40 88 88 0 0
11 Primary 40 40 89 89 0 0
11 Primary 40 40 90 90 0 0
11 Primary 40 40 91 91 0 0
11 Primary 40 40 92 92 0 0
11 Primary 40 40 93 93 0 0
11 Primary 40 40 94 94 0 0
11 Primary 40 40 95 95 0 0
11 Primary 40 40 96 96 0 0
11 Primary 40 40 97 97 0 0
11 Primary 40 40 98 98 0 0
11 Primary 40 40 99 99 0 0
11 Primary 40 40 100 100 0 0
11 Primary 40 40 101 101 0 0
11 Primary 40 40 102 102 0 0
11 Primary 40 40 103 103 0 0
11 Primary 40 40 104 104 0 0
11 Primary 40 40 105 105 0 0
11 Primary 40 40 106 106 0 0
11 Primary 40 40 107 107 0 0
11 Primary 40 40 108 108 0 0
578 IPC 40 40 109 109 0 0
578 IPC 40 40 110 110 0 0
578 IPC 40 40 111 111 0 0
578 IPC 40 40 112 112 0 0
578 IPC 40 40 113 113 0 0
14 Primary 40 40 114 114 0 0
14 Primary 40 40 115 115 0 0
14 Primary 40 40 116 116 0 0
14 Primary 40 40 117 117 0 0
14 Primary 40 40 118 118 0 0
14 Primary 40 40 119 119 0 0
14 Primary 40 40 120 120 0 0
14 Primary 40 40 121 121 0 0
14 Primary 40 40 122 122 0 0
14 Primary 40 40 123 123 0 0
14 Primary 40 40 124 124 0 0
14 Primary 40 40 125 125 0 0
14 Primary 40 40 126 126 0 0
14 Primary 40 40 127 127 0 0
14 Primary 40 40 128 128 0 0
14 Primary 40 40 129 129 0 0
14 Primary 40 40 130 130 0 0
14 Primary 40 40 131 131 0 0
14 Primary 40 40 132 132 0 0
14 Primary 40 40 133 133 0 0
14 Primary 40 40 134 134 0 0
14 Primary 40 40 135 135 0 0
14 Primary 40 40 136 136 0 0
14 Primary 40 40 137 137 0 0
14 Primary 40 40 138 138 0 0
14 Primary 40 40 139 139 0 0
14 Primary 40 40 140 140 0 0
14 Primary 40 40 141 141 0 0
14 Primary 40 40 142 142 0 0
14 Primary 40 40 143 143 0 0
14 Primary 40 40 144 144 0 0
14 Primary 40 40 145 145 0 0
571 IPC 40 40 146 146 0 0
571 IPC 40 40 147 147 0 0
571 IPC 40 40 148 148 0 0
571 IPC 40 40 149 149 0 0
571 IPC 40 40 150 150 0 0
571 IPC 40 40 151 151 0 0
571 IPC 40 40 152 152 0 0
571 IPC 40 40 153 153 0 0
571 IPC 40 40 154 154 0 0
571 IPC 40 40 155 155 0 0
17 Primary 40 40 156 156 0 0
17 Primary 40 40 157 157 0 0
17 Primary 40 40 158 158 0 0
17 Primary 40 40 159 159 0 0
17 Primary 40 40 160 160 0 0
17 Primary 40 40 161 161 0 0
17 Primary 40 40 162 162 0 0
17 Primary 40 40 163 163 0 0
17 Primary 40 40 164 164 0 0
17 Primary 40 40 165 165 0 0
17 Primary 40 40 166 166 0 0
17 Primary 40 40 167 167 0 0
17 Primary 40 40 168 168 0 0
17 Primary 40 40 169 169 0 0
17 Primary 40 40 170 170 0 0
17 Primary 40 40 171 171 0 0
17 Primary 40 40 172 172 0 0
17 Primary 40 40 173 173 0 0
17 Primary 40 40 174 174 0 0
17 Primary 40 40 175 175 0 0
17 Primary 40 40 176 176 0 0
17 Primary 40 40 177 177 0 0
17 Primary 40 40 178 178 0 0
17 Primary 40 40 179 179 0 0
17 Primary 40 40 180 180 0 0
17 Primary 40 40 181 181 0 0
17 Primary 40 40 182 182 0 0
17 Primary 40 40 183 183 0 0
563 IPC 40 40 184 184 0 0
563 IPC 40 40 185 185 0 0
563 IPC 40 40 186 186 0 0
563 IPC 40 40 187 187 0 0
563 IPC 40 40 188 188 0 0
563 IPC 40 40 189 189 0 0
563 IPC 40 40 190 190 0 0
563 IPC 40 40 191 191 0 0
18 Primary 40 40 192 192 0 0
18 Primary 40 40 193 193 0 0
18 Primary 40 40 194 194 0 0
18 Primary 40 40 195 195 0 0
18 Primary 40 40 196 196 0 0
18 Primary 40 40 197 197 0 0
18 Primary 40 40 198 198 0 0
18 Primary 40 40 199 199 0 0
18 Primary 40 40 200 200 0 0
18 Primary 40 40 201 201 0 0
18 Primary 40 40 202 202 0 0
18 Primary 40 40 203 203 0 0
18 Primary 40 40 204 204 0 0
18 Primary 40 40 205 205 0 0
18 Primary 40 40 206 206 0 0
18 Primary 40 40 207 207 0 0
18 Primary 40 40 208 208 0 0
18 Primary 40 40 209 209 0 0
18 Primary 40 40 210 210 0 0
18 Primary 40 40 211 211 0 0
18 Primary 40 40 212 212 0 0
18 Primary 40 40 213 213 0 0
18 Primary 40 40 214 214 0 0
18 Primary 40 40 215 215 0 0
18 Primary 40 40 216 216 0 0
18 Primary 40 40 217 217 0 0
18 Primary 40 40 218 218 0 0
18 Primary 40 40 219 219 0 0
18 Primary 40 40 220 220 0 0
18 Primary 40 40 221 221 0 0
555 IPC 40 40 222 222 0 0
555 IPC 40 40 223 223 0 0
555 IPC 40 40 224 224 0 0
555 IPC 40 40 225 225 0 0
555 IPC 40 40 226 226 0 0
555 IPC 40 40 227 227 0 0
555 IPC 40 40 228 228 0 0
555 IPC 40 40 229 229 0 0
19 Primary 40 40 230 230 0 0
19 Primary 40 40 231 231 0 0
19 Primary 40 40 232 232 0 0
19 Primary 40 40 233 233 0 0
19 Primary 40 40 234 234 0 0
19 Primary 40 40 235 235 0 0
19 Primary 40 40 236 236 0 0
19 Primary 40 40 237 237 0 0
19 Primary 40 40 238 238 0 0
19 Primary 40 40 239 239 0 0
19 Primary 40 40 240 240 0 0
19 Primary 40 40 241 241 0 0
19 Primary 40 40 242 242 0 0
19 Primary 40 40 243 243 0 0
19 Primary 40 40 244 244 0 0
19 Primary 40 40 245 245 0 0
19 Primary 40 40 246 246 0 0
19 Primary 40 40 247 247 0 0
19 Primary 40 40 248 248 0 0
19 Primary 40 40 249 249 0 0
19 Primary 40 40 250 250 0 0
19 Primary 40 40 251 251 0 0
19 Primary 40 40 252 252 0 0
19 Primary 40 40 253 253 0 0
19 Primary 40 40 254 254 0 0
19 Primary 40 40 255 255 0 0
19 Primary 40 40 256 256 0 0
19 Primary 40 40 257 257 0 0
19 Primary 40 40 258 258 0 0
533 IPC 40 40 259 259 0 0
533 IPC 40 40 260 260 0 0
533 IPC 40 40 261 261 0 0
533 IPC 40 40 262 262 0 0
533 IPC 40 40 263 263 0 0
533 IPC 40 40 264 264 0 0
533 IPC 40 40 265 265 0 0
533 IPC 40 40 266 266 0 0
533 IPC 40 40 267 267 0 0
533 IPC 40 40 268 268 0 0
533 IPC 40 40 269 269 0 0
20 Primary 40 40 270 270 0 0
20 Primary 40 40 271 271 0 0
20 Primary 40 40 272 272 0 0
20 Primary 40 40 273 273 0 0
20 Primary 40 40 274 274 0 0
20 Primary 40 40 275 275 0 0
20 Primary 40 40 276 276 0 0
20 Primary 40 40 277 277 0 0
20 Primary 40 40 278 278 0 0
20 Primary 40 40 279 279 0 0
20 Primary 40 40 280 280 0 0
20 Primary 40 40 281 281 0 0
20 Primary 40 40 282 282 0 0
20 Primary 40 40 283 283 0 0
20 Primary 40 40 284 284 0 0
20 Primary 40 40 285 285 0 0
20 Primary 40 40 286 286 0 0
20 Primary 40 40 287 287 0 0
20 Primary 40 40 288 288 0 0
20 Primary 40 40 289 289 0 0
20 Primary 40 40 290 290 0 0
20 Primary 40 40 291 291 0 0
20 Primary 40 40 292 292 0 0
20 Primary 40 40 293 293 0 0
541 IPC 40 40 294 294 0 0
541 IPC 40 40 295 295 0 0
541 IPC 40 40 296 296 0 0
541 IPC 40 40 297 297 0 0
541 IPC 40 40 298 298 0 0
541 IPC 40 40 299 299 0 0
541 IPC 40 40 300 300 0 0
541 IPC 40 40 301 301 0 0
541 IPC 40 40 302 302 0 0
541 IPC 40 40 303 303 0 0
590 IPC 41 41 37 37 0 0
590 IPC 41 41 38 38 0 0
590 IPC 41 41 39 39 0 0
590 IPC 41 41 40 40 0 0
590 IPC 41 41 41 41 0 0
590 IPC 41 41 42 42 0 0
590 IPC 41 41 43 43 0 0
590 IPC 41 41 44 44 0 0
590 IPC 41 41 45 45 0 0
590 IPC 41 41 46 46 0 0
590 IPC 41 41 47 47 0 0
3 Primary 41 41 48 48 0 0
3 Primary 41 41 49 49 0 0
3 Primary 41 41 50 50 0 0
3 Primary 41 41 51 51 0 0
3 Primary 41 41 52 52 0 0
3 Primary 41 41 53 53 0 0
3 Primary 41 41 54 54 0 0
3 Primary 41 41 55 55 0 0
3 Primary 41 41 56 56 0 0
3 Primary 41 41 57 57 0 0
3 Primary 41 41 58 58 0 0
3 Primary 41 41 59 59 0 0
3 Primary 41 41 60 60 0 0
3 Primary 41 41 61 61 0 0
3 Primary 41 41 62 62 0 0
3 Primary 41 41 63 63 0 0
3 Primary 41 41 64 64 0 0
3 Primary 41 41 65 65 0 0
3 Primary 41 41 66 66 0 0
3 Primary 41 41 67 67 0 0
3 Primary 41 41 68 68 0 0
3 Primary 41 41 69 69 0 0
3 Primary 41 41 70 70 0 0
3 Primary 41 41 71 71 0 0
587 IPC 41 41 72 72 0 0
586 IPC 41 41 73 73 0 0
586 IPC 41 41 74 74 0 0
586 IPC 41 41 75 75 0 0
586 IPC 41 41 76 76 0 0
586 IPC 41 41 77 77 0 0
11 Primary 41 41 78 78 0 0
11 Primary 41 41 79 79 0 0
11 Primary 41 41 80 80 0 0
11 Primary 41 41 81 81 0 0
11 Primary 41 41 82 82 0 0
11 Primary 41 41 83 83 0 0
11 Primary 41 41 84 84 0 0
11 Primary 41 41 85 85 0 0
11 Primary 41 41 86 86 0 0
11 Primary 41 41 87 87 0 0
11 Primary 41 41 88 88 0 0
11 Primary 41 41 89 89 0 0
11 Primary 41 41 90 90 0 0
11 Primary 41 41 91 91 0 0
11 Primary 41 41 92 92 0 0
11 Primary 41 41 93 93 0 0
11 Primary 41 41 94 94 0 0
11 Primary 41 41 95 95 0 0
11 Primary 41 41 96 96 0 0
11 Primary 41 41 97 97 0 0
11 Primary 41 41 98 98 0 0
11 Primary 41 41 99 99 0 0
11 Primary 41 41 100 100 0 0
11 Primary 41 41 101 101 0 0
11 Primary 41 41 102 102 0 0
11 Primary 41 41 103 103 0 0
11 Primary 41 41 104 104 0 0
11 Primary 41 41 105 105 0 0
11 Primary 41 41 106 106 0 0
11 Primary 41 41 107 107 0 0
11 Primary 41 41 108 108 0 0
578 IPC 41 41 109 109 0 0
578 IPC 41 41 110 110 0 0
578 IPC 41 41 111 111 0 0
578 IPC 41 41 112 112 0 0
578 IPC 41 41 113 113 0 0
14 Primary 41 41 114 114 0 0
14 Primary 41 41 115 115 0 0
14 Primary 41 41 116 116 0 0
14 Primary 41 41 117 117 0 0
14 Primary 41 41 118 118 0 0
14 Primary 41 41 119 119 0 0
14 Primary 41 41 120 120 0 0
14 Primary 41 41 121 121 0 0
14 Primary 41 41 122 122 0 0
14 Primary 41 41 123 123 0 0
14 Primary 41 41 124 124 0 0
14 Primary 41 41 125 125 0 0
14 Primary 41 41 126 126 0 0
14 Primary 41 41 127 127 0 0
14 Primary 41 41 128 128 0 0
14 Primary 41 41 129 129 0 0
14 Primary 41 41 130 130 0 0
14 Primary 41 41 131 131 0 0
14 Primary 41 41 132 132 0 0
14 Primary 41 41 133 133 0 0
14 Primary 41 41 134 134 0 0
14 Primary 41 41 135 135 0 0
14 Primary 41 41 136 136 0 0
14 Primary 41 41 137 137 0 0
14 Primary 41 41 138 138 0 0
14 Primary 41 41 139 139 0 0
14 Primary 41 41 140 140 0 0
14 Primary 41 41 141 141 0 0
14 Primary 41 41 142 142 0 0
14 Primary 41 41 143 143 0 0
14 Primary 41 41 144 144 0 0
14 Primary 41 41 145 145 0 0
571 IPC 41 41 146 146 0 0
571 IPC 41 41 147 147 0 0
571 IPC 41 41 148 148 0 0
571 IPC 41 41 149 149 0 0
571 IPC 41 41 150 150 0 0
571 IPC 41 41 151 151 0 0
571 IPC 41 41 152 152 0 0
571 IPC 41 41 153 153 0 0
571 IPC 41 41 154 154 0 0
571 IPC 41 41 155 155 0 0
17 Primary 41 41 156 156 0 0
17 Primary 41 41 157 157 0 0
17 Primary 41 41 158 158 0 0
17 Primary 41 41 159 159 0 0
17 Primary 41 41 160 160 0 0
17 Primary 41 41 161 161 0 0
17 Primary 41 41 162 162 0 0
17 Primary 41 41 163 163 0 0
17 Primary 41 41 164 164 0 0
17 Primary 41 41 165 165 0 0
17 Primary 41 41 166 166 0 0
17 Primary 41 41 167 167 0 0
17 Primary 41 41 168 168 0 0
17 Primary 41 41 169 169 0 0
17 Primary 41 41 170 170 0 0
17 Primary 41 41 171 171 0 0
17 Primary 41 41 172 172 0 0
17 Primary 41 41 173 173 0 0
17 Primary 41 41 174 174 0 0
17 Primary 41 41 175 175 0 0
17 Primary 41 41 176 176 0 0
17 Primary 41 41 177 177 0 0
17 Primary 41 41 178 178 0 0
17 Primary 41 41 179 179 0 0
17 Primary 41 41 180 180 0 0
17 Primary 41 41 181 181 0 0
17 Primary 41 41 182 182 0 0
17 Primary 41 41 183 183 0 0
563 IPC 41 41 184 184 0 0
563 IPC 41 41 185 185 0 0
563 IPC 41 41 186 186 0 0
563 IPC 41 41 187 187 0 0
563 IPC 41 41 188 188 0 0
563 IPC 41 41 189 189 0 0
563 IPC 41 41 190 190 0 0
563 IPC 41 41 191 191 0 0
563 IPC 41 41 192 192 0 0
18 Primary 41 41 193 193 0 0
18 Primary 41 41 194 194 0 0
18 Primary 41 41 195 195 0 0
18 Primary 41 41 196 196 0 0
18 Primary 41 41 197 197 0 0
18 Primary 41 41 198 198 0 0
18 Primary 41 41 199 199 0 0
18 Primary 41 41 200 200 0 0
18 Primary 41 41 201 201 0 0
18 Primary 41 41 202 202 0 0
18 Primary 41 41 203 203 0 0
18 Primary 41 41 204 204 0 0
18 Primary 41 41 205 205 0 0
18 Primary 41 41 206 206 0 0
18 Primary 41 41 207 207 0 0
18 Primary 41 41 208 208 0 0
18 Primary 41 41 209 209 0 0
18 Primary 41 41 210 210 0 0
18 Primary 41 41 211 211 0 0
18 Primary 41 41 212 212 0 0
18 Primary 41 41 213 213 0 0
18 Primary 41 41 214 214 0 0
18 Primary 41 41 215 215 0 0
18 Primary 41 41 216 216 0 0
18 Primary 41 41 217 217 0 0
18 Primary 41 41 218 218 0 0
18 Primary 41 41 219 219 0 0
18 Primary 41 41 220 220 0 0
18 Primary 41 41 221 221 0 0
18 Primary 41 41 222 222 0 0
555 IPC 41 41 223 223 0 0
555 IPC 41 41 224 224 0 0
555 IPC 41 41 225 225 0 0
555 IPC 41 41 226 226 0 0
555 IPC 41 41 227 227 0 0
555 IPC 41 41 228 228 0 0
555 IPC 41 41 229 229 0 0
19 Primary 41 41 230 230 0 0
19 Primary 41 41 231 231 0 0
19 Primary 41 41 232 232 0 0
19 Primary 41 41 233 233 0 0
19 Primary 41 41 234 234 0 0
19 Primary 41 41 235 235 0 0
19 Primary 41 41 236 236 0 0
19 Primary 41 41 237 237 0 0
19 Primary 41 41 238 238 0 0
19 Primary 41 41 239 239 0 0
19 Primary 41 41 240 240 0 0
19 Primary 41 41 241 241 0 0
19 Primary 41 41 242 242 0 0
19 Primary 41 41 243 243 0 0
19 Primary 41 41 244 244 0 0
19 Primary 41 41 245 245 0 0
19 Primary 41 41 246 246 0 0
19 Primary 41 41 247 247 0 0
19 Primary 41 41 248 248 0 0
19 Primary 41 41 249 249 0 0
19 Primary 41 41 250 250 0 0
19 Primary 41 41 251 251 0 0
19 Primary 41 41 252 252 0 0
19 Primary 41 41 253 253 0 0
19 Primary 41 41 254 254 0 0
19 Primary 41 41 255 255 0 0
19 Primary 41 41 256 256 0 0
19 Primary 41 41 257 257 0 0
19 Primary 41 41 258 258 0 0
532 IPC 41 41 259 259 0 0
532 IPC 41 41 260 260 0 0
532 IPC 41 41 261 261 0 0
533 IPC 41 41 262 262 0 0
533 IPC 41 41 263 263 0 0
533 IPC 41 41 264 264 0 0
533 IPC 41 41 265 265 0 0
533 IPC 41 41 266 266 0 0
533 IPC 41 41 267 267 0 0
533 IPC 41 41 268 268 0 0
533 IPC 41 41 269 269 0 0
533 IPC 41 41 270 270 0 0
20 Primary 41 41 271 271 0 0
20 Primary 41 41 272 272 0 0
20 Primary 41 41 273 273 0 0
20 Primary 41 41 274 274 0 0
20 Primary 41 41 275 275 0 0
20 Primary 41 41 276 276 0 0
20 Primary 41 41 277 277 0 0
20 Primary 41 41 278 278 0 0
20 Primary 41 41 279 279 0 0
20 Primary 41 41 280 280 0 0
20 Primary 41 41 281 281 0 0
20 Primary 41 41 282 282 0 0
20 Primary 41 41 283 283 0 0
20 Primary 41 41 284 284 0 0
20 Primary 41 41 285 285 0 0
20 Primary 41 41 286 286 0 0
20 Primary 41 41 287 287 0 0
20 Primary 41 41 288 288 0 0
20 Primary 41 41 289 289 0 0
20 Primary 41 41 290 290 0 0
20 Primary 41 41 291 291 0 0
540 IPC 41 41 292 292 0 0
540 IPC 41 41 293 293 0 0
540 IPC 41 41 294 294 0 0
541 IPC 41 41 295 295 0 0
541 IPC 41 41 296 296 0 0
541 IPC 41 41 297 297 0 0
541 IPC 41 41 298 298 0 0
541 IPC 41 41 299 299 0 0
541 IPC 41 41 300 300 0 0
541 IPC 41 41 301 301 0 0
541 IPC 41 41 302 302 0 0
541 IPC 41 41 303 303 0 0
590 IPC 42 42 36 36 0 0
590 IPC 42 42 37 37 0 0
590 IPC 42 42 38 38 0 0
590 IPC 42 42 39 39 0 0
590 IPC 42 42 40 40 0 0
590 IPC 42 42 41 41 0 0
590 IPC 42 42 42 42 0 0
590 IPC 42 42 43 43 0 0
590 IPC 42 42 44 44 0 0
590 IPC 42 42 45 45 0 0
590 IPC 42 42 46 46 0 0
3 Primary 42 42 47 47 0 0
3 Primary 42 42 48 48 0 0
3 Primary 42 42 49 49 0 0
3 Primary 42 42 50 50 0 0
3 Primary 42 42 51 51 0 0
3 Primary 42 42 52 52 0 0
3 Primary 42 42 53 53 0 0
3 Primary 42 42 54 54 0 0
3 Primary 42 42 55 55 0 0
3 Primary 42 42 56 56 0 0
3 Primary 42 42 57 57 0 0
3 Primary 42 42 58 58 0 0
3 Primary 42 42 59 59 0 0
3 Primary 42 42 60 60 0 0
3 Primary 42 42 61 61 0 0
3 Primary 42 42 62 62 0 0
3 Primary 42 42 63 63 0 0
3 Primary 42 42 64 64 0 0
3 Primary 42 42 65 65 0 0
3 Primary 42 42 66 66 0 0
3 Primary 42 42 67 67 0 0
3 Primary 42 42 68 68 0 0
3 Primary 42 42 69 69 0 0
3 Primary 42 42 70 70 0 0
3 Primary 42 42 71 71 0 0
587 IPC 42 42 72 72 0 0
586 IPC 42 42 73 73 0 0
586 IPC 42 42 74 74 0 0
586 IPC 42 42 75 75 0 0
586 IPC 42 42 76 76 0 0
586 IPC 42 42 77 77 0 0
586 IPC 42 42 78 78 0 0
11 Primary 42 42 79 79 0 0
11 Primary 42 42 80 80 0 0
11 Primary 42 42 81 81 0 0
11 Primary 42 42 82 82 0 0
11 Primary 42 42 83 83 0 0
11 Primary 42 42 84 84 0 0
11 Primary 42 42 85 85 0 0
11 Primary 42 42 86 86 0 0
11 Primary 42 42 87 87 0 0
11 Primary 42 42 88 88 0 0
11 Primary 42 42 89 89 0 0
11 Primary 42 42 90 90 0 0
11 Primary 42 42 91 91 0 0
11 Primary 42 42 92 92 0 0
11 Primary 42 42 93 93 0 0
11 Primary 42 42 94 94 0 0
11 Primary 42 42 95 95 0 0
11 Primary 42 42 96 96 0 0
11 Primary 42 42 97 97 0 0
11 Primary 42 42 98 98 0 0
11 Primary 42 42 99 99 0 0
11 Primary 42 42 100 100 0 0
11 Primary 42 42 101 101 0 0
11 Primary 42 42 102 102 0 0
11 Primary 42 42 103 103 0 0
11 Primary 42 42 104 104 0 0
11 Primary 42 42 105 105 0 0
11 Primary 42 42 106 106 0 0
11 Primary 42 42 107 107 0 0
11 Primary 42 42 108 108 0 0
578 IPC 42 42 109 109 0 0
578 IPC 42 42 110 110 0 0
578 IPC 42 42 111 111 0 0
578 IPC 42 42 112 112 0 0
578 IPC 42 42 113 113 0 0
14 Primary 42 42 114 114 0 0
14 Primary 42 42 115 115 0 0
14 Primary 42 42 116 116 0 0
14 Primary 42 42 117 117 0 0
14 Primary 42 42 118 118 0 0
14 Primary 42 42 119 119 0 0
14 Primary 42 42 120 120 0 0
14 Primary 42 42 121 121 0 0
14 Primary 42 42 122 122 0 0
14 Primary 42 42 123 123 0 0
14 Primary 42 42 124 124 0 0
14 Primary 42 42 125 125 0 0
14 Primary 42 42 126 126 0 0
14 Primary 42 42 127 127 0 0
14 Primary 42 42 128 128 0 0
14 Primary 42 42 129 129 0 0
14 Primary 42 42 130 130 0 0
14 Primary 42 42 131 131 0 0
14 Primary 42 42 132 132 0 0
14 Primary 42 42 133 133 0 0
14 Primary 42 42 134 134 0 0
14 Primary 42 42 135 135 0 0
14 Primary 42 42 136 136 0 0
14 Primary 42 42 137 137 0 0
14 Primary 42 42 138 138 0 0
14 Primary 42 42 139 139 0 0
14 Primary 42 42 140 140 0 0
14 Primary 42 42 141 141 0 0
14 Primary 42 42 142 142 0 0
14 Primary 42 42 143 143 0 0
14 Primary 42 42 144 144 0 0
14 Primary 42 42 145 145 0 0
571 IPC 42 42 146 146 0 0
571 IPC 42 42 147 147 0 0
571 IPC 42 42 148 148 0 0
571 IPC 42 42 149 149 0 0
571 IPC 42 42 150 150 0 0
571 IPC 42 42 151 151 0 0
571 IPC 42 42 152 152 0 0
571 IPC 42 42 153 153 0 0
571 IPC 42 42 154 154 0 0
571 IPC 42 42 155 155 0 0
17 Primary 42 42 156 156 0 0
17 Primary 42 42 157 157 0 0
17 Primary 42 42 158 158 0 0
17 Primary 42 42 159 159 0 0
17 Primary 42 42 160 160 0 0
17 Primary 42 42 161 161 0 0
17 Primary 42 42 162 162 0 0
17 Primary 42 42 163 163 0 0
17 Primary 42 42 164 164 0 0
17 Primary 42 42 165 165 0 0
17 Primary 42 42 166 166 0 0
17 Primary 42 42 167 167 0 0
17 Primary 42 42 168 168 0 0
17 Primary 42 42 169 169 0 0
17 Primary 42 42 170 170 0 0
17 Primary 42 42 171 171 0 0
17 Primary 42 42 172 172 0 0
17 Primary 42 42 173 173 0 0
17 Primary 42 42 174 174 0 0
17 Primary 42 42 175 175 0 0
17 Primary 42 42 176 176 0 0
17 Primary 42 42 177 177 0 0
17 Primary 42 42 178 178 0 0
17 Primary 42 42 179 179 0 0
17 Primary 42 42 180 180 0 0
17 Primary 42 42 181 181 0 0
17 Primary 42 42 182 182 0 0
17 Primary 42 42 183 183 0 0
563 IPC 42 42 184 184 0 0
517 IPC 42 42 185 185 0 0
517 IPC 42 42 186 186 0 0
517 IPC 42 42 187 187 0 0
517 IPC 42 42 188 188 0 0
517 IPC 42 42 189 189 0 0
517 IPC 42 42 190 190 0 0
517 IPC 42 42 191 191 0 0
517 IPC 42 42 192 192 0 0
18 Primary 42 42 193 193 0 0
18 Primary 42 42 194 194 0 0
18 Primary 42 42 195 195 0 0
18 Primary 42 42 196 196 0 0
18 Primary 42 42 197 197 0 0
18 Primary 42 42 198 198 0 0
18 Primary 42 42 199 199 0 0
18 Primary 42 42 200 200 0 0
18 Primary 42 42 201 201 0 0
18 Primary 42 42 202 202 0 0
18 Primary 42 42 203 203 0 0
18 Primary 42 42 204 204 0 0
18 Primary 42 42 205 205 0 0
18 Primary 42 42 206 206 0 0
18 Primary 42 42 207 207 0 0
18 Primary 42 42 208 208 0 0
18 Primary 42 42 209 209 0 0
18 Primary 42 42 210 210 0 0
18 Primary 42 42 211 211 0 0
18 Primary 42 42 212 212 0 0
18 Primary 42 42 213 213 0 0
18 Primary 42 42 214 214 0 0
18 Primary 42 42 215 215 0 0
18 Primary 42 42 216 216 0 0
18 Primary 42 42 217 217 0 0
18 Primary 42 42 218 218 0 0
18 Primary 42 42 219 219 0 0
18 Primary 42 42 220 220 0 0
18 Primary 42 42 221 221 0 0
18 Primary 42 42 222 222 0 0
555 IPC 42 42 223 223 0 0
555 IPC 42 42 224 224 0 0
555 IPC 42 42 225 225 0 0
525 IPC 42 42 226 226 0 0
525 IPC 42 42 227 227 0 0
525 IPC 42 42 228 228 0 0
525 IPC 42 42 229 229 0 0
525 IPC 42 42 230 230 0 0
19 Primary 42 42 231 231 0 0
19 Primary 42 42 232 232 0 0
19 Primary 42 42 233 233 0 0
19 Primary 42 42 234 234 0 0
19 Primary 42 42 235 235 0 0
19 Primary 42 42 236 236 0 0
19 Primary 42 42 237 237 0 0
19 Primary 42 42 238 238 0 0
19 Primary 42 42 239 239 0 0
19 Primary 42 42 240 240 0 0
19 Primary 42 42 241 241 0 0
19 Primary 42 42 242 242 0 0
19 Primary 42 42 243 243 0 0
19 Primary 42 42 244 244 0 0
19 Primary 42 42 245 245 0 0
19 Primary 42 42 246 246 0 0
19 Primary 42 42 247 247 0 0
19 Primary 42 42 248 248 0 0
19 Primary 42 42 249 249 0 0
19 Primary 42 42 250 250 0 0
19 Primary 42 42 251 251 0 0
19 Primary 42 42 252 252 0 0
19 Primary 42 42 253 253 0 0
19 Primary 42 42 254 254 0 0
19 Primary 42 42 255 255 0 0
19 Primary 42 42 256 256 0 0
19 Primary 42 42 257 257 0 0
532 IPC 42 42 258 258 0 0
532 IPC 42 42 259 259 0 0
532 IPC 42 42 260 260 0 0
532 IPC 42 42 261 261 0 0
532 IPC 42 42 262 262 0 0
532 IPC 42 42 263 263 0 0
532 IPC 42 42 264 264 0 0
533 IPC 42 42 265 265 0 0
533 IPC 42 42 266 266 0 0
533 IPC 42 42 267 267 0 0
533 IPC 42 42 268 268 0 0
533 IPC 42 42 269 269 0 0
534 IPC 42 42 270 270 0 0
20 Primary 42 42 271 271 0 0
20 Primary 42 42 272 272 0 0
20 Primary 42 42 273 273 0 0
20 Primary 42 42 274 274 0 0
20 Primary 42 42 275 275 0 0
20 Primary 42 42 276 276 0 0
20 Primary 42 42 277 277 0 0
20 Primary 42 42 278 278 0 0
20 Primary 42 42 279 279 0 0
20 Primary 42 42 280 280 0 0
20 Primary 42 42 281 281 0 0
20 Primary 42 42 282 282 0 0
20 Primary 42 42 283 283 0 0
20 Primary 42 42 284 284 0 0
20 Primary 42 42 285 285 0 0
20 Primary 42 42 286 286 0 0
20 Primary 42 42 287 287 0 0
20 Primary 42 42 288 288 0 0
540 IPC 42 42 289 289 0 0
540 IPC 42 42 290 290 0 0
540 IPC 42 42 291 291 0 0
540 IPC 42 42 292 292 0 0
540 IPC 42 42 293 293 0 0
540 IPC 42 42 294 294 0 0
540 IPC 42 42 295 295 0 0
541 IPC 42 42 296 296 0 0
541 IPC 42 42 297 297 0 0
541 IPC 42 42 298 298 0 0
541 IPC 42 42 299 299 0 0
541 IPC 42 42 300 300 0 0
541 IPC 42 42 301 301 0 0
541 IPC 42 42 302 302 0 0
541 IPC 42 42 303 303 0 0
590 IPC 43 43 35 35 0 0
590 IPC 43 43 36 36 0 0
590 IPC 43 43 37 37 0 0
590 IPC 43 43 38 38 0 0
590 IPC 43 43 39 39 0 0
590 IPC 43 43 40 40 0 0
590 IPC 43 43 41 41 0 0
590 IPC 43 43 42 42 0 0
590 IPC 43 43 43 43 0 0
590 IPC 43 43 44 44 0 0
590 IPC 43 43 45 45 0 0
3 Primary 43 43 46 46 0 0
3 Primary 43 43 47 47 0 0
3 Primary 43 43 48 48 0 0
3 Primary 43 43 49 49 0 0
3 Primary 43 43 50 50 0 0
3 Primary 43 43 51 51 0 0
3 Primary 43 43 52 52 0 0
3 Primary 43 43 53 53 0 0
3 Primary 43 43 54 54 0 0
3 Primary 43 43 55 55 0 0
3 Primary 43 43 56 56 0 0
3 Primary 43 43 57 57 0 0
3 Primary 43 43 58 58 0 0
3 Primary 43 43 59 59 0 0
3 Primary 43 43 60 60 0 0
3 Primary 43 43 61 61 0 0
3 Primary 43 43 62 62 0 0
3 Primary 43 43 63 63 0 0
3 Primary 43 43 64 64 0 0
3 Primary 43 43 65 65 0 0
3 Primary 43 43 66 66 0 0
3 Primary 43 43 67 67 0 0
3 Primary 43 43 68 68 0 0
3 Primary 43 43 69 69 0 0
3 Primary 43 43 70 70 0 0
3 Primary 43 43 71 71 0 0
3 Primary 43 43 72 72 0 0
586 IPC 43 43 73 73 0 0
586 IPC 43 43 74 74 0 0
586 IPC 43 43 75 75 0 0
586 IPC 43 43 76 76 0 0
586 IPC 43 43 77 77 0 0
586 IPC 43 43 78 78 0 0
11 Primary 43 43 79 79 0 0
11 Primary 43 43 80 80 0 0
11 Primary 43 43 81 81 0 0
11 Primary 43 43 82 82 0 0
11 Primary 43 43 83 83 0 0
11 Primary 43 43 84 84 0 0
11 Primary 43 43 85 85 0 0
11 Primary 43 43 86 86 0 0
11 Primary 43 43 87 87 0 0
11 Primary 43 43 88 88 0 0
11 Primary 43 43 89 89 0 0
11 Primary 43 43 90 90 0 0
11 Primary 43 43 91 91 0 0
11 Primary 43 43 92 92 0 0
11 Primary 43 43 93 93 0 0
11 Primary 43 43 94 94 0 0
11 Primary 43 43 95 95 0 0
11 Primary 43 43 96 96 0 0
11 Primary 43 43 97 97 0 0
11 Primary 43 43 98 98 0 0
11 Primary 43 43 99 99 0 0
11 Primary 43 43 100 100 0 0
11 Primary 43 43 101 101 0 0
11 Primary 43 43 102 102 0 0
11 Primary 43 43 103 103 0 0
11 Primary 43 43 104 104 0 0
11 Primary 43 43 105 105 0 0
11 Primary 43 43 106 106 0 0
11 Primary 43 43 107 107 0 0
11 Primary 43 43 108 108 0 0
578 IPC 43 43 109 109 0 0
578 IPC 43 43 110 110 0 0
578 IPC 43 43 111 111 0 0
578 IPC 43 43 112 112 0 0
578 IPC 43 43 113 113 0 0
14 Primary 43 43 114 114 0 0
14 Primary 43 43 115 115 0 0
14 Primary 43 43 116 116 0 0
14 Primary 43 43 117 117 0 0
14 Primary 43 43 118 118 0 0
14 Primary 43 43 119 119 0 0
14 Primary 43 43 120 120 0 0
14 Primary 43 43 121 121 0 0
14 Primary 43 43 122 122 0 0
14 Primary 43 43 123 123 0 0
14 Primary 43 43 124 124 0 0
14 Primary 43 43 125 125 0 0
14 Primary 43 43 126 126 0 0
14 Primary 43 43 127 127 0 0
14 Primary 43 43 128 128 0 0
14 Primary 43 43 129 129 0 0
14 Primary 43 43 130 130 0 0
14 Primary 43 43 131 131 0 0
14 Primary 43 43 132 132 0 0
14 Primary 43 43 133 133 0 0
14 Primary 43 43 134 134 0 0
14 Primary 43 43 135 135 0 0
14 Primary 43 43 136 136 0 0
14 Primary 43 43 137 137 0 0
14 Primary 43 43 138 138 0 0
14 Primary 43 43 139 139 0 0
14 Primary 43 43 140 140 0 0
14 Primary 43 43 141 141 0 0
14 Primary 43 43 142 142 0 0
14 Primary 43 43 143 143 0 0
14 Primary 43 43 144 144 0 0
14 Primary 43 43 145 145 0 0
571 IPC 43 43 146 146 0 0
571 IPC 43 43 147 147 0 0
571 IPC 43 43 148 148 0 0
571 IPC 43 43 149 149 0 0
571 IPC 43 43 150 150 0 0
571 IPC 43 43 151 151 0 0
571 IPC 43 43 152 152 0 0
571 IPC 43 43 153 153 0 0
571 IPC 43 43 154 154 0 0
571 IPC 43 43 155 155 0 0
17 Primary 43 43 156 156 0 0
17 Primary 43 43 157 157 0 0
17 Primary 43 43 158 158 0 0
17 Primary 43 43 159 159 0 0
17 Primary 43 43 160 160 0 0
17 Primary 43 43 161 161 0 0
17 Primary 43 43 162 162 0 0
17 Primary 43 43 163 163 0 0
17 Primary 43 43 164 164 0 0
17 Primary 43 43 165 165 0 0
17 Primary 43 43 166 166 0 0
17 Primary 43 43 167 167 0 0
17 Primary 43 43 168 168 0 0
17 Primary 43 43 169 169 0 0
17 Primary 43 43 170 170 0 0
17 Primary 43 43 171 171 0 0
17 Primary 43 43 172 172 0 0
17 Primary 43 43 173 173 0 0
17 Primary 43 43 174 174 0 0
17 Primary 43 43 175 175 0 0
17 Primary 43 43 176 176 0 0
17 Primary 43 43 177 177 0 0
17 Primary 43 43 178 178 0 0
17 Primary 43 43 179 179 0 0
17 Primary 43 43 180 180 0 0
17 Primary 43 43 181 181 0 0
17 Primary 43 43 182 182 0 0
17 Primary 43 43 183 183 0 0
517 IPC 43 43 184 184 0 0
517 IPC 43 43 185 185 0 0
517 IPC 43 43 186 186 0 0
517 IPC 43 43 187 187 0 0
517 IPC 43 43 188 188 0 0
517 IPC 43 43 189 189 0 0
517 IPC 43 43 190 190 0 0
517 IPC 43 43 191 191 0 0
517 IPC 43 43 192 192 0 0
18 Primary 43 43 193 193 0 0
18 Primary 43 43 194 194 0 0
18 Primary 43 43 195 195 0 0
18 Primary 43 43 196 196 0 0
18 Primary 43 43 197 197 0 0
18 Primary 43 43 198 198 0 0
18 Primary 43 43 199 199 0 0
18 Primary 43 43 200 200 0 0
18 Primary 43 43 201 201 0 0
18 Primary 43 43 202 202 0 0
18 Primary 43 43 203 203 0 0
18 Primary 43 43 204 204 0 0
18 Primary 43 43 205 205 0 0
18 Primary 43 43 206 206 0 0
18 Primary 43 43 207 207 0 0
18 Primary 43 43 208 208 0 0
18 Primary 43 43 209 209 0 0
18 Primary 43 43 210 210 0 0
18 Primary 43 43 211 211 0 0
18 Primary 43 43 212 212 0 0
18 Primary 43 43 213 213 0 0
18 Primary 43 43 214 214 0 0
18 Primary 43 43 215 215 0 0
18 Primary 43 43 216 216 0 0
18 Primary 43 43 217 217 0 0
18 Primary 43 43 218 218 0 0
18 Primary 43 43 219 219 0 0
18 Primary 43 43 220 220 0 0
18 Primary 43 43 221 221 0 0
18 Primary 43 43 222 222 0 0
555 IPC 43 43 223 223 0 0
555 IPC 43 43 224 224 0 0
525 IPC 43 43 225 225 0 0
525 IPC 43 43 226 226 0 0
525 IPC 43 43 227 227 0 0
525 IPC 43 43 228 228 0 0
525 IPC 43 43 229 229 0 0
525 IPC 43 43 230 230 0 0
19 Primary 43 43 231 231 0 0
19 Primary 43 43 232 232 0 0
19 Primary 43 43 233 233 0 0
19 Primary 43 43 234 234 0 0
19 Primary 43 43 235 235 0 0
19 Primary 43 43 236 236 0 0
19 Primary 43 43 237 237 0 0
19 Primary 43 43 238 238 0 0
19 Primary 43 43 239 239 0 0
19 Primary 43 43 240 240 0 0
19 Primary 43 43 241 241 0 0
19 Primary 43 43 242 242 0 0
19 Primary 43 43 243 243 0 0
19 Primary 43 43 244 244 0 0
19 Primary 43 43 245 245 0 0
19 Primary 43 43 246 246 0 0
19 Primary 43 43 247 247 0 0
19 Primary 43 43 248 248 0 0
19 Primary 43 43 249 249 0 0
19 Primary 43 43 250 250 0 0
19 Primary 43 43 251 251 0 0
19 Primary 43 43 252 252 0 0
19 Primary 43 43 253 253 0 0
19 Primary 43 43 254 254 0 0
19 Primary 43 43 255 255 0 0
19 Primary 43 43 256 256 0 0
19 Primary 43 43 257 257 0 0
532 IPC 43 43 258 258 0 0
532 IPC 43 43 259 259 0 0
532 IPC 43 43 260 260 0 0
532 IPC 43 43 261 261 0 0
532 IPC 43 43 262 262 0 0
532 IPC 43 43 263 263 0 0
532 IPC 43 43 264 264 0 0
532 IPC 43 43 265 265 0 0
532 IPC 43 43 266 266 0 0
533 IPC 43 43 267 267 0 0
533 IPC 43 43 268 268 0 0
534 IPC 43 43 269 269 0 0
534 IPC 43 43 270 270 0 0
534 IPC 43 43 271 271 0 0
534 IPC 43 43 272 272 0 0
20 Primary 43 43 273 273 0 0
20 Primary 43 43 274 274 0 0
20 Primary 43 43 275 275 0 0
20 Primary 43 43 276 276 0 0
20 Primary 43 43 277 277 0 0
20 Primary 43 43 278 278 0 0
20 Primary 43 43 279 279 0 0
20 Primary 43 43 280 280 0 0
20 Primary 43 43 281 281 0 0
20 Primary 43 43 282 282 0 0
20 Primary 43 43 283 283 0 0
20 Primary 43 43 284 284 0 0
20 Primary 43 43 285 285 0 0
20 Primary 43 43 286 286 0 0
538 IPC 43 43 287 287 0 0
540 IPC 43 43 288 288 0 0
540 IPC 43 43 289 289 0 0
540 IPC 43 43 290 290 0 0
540 IPC 43 43 291 291 0 0
540 IPC 43 43 292 292 0 0
540 IPC 43 43 293 293 0 0
540 IPC 43 43 294 294 0 0
540 IPC 43 43 295 295 0 0
541 IPC 43 43 296 296 0 0
541 IPC 43 43 297 297 0 0
541 IPC 43 43 298 298 0 0
541 IPC 43 43 299 299 0 0
541 IPC 43 43 300 300 0 0
541 IPC 43 43 301 301 0 0
541 IPC 43 43 302 302 0 0
541 IPC 43 43 303 303 0 0
590 IPC 44 44 34 34 0 0
590 IPC 44 44 35 35 0 0
590 IPC 44 44 36 36 0 0
590 IPC 44 44 37 37 0 0
590 IPC 44 44 38 38 0 0
590 IPC 44 44 39 39 0 0
590 IPC 44 44 40 40 0 0
590 IPC 44 44 41 41 0 0
590 IPC 44 44 42 42 0 0
590 IPC 44 44 43 43 0 0
590 IPC 44 44 44 44 0 0
590 IPC 44 44 45 45 0 0
3 Primary 44 44 46 46 0 0
3 Primary 44 44 47 47 0 0
3 Primary 44 44 48 48 0 0
3 Primary 44 44 49 49 0 0
3 Primary 44 44 50 50 0 0
3 Primary 44 44 51 51 0 0
3 Primary 44 44 52 52 0 0
3 Primary 44 44 53 53 0 0
3 Primary 44 44 54 54 0 0
3 Primary 44 44 55 55 0 0
3 Primary 44 44 56 56 0 0
3 Primary 44 44 57 57 0 0
3 Primary 44 44 58 58 0 0
3 Primary 44 44 59 59 0 0
3 Primary 44 44 60 60 0 0
3 Primary 44 44 61 61 0 0
3 Primary 44 44 62 62 0 0
3 Primary 44 44 63 63 0 0
3 Primary 44 44 64 64 0 0
3 Primary 44 44 65 65 0 0
3 Primary 44 44 66 66 0 0
3 Primary 44 44 67 67 0 0
3 Primary 44 44 68 68 0 0
3 Primary 44 44 69 69 0 0
3 Primary 44 44 70 70 0 0
3 Primary 44 44 71 71 0 0
3 Primary 44 44 72 72 0 0
586 IPC 44 44 73 73 0 0
586 IPC 44 44 74 74 0 0
586 IPC 44 44 75 75 0 0
586 IPC 44 44 76 76 0 0
586 IPC 44 44 77 77 0 0
586 IPC 44 44 78 78 0 0
11 Primary 44 44 79 79 0 0
11 Primary 44 44 80 80 0 0
11 Primary 44 44 81 81 0 0
11 Primary 44 44 82 82 0 0
11 Primary 44 44 83 83 0 0
11 Primary 44 44 84 84 0 0
11 Primary 44 44 85 85 0 0
11 Primary 44 44 86 86 0 0
11 Primary 44 44 87 87 0 0
11 Primary 44 44 88 88 0 0
11 Primary 44 44 89 89 0 0
11 Primary 44 44 90 90 0 0
11 Primary 44 44 91 91 0 0
11 Primary 44 44 92 92 0 0
11 Primary 44 44 93 93 0 0
11 Primary 44 44 94 94 0 0
11 Primary 44 44 95 95 0 0
11 Primary 44 44 96 96 0 0
11 Primary 44 44 97 97 0 0
11 Primary 44 44 98 98 0 0
11 Primary 44 44 99 99 0 0
11 Primary 44 44 100 100 0 0
11 Primary 44 44 101 101 0 0
11 Primary 44 44 102 102 0 0
11 Primary 44 44 103 103 0 0
11 Primary 44 44 104 104 0 0
11 Primary 44 44 105 105 0 0
11 Primary 44 44 106 106 0 0
11 Primary 44 44 107 107 0 0
578 IPC 44 44 108 108 0 0
578 IPC 44 44 109 109 0 0
578 IPC 44 44 110 110 0 0
578 IPC 44 44 111 111 0 0
578 IPC 44 44 112 112 0 0
578 IPC 44 44 113 113 0 0
14 Primary 44 44 114 114 0 0
14 Primary 44 44 115 115 0 0
14 Primary 44 44 116 116 0 0
14 Primary 44 44 117 117 0 0
14 Primary 44 44 118 118 0 0
14 Primary 44 44 119 119 0 0
14 Primary 44 44 120 120 0 0
14 Primary 44 44 121 121 0 0
14 Primary 44 44 122 122 0 0
14 Primary 44 44 123 123 0 0
14 Primary 44 44 124 124 0 0
14 Primary 44 44 125 125 0 0
14 Primary 44 44 126 126 0 0
14 Primary 44 44 127 127 0 0
14 Primary 44 44 128 128 0 0
14 Primary 44 44 129 129 0 0
14 Primary 44 44 130 130 0 0
14 Primary 44 44 131 131 0 0
14 Primary 44 44 132 132 0 0
14 Primary 44 44 133 133 0 0
14 Primary 44 44 134 134 0 0
14 Primary 44 44 135 135 0 0
14 Primary 44 44 136 136 0 0
14 Primary 44 44 137 137 0 0
14 Primary 44 44 138 138 0 0
14 Primary 44 44 139 139 0 0
14 Primary 44 44 140 140 0 0
14 Primary 44 44 141 141 0 0
14 Primary 44 44 142 142 0 0
14 Primary 44 44 143 143 0 0
14 Primary 44 44 144 144 0 0
14 Primary 44 44 145 145 0 0
571 IPC 44 44 146 146 0 0
509 IPC 44 44 147 147 0 0
509 IPC 44 44 148 148 0 0
509 IPC 44 44 149 149 0 0
509 IPC 44 44 150 150 0 0
509 IPC 44 44 151 151 0 0
509 IPC 44 44 152 152 0 0
509 IPC 44 44 153 153 0 0
509 IPC 44 44 154 154 0 0
509 IPC 44 44 155 155 0 0
17 Primary 44 44 156 156 0 0
17 Primary 44 44 157 157 0 0
17 Primary 44 44 158 158 0 0
17 Primary 44 44 159 159 0 0
17 Primary 44 44 160 160 0 0
17 Primary 44 44 161 161 0 0
17 Primary 44 44 162 162 0 0
17 Primary 44 44 163 163 0 0
17 Primary 44 44 164 164 0 0
17 Primary 44 44 165 165 0 0
17 Primary 44 44 166 166 0 0
17 Primary 44 44 167 167 0 0
17 Primary 44 44 168 168 0 0
17 Primary 44 44 169 169 0 0
17 Primary 44 44 170 170 0 0
17 Primary 44 44 171 171 0 0
17 Primary 44 44 172 172 0 0
17 Primary 44 44 173 173 0 0
17 Primary 44 44 174 174 0 0
17 Primary 44 44 175 175 0 0
17 Primary 44 44 176 176 0 0
17 Primary 44 44 177 177 0 0
17 Primary 44 44 178 178 0 0
17 Primary 44 44 179 179 0 0
17 Primary 44 44 180 180 0 0
17 Primary 44 44 181 181 0 0
17 Primary 44 44 182 182 0 0
17 Primary 44 44 183 183 0 0
516 IPC 44 44 184 184 0 0
517 IPC 44 44 185 185 0 0
517 IPC 44 44 186 186 0 0
517 IPC 44 44 187 187 0 0
517 IPC 44 44 188 188 0 0
517 IPC 44 44 189 189 0 0
517 IPC 44 44 190 190 0 0
517 IPC 44 44 191 191 0 0
517 IPC 44 44 192 192 0 0
517 IPC 44 44 193 193 0 0
18 Primary 44 44 194 194 0 0
18 Primary 44 44 195 195 0 0
18 Primary 44 44 196 196 0 0
18 Primary 44 44 197 197 0 0
18 Primary 44 44 198 198 0 0
18 Primary 44 44 199 199 0 0
18 Primary 44 44 200 200 0 0
18 Primary 44 44 201 201 0 0
18 Primary 44 44 202 202 0 0
18 Primary 44 44 203 203 0 0
18 Primary 44 44 204 204 0 0
18 Primary 44 44 205 205 0 0
18 Primary 44 44 206 206 0 0
18 Primary 44 44 207 207 0 0
18 Primary 44 44 208 208 0 0
18 Primary 44 44 209 209 0 0
18 Primary 44 44 210 210 0 0
18 Primary 44 44 211 211 0 0
18 Primary 44 44 212 212 0 0
18 Primary 44 44 213 213 0 0
18 Primary 44 44 214 214 0 0
18 Primary 44 44 215 215 0 0
18 Primary 44 44 216 216 0 0
18 Primary 44 44 217 217 0 0
18 Primary 44 44 218 218 0 0
18 Primary 44 44 219 219 0 0
18 Primary 44 44 220 220 0 0
18 Primary 44 44 221 221 0 0
525 IPC 44 44 222 222 0 0
525 IPC 44 44 223 223 0 0
525 IPC 44 44 224 224 0 0
525 IPC 44 44 225 225 0 0
525 IPC 44 44 226 226 0 0
525 IPC 44 44 227 227 0 0
525 IPC 44 44 228 228 0 0
525 IPC 44 44 229 229 0 0
525 IPC 44 44 230 230 0 0
525 IPC 44 44 231 231 0 0
19 Primary 44 44 232 232 0 0
19 Primary 44 44 233 233 0 0
19 Primary 44 44 234 234 0 0
19 Primary 44 44 235 235 0 0
19 Primary 44 44 236 236 0 0
19 Primary 44 44 237 237 0 0
19 Primary 44 44 238 238 0 0
19 Primary 44 44 239 239 0 0
19 Primary 44 44 240 240 0 0
19 Primary 44 44 241 241 0 0
19 Primary 44 44 242 242 0 0
19 Primary 44 44 243 243 0 0
19 Primary 44 44 244 244 0 0
19 Primary 44 44 245 245 0 0
19 Primary 44 44 246 246 0 0
19 Primary 44 44 247 247 0 0
19 Primary 44 44 248 248 0 0
19 Primary 44 44 249 249 0 0
19 Primary 44 44 250 250 0 0
19 Primary 44 44 251 251 0 0
19 Primary 44 44 252 252 0 0
19 Primary 44 44 253 253 0 0
19 Primary 44 44 254 254 0 0
19 Primary 44 44 255 255 0 0
19 Primary 44 44 256 256 0 0
19 Primary 44 44 257 257 0 0
532 IPC 44 44 258 258 0 0
532 IPC 44 44 259 259 0 0
532 IPC 44 44 260 260 0 0
532 IPC 44 44 261 261 0 0
532 IPC 44 44 262 262 0 0
532 IPC 44 44 263 263 0 0
532 IPC 44 44 264 264 0 0
532 IPC 44 44 265 265 0 0
532 IPC 44 44 266 266 0 0
533 IPC 44 44 267 267 0 0
534 IPC 44 44 268 268 0 0
534 IPC 44 44 269 269 0 0
534 IPC 44 44 270 270 0 0
534 IPC 44 44 271 271 0 0
534 IPC 44 44 272 272 0 0
534 IPC 44 44 273 273 0 0
534 IPC 44 44 274 274 0 0
535 IPC 44 44 275 275 0 0
535 IPC 44 44 276 276 0 0
535 IPC 44 44 277 277 0 0
20 Primary 44 44 278 278 0 0
20 Primary 44 44 279 279 0 0
20 Primary 44 44 280 280 0 0
20 Primary 44 44 281 281 0 0
20 Primary 44 44 282 282 0 0
20 Primary 44 44 283 283 0 0
20 Primary 44 44 284 284 0 0
538 IPC 44 44 285 285 0 0
538 IPC 44 44 286 286 0 0
538 IPC 44 44 287 287 0 0
540 IPC 44 44 288 288 0 0
540 IPC 44 44 289 289 0 0
540 IPC 44 44 290 290 0 0
540 IPC 44 44 291 291 0 0
540 IPC 44 44 292 292 0 0
540 IPC 44 44 293 293 0 0
540 IPC 44 44 294 294 0 0
540 IPC 44 44 295 295 0 0
541 IPC 44 44 296 296 0 0
541 IPC 44 44 297 297 0 0
541 IPC 44 44 298 298 0 0
541 IPC 44 44 299 299 0 0
541 IPC 44 44 300 300 0 0
541 IPC 44 44 301 301 0 0
541 IPC 44 44 302 302 0 0
590 IPC 45 45 34 34 0 0
590 IPC 45 45 35 35 0 0
590 IPC 45 45 36 36 0 0
590 IPC 45 45 37 37 0 0
590 IPC 45 45 38 38 0 0
590 IPC 45 45 39 39 0 0
590 IPC 45 45 40 40 0 0
590 IPC 45 45 41 41 0 0
590 IPC 45 45 42 42 0 0
590 IPC 45 45 43 43 0 0
590 IPC 45 45 44 44 0 0
590 IPC 45 45 45 45 0 0
3 Primary 45 45 46 46 0 0
3 Primary 45 45 47 47 0 0
3 Primary 45 45 48 48 0 0
3 Primary 45 45 49 49 0 0
3 Primary 45 45 50 50 0 0
3 Primary 45 45 51 51 0 0
3 Primary 45 45 52 52 0 0
3 Primary 45 45 53 53 0 0
3 Primary 45 45 54 54 0 0
3 Primary 45 45 55 55 0 0
3 Primary 45 45 56 56 0 0
3 Primary 45 45 57 57 0 0
3 Primary 45 45 58 58 0 0
3 Primary 45 45 59 59 0 0
3 Primary 45 45 60 60 0 0
3 Primary 45 45 61 61 0 0
3 Primary 45 45 62 62 0 0
3 Primary 45 45 63 63 0 0
3 Primary 45 45 64 64 0 0
3 Primary 45 45 65 65 0 0
3 Primary 45 45 66 66 0 0
3 Primary 45 45 67 67 0 0
3 Primary 45 45 68 68 0 0
3 Primary 45 45 69 69 0 0
3 Primary 45 45 70 70 0 0
3 Primary 45 45 71 71 0 0
3 Primary 45 45 72 72 0 0
586 IPC 45 45 73 73 0 0
586 IPC 45 45 74 74 0 0
586 IPC 45 45 75 75 0 0
586 IPC 45 45 76 76 0 0
586 IPC 45 45 77 77 0 0
11 Primary 45 45 78 78 0 0
11 Primary 45 45 79 79 0 0
11 Primary 45 45 80 80 0 0
11 Primary 45 45 81 81 0 0
11 Primary 45 45 82 82 0 0
11 Primary 45 45 83 83 0 0
11 Primary 45 45 84 84 0 0
11 Primary 45 45 85 85 0 0
11 Primary 45 45 86 86 0 0
11 Primary 45 45 87 87 0 0
11 Primary 45 45 88 88 0 0
11 Primary 45 45 89 89 0 0
11 Primary 45 45 90 90 0 0
11 Primary 45 45 91 91 0 0
11 Primary 45 45 92 92 0 0
11 Primary 45 45 93 93 0 0
11 Primary 45 45 94 94 0 0
11 Primary 45 45 95 95 0 0
11 Primary 45 45 96 96 0 0
11 Primary 45 45 97 97 0 0
11 Primary 45 45 98 98 0 0
11 Primary 45 45 99 99 0 0
11 Primary 45 45 100 100 0 0
11 Primary 45 45 101 101 0 0
11 Primary 45 45 102 102 0 0
11 Primary 45 45 103 103 0 0
11 Primary 45 45 104 104 0 0
11 Primary 45 45 105 105 0 0
11 Primary 45 45 106 106 0 0
11 Primary 45 45 107 107 0 0
578 IPC 45 45 108 108 0 0
578 IPC 45 45 109 109 0 0
578 IPC 45 45 110 110 0 0
578 IPC 45 45 111 111 0 0
578 IPC 45 45 112 112 0 0
578 IPC 45 45 113 113 0 0
14 Primary 45 45 114 114 0 0
14 Primary 45 45 115 115 0 0
14 Primary 45 45 116 116 0 0
14 Primary 45 45 117 117 0 0
14 Primary 45 45 118 118 0 0
14 Primary 45 45 119 119 0 0
14 Primary 45 45 120 120 0 0
14 Primary 45 45 121 121 0 0
14 Primary 45 45 122 122 0 0
14 Primary 45 45 123 123 0 0
14 Primary 45 45 124 124 0 0
14 Primary 45 45 125 125 0 0
14 Primary 45 45 126 126 0 0
14 Primary 45 45 127 127 0 0
14 Primary 45 45 128 128 0 0
14 Primary 45 45 129 129 0 0
14 Primary 45 45 130 130 0 0
14 Primary 45 45 131 131 0 0
14 Primary 45 45 132 132 0 0
14 Primary 45 45 133 133 0 0
14 Primary 45 45 134 134 0 0
14 Primary 45 45 135 135 0 0
14 Primary 45 45 136 136 0 0
14 Primary 45 45 137 137 0 0
14 Primary 45 45 138 138 0 0
14 Primary 45 45 139 139 0 0
14 Primary 45 45 140 140 0 0
14 Primary 45 45 141 141 0 0
14 Primary 45 45 142 142 0 0
14 Primary 45 45 143 143 0 0
14 Primary 45 45 144 144 0 0
14 Primary 45 45 145 145 0 0
509 IPC 45 45 146 146 0 0
509 IPC 45 45 147 147 0 0
509 IPC 45 45 148 148 0 0
509 IPC 45 45 149 149 0 0
509 IPC 45 45 150 150 0 0
509 IPC 45 45 151 151 0 0
509 IPC 45 45 152 152 0 0
509 IPC 45 45 153 153 0 0
509 IPC 45 45 154 154 0 0
509 IPC 45 45 155 155 0 0
17 Primary 45 45 156 156 0 0
17 Primary 45 45 157 157 0 0
17 Primary 45 45 158 158 0 0
17 Primary 45 45 159 159 0 0
17 Primary 45 45 160 160 0 0
17 Primary 45 45 161 161 0 0
17 Primary 45 45 162 162 0 0
17 Primary 45 45 163 163 0 0
17 Primary 45 45 164 164 0 0
17 Primary 45 45 165 165 0 0
17 Primary 45 45 166 166 0 0
17 Primary 45 45 167 167 0 0
17 Primary 45 45 168 168 0 0
17 Primary 45 45 169 169 0 0
17 Primary 45 45 170 170 0 0
17 Primary 45 45 171 171 0 0
17 Primary 45 45 172 172 0 0
17 Primary 45 45 173 173 0 0
17 Primary 45 45 174 174 0 0
17 Primary 45 45 175 175 0 0
17 Primary 45 45 176 176 0 0
17 Primary 45 45 177 177 0 0
17 Primary 45 45 178 178 0 0
17 Primary 45 45 179 179 0 0
17 Primary 45 45 180 180 0 0
17 Primary 45 45 181 181 0 0
17 Primary 45 45 182 182 0 0
17 Primary 45 45 183 183 0 0
516 IPC 45 45 184 184 0 0
516 IPC 45 45 185 185 0 0
516 IPC 45 45 186 186 0 0
517 IPC 45 45 187 187 0 0
517 IPC 45 45 188 188 0 0
517 IPC 45 45 189 189 0 0
517 IPC 45 45 190 190 0 0
517 IPC 45 45 191 191 0 0
517 IPC 45 45 192 192 0 0
517 IPC 45 45 193 193 0 0
18 Primary 45 45 194 194 0 0
18 Primary 45 45 195 195 0 0
18 Primary 45 45 196 196 0 0
18 Primary 45 45 197 197 0 0
18 Primary 45 45 198 198 0 0
18 Primary 45 45 199 199 0 0
18 Primary 45 45 200 200 0 0
18 Primary 45 45 201 201 0 0
18 Primary 45 45 202 202 0 0
18 Primary 45 45 203 203 0 0
18 Primary 45 45 204 204 0 0
18 Primary 45 45 205 205 0 0
18 Primary 45 45 206 206 0 0
18 Primary 45 45 207 207 0 0
18 Primary 45 45 208 208 0 0
18 Primary 45 45 209 209 0 0
18 Primary 45 45 210 210 0 0
18 Primary 45 45 211 211 0 0
18 Primary 45 45 212 212 0 0
18 Primary 45 45 213 213 0 0
18 Primary 45 45 214 214 0 0
18 Primary 45 45 215 215 0 0
18 Primary 45 45 216 216 0 0
18 Primary 45 45 217 217 0 0
18 Primary 45 45 218 218 0 0
524 IPC 45 45 219 219 0 0
524 IPC 45 45 220 220 0 0
524 IPC 45 45 221 221 0 0
525 IPC 45 45 222 222 0 0
525 IPC 45 45 223 223 0 0
525 IPC 45 45 224 224 0 0
525 IPC 45 45 225 225 0 0
525 IPC 45 45 226 226 0 0
525 IPC 45 45 227 227 0 0
525 IPC 45 45 228 228 0 0
525 IPC 45 45 229 229 0 0
525 IPC 45 45 230 230 0 0
525 IPC 45 45 231 231 0 0
525 IPC 45 45 232 232 0 0
525 IPC 45 45 233 233 0 0
525 IPC 45 45 234 234 0 0
19 Primary 45 45 235 235 0 0
19 Primary 45 45 236 236 0 0
19 Primary 45 45 237 237 0 0
19 Primary 45 45 238 238 0 0
19 Primary 45 45 239 239 0 0
19 Primary 45 45 240 240 0 0
19 Primary 45 45 241 241 0 0
19 Primary 45 45 242 242 0 0
19 Primary 45 45 243 243 0 0
19 Primary 45 45 244 244 0 0
19 Primary 45 45 245 245 0 0
19 Primary 45 45 246 246 0 0
19 Primary 45 45 247 247 0 0
19 Primary 45 45 248 248 0 0
19 Primary 45 45 249 249 0 0
19 Primary 45 45 250 250 0 0
19 Primary 45 45 251 251 0 0
19 Primary 45 45 252 252 0 0
19 Primary 45 45 253 253 0 0
19 Primary 45 45 254 254 0 0
19 Primary 45 45 255 255 0 0
19 Primary 45 45 256 256 0 0
531 IPC 45 45 257 257 0 0
531 IPC 45 45 258 258 0 0
532 IPC 45 45 259 259 0 0
532 IPC 45 45 260 260 0 0
532 IPC 45 45 261 261 0 0
532 IPC 45 45 262 262 0 0
532 IPC 45 45 263 263 0 0
532 IPC 45 45 264 264 0 0
532 IPC 45 45 265 265 0 0
532 IPC 45 45 266 266 0 0
534 IPC 45 45 267 267 0 0
534 IPC 45 45 268 268 0 0
534 IPC 45 45 269 269 0 0
534 IPC 45 45 270 270 0 0
534 IPC 45 45 271 271 0 0
534 IPC 45 45 272 272 0 0
534 IPC 45 45 273 273 0 0
534 IPC 45 45 274 274 0 0
535 IPC 45 45 275 275 0 0
535 IPC 45 45 276 276 0 0
535 IPC 45 45 277 277 0 0
535 IPC 45 45 278 278 0 0
535 IPC 45 45 279 279 0 0
535 IPC 45 45 280 280 0 0
535 IPC 45 45 281 281 0 0
535 IPC 45 45 282 282 0 0
538 IPC 45 45 283 283 0 0
538 IPC 45 45 284 284 0 0
538 IPC 45 45 285 285 0 0
538 IPC 45 45 286 286 0 0
538 IPC 45 45 287 287 0 0
540 IPC 45 45 288 288 0 0
540 IPC 45 45 289 289 0 0
540 IPC 45 45 290 290 0 0
540 IPC 45 45 291 291 0 0
540 IPC 45 45 292 292 0 0
540 IPC 45 45 293 293 0 0
540 IPC 45 45 294 294 0 0
540 IPC 45 45 295 295 0 0
591 IPC 46 46 32 32 0 0
591 IPC 46 46 33 33 0 0
591 IPC 46 46 34 34 0 0
590 IPC 46 46 35 35 0 0
590 IPC 46 46 36 36 0 0
590 IPC 46 46 37 37 0 0
590 IPC 46 46 38 38 0 0
590 IPC 46 46 39 39 0 0
590 IPC 46 46 40 40 0 0
590 IPC 46 46 41 41 0 0
590 IPC 46 46 42 42 0 0
590 IPC 46 46 43 43 0 0
590 IPC 46 46 44 44 0 0
3 Primary 46 46 45 45 0 0
3 Primary 46 46 46 46 0 0
3 Primary 46 46 47 47 0 0
3 Primary 46 46 48 48 0 0
3 Primary 46 46 49 49 0 0
3 Primary 46 46 50 50 0 0
3 Primary 46 46 51 51 0 0
3 Primary 46 46 52 52 0 0
3 Primary 46 46 53 53 0 0
3 Primary 46 46 54 54 0 0
3 Primary 46 46 55 55 0 0
3 Primary 46 46 56 56 0 0
3 Primary 46 46 57 57 0 0
3 Primary 46 46 58 58 0 0
3 Primary 46 46 59 59 0 0
3 Primary 46 46 60 60 0 0
3 Primary 46 46 61 61 0 0
3 Primary 46 46 62 62 0 0
3 Primary 46 46 63 63 0 0
3 Primary 46 46 64 64 0 0
3 Primary 46 46 65 65 0 0
3 Primary 46 46 66 66 0 0
3 Primary 46 46 67 67 0 0
3 Primary 46 46 68 68 0 0
3 Primary 46 46 69 69 0 0
3 Primary 46 46 70 70 0 0
3 Primary 46 46 71 71 0 0
3 Primary 46 46 72 72 0 0
586 IPC 46 46 73 73 0 0
586 IPC 46 46 74 74 0 0
586 IPC 46 46 75 75 0 0
586 IPC 46 46 76 76 0 0
586 IPC 46 46 77 77 0 0
11 Primary 46 46 78 78 0 0
11 Primary 46 46 79 79 0 0
11 Primary 46 46 80 80 0 0
11 Primary 46 46 81 81 0 0
11 Primary 46 46 82 82 0 0
11 Primary 46 46 83 83 0 0
11 Primary 46 46 84 84 0 0
11 Primary 46 46 85 85 0 0
11 Primary 46 46 86 86 0 0
11 Primary 46 46 87 87 0 0
11 Primary 46 46 88 88 0 0
11 Primary 46 46 89 89 0 0
11 Primary 46 46 90 90 0 0
11 Primary 46 46 91 91 0 0
11 Primary 46 46 92 92 0 0
11 Primary 46 46 93 93 0 0
11 Primary 46 46 94 94 0 0
11 Primary 46 46 95 95 0 0
11 Primary 46 46 96 96 0 0
11 Primary 46 46 97 97 0 0
11 Primary 46 46 98 98 0 0
11 Primary 46 46 99 99 0 0
11 Primary 46 46 100 100 0 0
11 Primary 46 46 101 101 0 0
11 Primary 46 46 102 102 0 0
11 Primary 46 46 103 103 0 0
11 Primary 46 46 104 104 0 0
11 Primary 46 46 105 105 0 0
11 Primary 46 46 106 106 0 0
11 Primary 46 46 107 107 0 0
11 Primary 46 46 108 108 0 0
578 IPC 46 46 109 109 0 0
578 IPC 46 46 110 110 0 0
578 IPC 46 46 111 111 0 0
578 IPC 46 46 112 112 0 0
578 IPC 46 46 113 113 0 0
14 Primary 46 46 114 114 0 0
14 Primary 46 46 115 115 0 0
14 Primary 46 46 116 116 0 0
14 Primary 46 46 117 117 0 0
14 Primary 46 46 118 118 0 0
14 Primary 46 46 119 119 0 0
14 Primary 46 46 120 120 0 0
14 Primary 46 46 121 121 0 0
14 Primary 46 46 122 122 0 0
14 Primary 46 46 123 123 0 0
14 Primary 46 46 124 124 0 0
14 Primary 46 46 125 125 0 0
14 Primary 46 46 126 126 0 0
14 Primary 46 46 127 127 0 0
14 Primary 46 46 128 128 0 0
14 Primary 46 46 129 129 0 0
14 Primary 46 46 130 130 0 0
14 Primary 46 46 131 131 0 0
14 Primary 46 46 132 132 0 0
14 Primary 46 46 133 133 0 0
14 Primary 46 46 134 134 0 0
14 Primary 46 46 135 135 0 0
14 Primary 46 46 136 136 0 0
14 Primary 46 46 137 137 0 0
14 Primary 46 46 138 138 0 0
14 Primary 46 46 139 139 0 0
14 Primary 46 46 140 140 0 0
14 Primary 46 46 141 141 0 0
14 Primary 46 46 142 142 0 0
14 Primary 46 46 143 143 0 0
14 Primary 46 46 144 144 0 0
14 Primary 46 46 145 145 0 0
509 IPC 46 46 146 146 0 0
509 IPC 46 46 147 147 0 0
509 IPC 46 46 148 148 0 0
509 IPC 46 46 149 149 0 0
509 IPC 46 46 150 150 0 0
509 IPC 46 46 151 151 0 0
509 IPC 46 46 152 152 0 0
509 IPC 46 46 153 153 0 0
509 IPC 46 46 154 154 0 0
509 IPC 46 46 155 155 0 0
17 Primary 46 46 156 156 0 0
17 Primary 46 46 157 157 0 0
17 Primary 46 46 158 158 0 0
17 Primary 46 46 159 159 0 0
17 Primary 46 46 160 160 0 0
17 Primary 46 46 161 161 0 0
17 Primary 46 46 162 162 0 0
17 Primary 46 46 163 163 0 0
17 Primary 46 46 164 164 0 0
17 Primary 46 46 165 165 0 0
17 Primary 46 46 166 166 0 0
17 Primary 46 46 167 167 0 0
17 Primary 46 46 168 168 0 0
17 Primary 46 46 169 169 0 0
17 Primary 46 46 170 170 0 0
17 Primary 46 46 171 171 0 0
17 Primary 46 46 172 172 0 0
17 Primary 46 46 173 173 0 0
17 Primary 46 46 174 174 0 0
17 Primary 46 46 175 175 0 0
17 Primary 46 46 176 176 0 0
17 Primary 46 46 177 177 0 0
17 Primary 46 46 178 178 0 0
17 Primary 46 46 179 179 0 0
17 Primary 46 46 180 180 0 0
17 Primary 46 46 181 181 0 0
516 IPC 46 46 182 182 0 0
516 IPC 46 46 183 183 0 0
516 IPC 46 46 184 184 0 0
516 IPC 46 46 185 185 0 0
516 IPC 46 46 186 186 0 0
516 IPC 46 46 187 187 0 0
517 IPC 46 46 188 188 0 0
517 IPC 46 46 189 189 0 0
517 IPC 46 46 190 190 0 0
517 IPC 46 46 191 191 0 0
517 IPC 46 46 192 192 0 0
517 IPC 46 46 193 193 0 0
18 Primary 46 46 194 194 0 0
18 Primary 46 46 195 195 0 0
18 Primary 46 46 196 196 0 0
18 Primary 46 46 197 197 0 0
18 Primary 46 46 198 198 0 0
18 Primary 46 46 199 199 0 0
18 Primary 46 46 200 200 0 0
18 Primary 46 46 201 201 0 0
18 Primary 46 46 202 202 0 0
18 Primary 46 46 203 203 0 0
18 Primary 46 46 204 204 0 0
18 Primary 46 46 205 205 0 0
18 Primary 46 46 206 206 0 0
18 Primary 46 46 207 207 0 0
18 Primary 46 46 208 208 0 0
18 Primary 46 46 209 209 0 0
18 Primary 46 46 210 210 0 0
18 Primary 46 46 211 211 0 0
18 Primary 46 46 212 212 0 0
18 Primary 46 46 213 213 0 0
18 Primary 46 46 214 214 0 0
18 Primary 46 46 215 215 0 0
18 Primary 46 46 216 216 0 0
524 IPC 46 46 217 217 0 0
524 IPC 46 46 218 218 0 0
524 IPC 46 46 219 219 0 0
524 IPC 46 46 220 220 0 0
524 IPC 46 46 221 221 0 0
525 IPC 46 46 222 222 0 0
525 IPC 46 46 223 223 0 0
525 IPC 46 46 224 224 0 0
525 IPC 46 46 225 225 0 0
525 IPC 46 46 226 226 0 0
525 IPC 46 46 227 227 0 0
525 IPC 46 46 228 228 0 0
525 IPC 46 46 229 229 0 0
525 IPC 46 46 230 230 0 0
525 IPC 46 46 231 231 0 0
525 IPC 46 46 232 232 0 0
525 IPC 46 46 233 233 0 0
525 IPC 46 46 234 234 0 0
525 IPC 46 46 235 235 0 0
525 IPC 46 46 236 236 0 0
19 Primary 46 46 237 237 0 0
19 Primary 46 46 238 238 0 0
19 Primary 46 46 239 239 0 0
19 Primary 46 46 240 240 0 0
19 Primary 46 46 241 241 0 0
19 Primary 46 46 242 242 0 0
19 Primary 46 46 243 243 0 0
19 Primary 46 46 244 244 0 0
19 Primary 46 46 245 245 0 0
19 Primary 46 46 246 246 0 0
19 Primary 46 46 247 247 0 0
19 Primary 46 46 248 248 0 0
19 Primary 46 46 249 249 0 0
19 Primary 46 46 250 250 0 0
19 Primary 46 46 251 251 0 0
19 Primary 46 46 252 252 0 0
19 Primary 46 46 253 253 0 0
531 IPC 46 46 254 254 0 0
531 IPC 46 46 255 255 0 0
531 IPC 46 46 256 256 0 0
531 IPC 46 46 257 257 0 0
531 IPC 46 46 258 258 0 0
531 IPC 46 46 259 259 0 0
531 IPC 46 46 260 260 0 0
532 IPC 46 46 261 261 0 0
532 IPC 46 46 262 262 0 0
532 IPC 46 46 263 263 0 0
532 IPC 46 46 264 264 0 0
532 IPC 46 46 265 265 0 0
532 IPC 46 46 266 266 0 0
534 IPC 46 46 267 267 0 0
534 IPC 46 46 268 268 0 0
534 IPC 46 46 269 269 0 0
534 IPC 46 46 270 270 0 0
534 IPC 46 46 271 271 0 0
534 IPC 46 46 272 272 0 0
534 IPC 46 46 273 273 0 0
534 IPC 46 46 274 274 0 0
535 IPC 46 46 275 275 0 0
535 IPC 46 46 276 276 0 0
535 IPC 46 46 277 277 0 0
535 IPC 46 46 278 278 0 0
535 IPC 46 46 279 279 0 0
535 IPC 46 46 280 280 0 0
535 IPC 46 46 281 281 0 0
535 IPC 46 46 282 282 0 0
538 IPC 46 46 283 283 0 0
538 IPC 46 46 284 284 0 0
538 IPC 46 46 285 285 0 0
538 IPC 46 46 286 286 0 0
538 IPC 46 46 287 287 0 0
539 IPC 46 46 288 288 0 0
539 IPC 46 46 289 289 0 0
540 IPC 46 46 290 290 0 0
540 IPC 46 46 291 291 0 0
540 IPC 46 46 292 292 0 0
540 IPC 46 46 293 293 0 0
540 IPC 46 46 294 294 0 0
591 IPC 47 47 32 32 0 0
591 IPC 47 47 33 33 0 0
591 IPC 47 47 34 34 0 0
591 IPC 47 47 35 35 0 0
591 IPC 47 47 36 36 0 0
591 IPC 47 47 37 37 0 0
591 IPC 47 47 38 38 0 0
591 IPC 47 47 39 39 0 0
590 IPC 47 47 40 40 0 0
590 IPC 47 47 41 41 0 0
590 IPC 47 47 42 42 0 0
590 IPC 47 47 43 43 0 0
590 IPC 47 47 44 44 0 0
3 Primary 47 47 45 45 0 0
3 Primary 47 47 46 46 0 0
3 Primary 47 47 47 47 0 0
3 Primary 47 47 48 48 0 0
3 Primary 47 47 49 49 0 0
3 Primary 47 47 50 50 0 0
3 Primary 47 47 51 51 0 0
3 Primary 47 47 52 52 0 0
3 Primary 47 47 53 53 0 0
3 Primary 47 47 54 54 0 0
3 Primary 47 47 55 55 0 0
3 Primary 47 47 56 56 0 0
3 Primary 47 47 57 57 0 0
3 Primary 47 47 58 58 0 0
3 Primary 47 47 59 59 0 0
3 Primary 47 47 60 60 0 0
3 Primary 47 47 61 61 0 0
3 Primary 47 47 62 62 0 0
3 Primary 47 47 63 63 0 0
3 Primary 47 47 64 64 0 0
3 Primary 47 47 65 65 0 0
3 Primary 47 47 66 66 0 0
3 Primary 47 47 67 67 0 0
3 Primary 47 47 68 68 0 0
3 Primary 47 47 69 69 0 0
3 Primary 47 47 70 70 0 0
3 Primary 47 47 71 71 0 0
3 Primary 47 47 72 72 0 0
586 IPC 47 47 73 73 0 0
586 IPC 47 47 74 74 0 0
586 IPC 47 47 75 75 0 0
586 IPC 47 47 76 76 0 0
586 IPC 47 47 77 77 0 0
11 Primary 47 47 78 78 0 0
11 Primary 47 47 79 79 0 0
11 Primary 47 47 80 80 0 0
11 Primary 47 47 81 81 0 0
11 Primary 47 47 82 82 0 0
11 Primary 47 47 83 83 0 0
11 Primary 47 47 84 84 0 0
11 Primary 47 47 85 85 0 0
11 Primary 47 47 86 86 0 0
11 Primary 47 47 87 87 0 0
11 Primary 47 47 88 88 0 0
11 Primary 47 47 89 89 0 0
11 Primary 47 47 90 90 0 0
11 Primary 47 47 91 91 0 0
11 Primary 47 47 92 92 0 0
11 Primary 47 47 93 93 0 0
11 Primary 47 47 94 94 0 0
11 Primary 47 47 95 95 0 0
11 Primary 47 47 96 96 0 0
11 Primary 47 47 97 97 0 0
11 Primary 47 47 98 98 0 0
11 Primary 47 47 99 99 0 0
11 Primary 47 47 100 100 0 0
11 Primary 47 47 101 101 0 0
11 Primary 47 47 102 102 0 0
11 Primary 47 47 103 103 0 0
11 Primary 47 47 104 104 0 0
11 Primary 47 47 105 105 0 0
11 Primary 47 47 106 106 0 0
11 Primary 47 47 107 107 0 0
11 Primary 47 47 108 108 0 0
578 IPC 47 47 109 109 0 0
578 IPC 47 47 110 110 0 0
578 IPC 47 47 111 111 0 0
578 IPC 47 47 112 112 0 0
578 IPC 47 47 113 113 0 0
14 Primary 47 47 114 114 0 0
14 Primary 47 47 115 115 0 0
14 Primary 47 47 116 116 0 0
14 Primary 47 47 117 117 0 0
14 Primary 47 47 118 118 0 0
14 Primary 47 47 119 119 0 0
14 Primary 47 47 120 120 0 0
14 Primary 47 47 121 121 0 0
14 Primary 47 47 122 122 0 0
14 Primary 47 47 123 123 0 0
14 Primary 47 47 124 124 0 0
14 Primary 47 47 125 125 0 0
14 Primary 47 47 126 126 0 0
14 Primary 47 47 127 127 0 0
14 Primary 47 47 128 128 0 0
14 Primary 47 47 129 129 0 0
14 Primary 47 47 130 130 0 0
14 Primary 47 47 131 131 0 0
14 Primary 47 47 132 132 0 0
14 Primary 47 47 133 133 0 0
14 Primary 47 47 134 134 0 0
14 Primary 47 47 135 135 0 0
14 Primary 47 47 136 136 0 0
14 Primary 47 47 137 137 0 0
14 Primary 47 47 138 138 0 0
14 Primary 47 47 139 139 0 0
14 Primary 47 47 140 140 0 0
14 Primary 47 47 141 141 0 0
14 Primary 47 47 142 142 0 0
14 Primary 47 47 143 143 0 0
14 Primary 47 47 144 144 0 0
14 Primary 47 47 145 145 0 0
509 IPC 47 47 146 146 0 0
509 IPC 47 47 147 147 0 0
509 IPC 47 47 148 148 0 0
509 IPC 47 47 149 149 0 0
509 IPC 47 47 150 150 0 0
509 IPC 47 47 151 151 0 0
509 IPC 47 47 152 152 0 0
509 IPC 47 47 153 153 0 0
509 IPC 47 47 154 154 0 0
509 IPC 47 47 155 155 0 0
17 Primary 47 47 156 156 0 0
17 Primary 47 47 157 157 0 0
17 Primary 47 47 158 158 0 0
17 Primary 47 47 159 159 0 0
17 Primary 47 47 160 160 0 0
17 Primary 47 47 161 161 0 0
17 Primary 47 47 162 162 0 0
17 Primary 47 47 163 163 0 0
17 Primary 47 47 164 164 0 0
17 Primary 47 47 165 165 0 0
17 Primary 47 47 166 166 0 0
17 Primary 47 47 167 167 0 0
17 Primary 47 47 168 168 0 0
17 Primary 47 47 169 169 0 0
17 Primary 47 47 170 170 0 0
17 Primary 47 47 171 171 0 0
17 Primary 47 47 172 172 0 0
17 Primary 47 47 173 173 0 0
17 Primary 47 47 174 174 0 0
17 Primary 47 47 175 175 0 0
17 Primary 47 47 176 176 0 0
17 Primary 47 47 177 177 0 0
17 Primary 47 47 178 178 0 0
17 Primary 47 47 179 179 0 0
17 Primary 47 47 180 180 0 0
516 IPC 47 47 181 181 0 0
516 IPC 47 47 182 182 0 0
516 IPC 47 47 183 183 0 0
516 IPC 47 47 184 184 0 0
516 IPC 47 47 185 185 0 0
516 IPC 47 47 186 186 0 0
516 IPC 47 47 187 187 0 0
516 IPC 47 47 188 188 0 0
517 IPC 47 47 189 189 0 0
517 IPC 47 47 190 190 0 0
517 IPC 47 47 191 191 0 0
517 IPC 47 47 192 192 0 0
517 IPC 47 47 193 193 0 0
518 IPC 47 47 194 194 0 0
18 Primary 47 47 195 195 0 0
18 Primary 47 47 196 196 0 0
18 Primary 47 47 197 197 0 0
18 Primary 47 47 198 198 0 0
18 Primary 47 47 199 199 0 0
18 Primary 47 47 200 200 0 0
18 Primary 47 47 201 201 0 0
18 Primary 47 47 202 202 0 0
18 Primary 47 47 203 203 0 0
18 Primary 47 47 204 204 0 0
18 Primary 47 47 205 205 0 0
18 Primary 47 47 206 206 0 0
18 Primary 47 47 207 207 0 0
18 Primary 47 47 208 208 0 0
18 Primary 47 47 209 209 0 0
18 Primary 47 47 210 210 0 0
18 Primary 47 47 211 211 0 0
18 Primary 47 47 212 212 0 0
18 Primary 47 47 213 213 0 0
18 Primary 47 47 214 214 0 0
524 IPC 47 47 215 215 0 0
524 IPC 47 47 216 216 0 0
524 IPC 47 47 217 217 0 0
524 IPC 47 47 218 218 0 0
524 IPC 47 47 219 219 0 0
524 IPC 47 47 220 220 0 0
524 IPC 47 47 221 221 0 0
524 IPC 47 47 222 222 0 0
525 IPC 47 47 223 223 0 0
525 IPC 47 47 224 224 0 0
525 IPC 47 47 225 225 0 0
525 IPC 47 47 226 226 0 0
525 IPC 47 47 227 227 0 0
525 IPC 47 47 228 228 0 0
525 IPC 47 47 229 229 0 0
525 IPC 47 47 230 230 0 0
525 IPC 47 47 231 231 0 0
525 IPC 47 47 232 232 0 0
525 IPC 47 47 233 233 0 0
525 IPC 47 47 234 234 0 0
525 IPC 47 47 235 235 0 0
525 IPC 47 47 236 236 0 0
526 IPC 47 47 237 237 0 0
526 IPC 47 47 238 238 0 0
526 IPC 47 47 239 239 0 0
526 IPC 47 47 240 240 0 0
19 Primary 47 47 241 241 0 0
19 Primary 47 47 242 242 0 0
19 Primary 47 47 243 243 0 0
19 Primary 47 47 244 244 0 0
19 Primary 47 47 245 245 0 0
19 Primary 47 47 246 246 0 0
19 Primary 47 47 247 247 0 0
19 Primary 47 47 248 248 0 0
529 IPC 47 47 249 249 0 0
529 IPC 47 47 250 250 0 0
531 IPC 47 47 251 251 0 0
531 IPC 47 47 252 252 0 0
531 IPC 47 47 253 253 0 0
531 IPC 47 47 254 254 0 0
531 IPC 47 47 255 255 0 0
531 IPC 47 47 256 256 0 0
531 IPC 47 47 257 257 0 0
531 IPC 47 47 258 258 0 0
531 IPC 47 47 259 259 0 0
531 IPC 47 47 260 260 0 0
532 IPC 47 47 261 261 0 0
532 IPC 47 47 262 262 0 0
532 IPC 47 47 263 263 0 0
532 IPC 47 47 264 264 0 0
532 IPC 47 47 265 265 0 0
532 IPC 47 47 266 266 0 0
532 IPC 47 47 267 267 0 0
534 IPC 47 47 268 268 0 0
534 IPC 47 47 269 269 0 0
534 IPC 47 47 270 270 0 0
534 IPC 47 47 271 271 0 0
534 IPC 47 47 272 272 0 0
534 IPC 47 47 273 273 0 0
534 IPC 47 47 274 274 0 0
535 IPC 47 47 275 275 0 0
535 IPC 47 47 276 276 0 0
535 IPC 47 47 277 277 0 0
535 IPC 47 47 278 278 0 0
535 IPC 47 47 279 279 0 0
535 IPC 47 47 280 280 0 0
535 IPC 47 47 281 281 0 0
535 IPC 47 47 282 282 0 0
538 IPC 47 47 283 283 0 0
538 IPC 47 47 284 284 0 0
538 IPC 47 47 285 285 0 0
538 IPC 47 47 286 286 0 0
539 IPC 47 47 287 287 0 0
539 IPC 47 47 288 288 0 0
539 IPC 47 47 289 289 0 0
540 IPC 47 47 290 290 0 0
540 IPC 47 47 291 291 0 0
540 IPC 47 47 292 292 0 0
591 IPC 48 48 32 32 0 0
591 IPC 48 48 33 33 0 0
591 IPC 48 48 34 34 0 0
591 IPC 48 48 35 35 0 0
591 IPC 48 48 36 36 0 0
591 IPC 48 48 37 37 0 0
591 IPC 48 48 38 38 0 0
591 IPC 48 48 39 39 0 0
591 IPC 48 48 40 40 0 0
591 IPC 48 48 41 41 0 0
591 IPC 48 48 42 42 0 0
3 Primary 48 48 43 43 0 0
3 Primary 48 48 44 44 0 0
3 Primary 48 48 45 45 0 0
3 Primary 48 48 46 46 0 0
3 Primary 48 48 47 47 0 0
3 Primary 48 48 48 48 0 0
3 Primary 48 48 49 49 0 0
3 Primary 48 48 50 50 0 0
3 Primary 48 48 51 51 0 0
3 Primary 48 48 52 52 0 0
3 Primary 48 48 53 53 0 0
3 Primary 48 48 54 54 0 0
3 Primary 48 48 55 55 0 0
3 Primary 48 48 56 56 0 0
3 Primary 48 48 57 57 0 0
3 Primary 48 48 58 58 0 0
3 Primary 48 48 59 59 0 0
3 Primary 48 48 60 60 0 0
3 Primary 48 48 61 61 0 0
3 Primary 48 48 62 62 0 0
3 Primary 48 48 63 63 0 0
3 Primary 48 48 64 64 0 0
3 Primary 48 48 65 65 0 0
3 Primary 48 48 66 66 0 0
3 Primary 48 48 67 67 0 0
3 Primary 48 48 68 68 0 0
3 Primary 48 48 69 69 0 0
3 Primary 48 48 70 70 0 0
3 Primary 48 48 71 71 0 0
493 IPC 48 48 72 72 0 0
493 IPC 48 48 73 73 0 0
493 IPC 48 48 74 74 0 0
493 IPC 48 48 75 75 0 0
586 IPC 48 48 76 76 0 0
586 IPC 48 48 77 77 0 0
11 Primary 48 48 78 78 0 0
11 Primary 48 48 79 79 0 0
11 Primary 48 48 80 80 0 0
11 Primary 48 48 81 81 0 0
11 Primary 48 48 82 82 0 0
11 Primary 48 48 83 83 0 0
11 Primary 48 48 84 84 0 0
11 Primary 48 48 85 85 0 0
11 Primary 48 48 86 86 0 0
11 Primary 48 48 87 87 0 0
11 Primary 48 48 88 88 0 0
11 Primary 48 48 89 89 0 0
11 Primary 48 48 90 90 0 0
11 Primary 48 48 91 91 0 0
11 Primary 48 48 92 92 0 0
11 Primary 48 48 93 93 0 0
11 Primary 48 48 94 94 0 0
11 Primary 48 48 95 95 0 0
11 Primary 48 48 96 96 0 0
11 Primary 48 48 97 97 0 0
11 Primary 48 48 98 98 0 0
11 Primary 48 48 99 99 0 0
11 Primary 48 48 100 100 0 0
11 Primary 48 48 101 101 0 0
11 Primary 48 48 102 102 0 0
11 Primary 48 48 103 103 0 0
11 Primary 48 48 104 104 0 0
11 Primary 48 48 105 105 0 0
11 Primary 48 48 106 106 0 0
11 Primary 48 48 107 107 0 0
11 Primary 48 48 108 108 0 0
11 Primary 48 48 109 109 0 0
578 IPC 48 48 110 110 0 0
578 IPC 48 48 111 111 0 0
578 IPC 48 48 112 112 0 0
578 IPC 48 48 113 113 0 0
578 IPC 48 48 114 114 0 0
14 Primary 48 48 115 115 0 0
14 Primary 48 48 116 116 0 0
14 Primary 48 48 117 117 0 0
14 Primary 48 48 118 118 0 0
14 Primary 48 48 119 119 0 0
14 Primary 48 48 120 120 0 0
14 Primary 48 48 121 121 0 0
14 Primary 48 48 122 122 0 0
14 Primary 48 48 123 123 0 0
14 Primary 48 48 124 124 0 0
14 Primary 48 48 125 125 0 0
14 Primary 48 48 126 126 0 0
14 Primary 48 48 127 127 0 0
14 Primary 48 48 128 128 0 0
14 Primary 48 48 129 129 0 0
14 Primary 48 48 130 130 0 0
14 Primary 48 48 131 131 0 0
14 Primary 48 48 132 132 0 0
14 Primary 48 48 133 133 0 0
14 Primary 48 48 134 134 0 0
14 Primary 48 48 135 135 0 0
14 Primary 48 48 136 136 0 0
14 Primary 48 48 137 137 0 0
14 Primary 48 48 138 138 0 0
14 Primary 48 48 139 139 0 0
14 Primary 48 48 140 140 0 0
14 Primary 48 48 141 141 0 0
14 Primary 48 48 142 142 0 0
14 Primary 48 48 143 143 0 0
14 Primary 48 48 144 144 0 0
508 IPC 48 48 145 145 0 0
508 IPC 48 48 146 146 0 0
509 IPC 48 48 147 147 0 0
509 IPC 48 48 148 148 0 0
509 IPC 48 48 149 149 0 0
509 IPC 48 48 150 150 0 0
509 IPC 48 48 151 151 0 0
509 IPC 48 48 152 152 0 0
509 IPC 48 48 153 153 0 0
509 IPC 48 48 154 154 0 0
509 IPC 48 48 155 155 0 0
510 IPC 48 48 156 156 0 0
510 IPC 48 48 157 157 0 0
17 Primary 48 48 158 158 0 0
17 Primary 48 48 159 159 0 0
17 Primary 48 48 160 160 0 0
17 Primary 48 48 161 161 0 0
17 Primary 48 48 162 162 0 0
17 Primary 48 48 163 163 0 0
17 Primary 48 48 164 164 0 0
17 Primary 48 48 165 165 0 0
17 Primary 48 48 166 166 0 0
17 Primary 48 48 167 167 0 0
17 Primary 48 48 168 168 0 0
17 Primary 48 48 169 169 0 0
17 Primary 48 48 170 170 0 0
17 Primary 48 48 171 171 0 0
17 Primary 48 48 172 172 0 0
17 Primary 48 48 173 173 0 0
17 Primary 48 48 174 174 0 0
17 Primary 48 48 175 175 0 0
17 Primary 48 48 176 176 0 0
17 Primary 48 48 177 177 0 0
17 Primary 48 48 178 178 0 0
516 IPC 48 48 179 179 0 0
516 IPC 48 48 180 180 0 0
516 IPC 48 48 181 181 0 0
516 IPC 48 48 182 182 0 0
516 IPC 48 48 183 183 0 0
516 IPC 48 48 184 184 0 0
516 IPC 48 48 185 185 0 0
516 IPC 48 48 186 186 0 0
516 IPC 48 48 187 187 0 0
516 IPC 48 48 188 188 0 0
516 IPC 48 48 189 189 0 0
517 IPC 48 48 190 190 0 0
517 IPC 48 48 191 191 0 0
517 IPC 48 48 192 192 0 0
518 IPC 48 48 193 193 0 0
518 IPC 48 48 194 194 0 0
518 IPC 48 48 195 195 0 0
518 IPC 48 48 196 196 0 0
518 IPC 48 48 197 197 0 0
518 IPC 48 48 198 198 0 0
518 IPC 48 48 199 199 0 0
521 IPC 48 48 200 200 0 0
521 IPC 48 48 201 201 0 0
18 Primary 48 48 202 202 0 0
18 Primary 48 48 203 203 0 0
18 Primary 48 48 204 204 0 0
18 Primary 48 48 205 205 0 0
18 Primary 48 48 206 206 0 0
18 Primary 48 48 207 207 0 0
18 Primary 48 48 208 208 0 0
18 Primary 48 48 209 209 0 0
18 Primary 48 48 210 210 0 0
18 Primary 48 48 211 211 0 0
524 IPC 48 48 212 212 0 0
524 IPC 48 48 213 213 0 0
524 IPC 48 48 214 214 0 0
524 IPC 48 48 215 215 0 0
524 IPC 48 48 216 216 0 0
524 IPC 48 48 217 217 0 0
524 IPC 48 48 218 218 0 0
524 IPC 48 48 219 219 0 0
524 IPC 48 48 220 220 0 0
524 IPC 48 48 221 221 0 0
524 IPC 48 48 222 222 0 0
524 IPC 48 48 223 223 0 0
525 IPC 48 48 224 224 0 0
525 IPC 48 48 225 225 0 0
525 IPC 48 48 226 226 0 0
525 IPC 48 48 227 227 0 0
525 IPC 48 48 228 228 0 0
525 IPC 48 48 229 229 0 0
525 IPC 48 48 230 230 0 0
525 IPC 48 48 231 231 0 0
525 IPC 48 48 232 232 0 0
525 IPC 48 48 233 233 0 0
525 IPC 48 48 234 234 0 0
525 IPC 48 48 235 235 0 0
526 IPC 48 48 236 236 0 0
526 IPC 48 48 237 237 0 0
526 IPC 48 48 238 238 0 0
526 IPC 48 48 239 239 0 0
526 IPC 48 48 240 240 0 0
526 IPC 48 48 241 241 0 0
526 IPC 48 48 242 242 0 0
526 IPC 48 48 243 243 0 0
529 IPC 48 48 244 244 0 0
529 IPC 48 48 245 245 0 0
529 IPC 48 48 246 246 0 0
529 IPC 48 48 247 247 0 0
529 IPC 48 48 248 248 0 0
529 IPC 48 48 249 249 0 0
529 IPC 48 48 250 250 0 0
529 IPC 48 48 251 251 0 0
531 IPC 48 48 252 252 0 0
531 IPC 48 48 253 253 0 0
531 IPC 48 48 254 254 0 0
531 IPC 48 48 255 255 0 0
531 IPC 48 48 256 256 0 0
22 Primary 48 48 257 257 0 0
22 Primary 48 48 258 258 0 0
22 Primary 48 48 259 259 0 0
22 Primary 48 48 260 260 0 0
22 Primary 48 48 261 261 0 0
22 Primary 48 48 262 262 0 0
22 Primary 48 48 263 263 0 0
22 Primary 48 48 264 264 0 0
22 Primary 48 48 265 265 0 0
22 Primary 48 48 266 266 0 0
22 Primary 48 48 267 267 0 0
22 Primary 48 48 268 268 0 0
22 Primary 48 48 269 269 0 0
534 IPC 48 48 270 270 0 0
534 IPC 48 48 271 271 0 0
534 IPC 48 48 272 272 0 0
534 IPC 48 48 273 273 0 0
534 IPC 48 48 274 274 0 0
535 IPC 48 48 275 275 0 0
535 IPC 48 48 276 276 0 0
535 IPC 48 48 277 277 0 0
535 IPC 48 48 278 278 0 0
535 IPC 48 48 279 279 0 0
535 IPC 48 48 280 280 0 0
538 IPC 48 48 281 281 0 0
538 IPC 48 48 282 282 0 0
538 IPC 48 48 283 283 0 0
538 IPC 48 48 284 284 0 0
538 IPC 48 48 285 285 0 0
538 IPC 48 48 286 286 0 0
539 IPC 48 48 287 287 0 0
539 IPC 48 48 288 288 0 0
539 IPC 48 48 289 289 0 0
539 IPC 48 48 290 290 0 0
539 IPC 48 48 291 291 0 0
591 IPC 49 49 32 32 0 0
591 IPC 49 49 33 33 0 0
591 IPC 49 49 34 34 0 0
591 IPC 49 49 35 35 0 0
591 IPC 49 49 36 36 0 0
591 IPC 49 49 37 37 0 0
591 IPC 49 49 38 38 0 0
591 IPC 49 49 39 39 0 0
591 IPC 49 49 40 40 0 0
591 IPC 49 49 41 41 0 0
591 IPC 49 49 42 42 0 0
3 Primary 49 49 43 43 0 0
3 Primary 49 49 44 44 0 0
3 Primary 49 49 45 45 0 0
3 Primary 49 49 46 46 0 0
3 Primary 49 49 47 47 0 0
3 Primary 49 49 48 48 0 0
3 Primary 49 49 49 49 0 0
3 Primary 49 49 50 50 0 0
3 Primary 49 49 51 51 0 0
3 Primary 49 49 52 52 0 0
3 Primary 49 49 53 53 0 0
3 Primary 49 49 54 54 0 0
3 Primary 49 49 55 55 0 0
3 Primary 49 49 56 56 0 0
3 Primary 49 49 57 57 0 0
3 Primary 49 49 58 58 0 0
3 Primary 49 49 59 59 0 0
3 Primary 49 49 60 60 0 0
3 Primary 49 49 61 61 0 0
3 Primary 49 49 62 62 0 0
3 Primary 49 49 63 63 0 0
3 Primary 49 49 64 64 0 0
3 Primary 49 49 65 65 0 0
3 Primary 49 49 66 66 0 0
3 Primary 49 49 67 67 0 0
3 Primary 49 49 68 68 0 0
3 Primary 49 49 69 69 0 0
3 Primary 49 49 70 70 0 0
3 Primary 49 49 71 71 0 0
493 IPC 49 49 72 72 0 0
493 IPC 49 49 73 73 0 0
493 IPC 49 49 74 74 0 0
493 IPC 49 49 75 75 0 0
493 IPC 49 49 76 76 0 0
586 IPC 49 49 77 77 0 0
11 Primary 49 49 78 78 0 0
11 Primary 49 49 79 79 0 0
11 Primary 49 49 80 80 0 0
11 Primary 49 49 81 81 0 0
11 Primary 49 49 82 82 0 0
11 Primary 49 49 83 83 0 0
11 Primary 49 49 84 84 0 0
11 Primary 49 49 85 85 0 0
11 Primary 49 49 86 86 0 0
11 Primary 49 49 87 87 0 0
11 Primary 49 49 88 88 0 0
11 Primary 49 49 89 89 0 0
11 Primary 49 49 90 90 0 0
11 Primary 49 49 91 91 0 0
11 Primary 49 49 92 92 0 0
11 Primary 49 49 93 93 0 0
11 Primary 49 49 94 94 0 0
11 Primary 49 49 95 95 0 0
11 Primary 49 49 96 96 0 0
11 Primary 49 49 97 97 0 0
11 Primary 49 49 98 98 0 0
11 Primary 49 49 99 99 0 0
11 Primary 49 49 100 100 0 0
11 Primary 49 49 101 101 0 0
11 Primary 49 49 102 102 0 0
11 Primary 49 49 103 103 0 0
11 Primary 49 49 104 104 0 0
11 Primary 49 49 105 105 0 0
11 Primary 49 49 106 106 0 0
11 Primary 49 49 107 107 0 0
11 Primary 49 49 108 108 0 0
11 Primary 49 49 109 109 0 0
578 IPC 49 49 110 110 0 0
500 IPC 49 49 111 111 0 0
500 IPC 49 49 112 112 0 0
500 IPC 49 49 113 113 0 0
500 IPC 49 49 114 114 0 0
14 Primary 49 49 115 115 0 0
14 Primary 49 49 116 116 0 0
14 Primary 49 49 117 117 0 0
14 Primary 49 49 118 118 0 0
14 Primary 49 49 119 119 0 0
14 Primary 49 49 120 120 0 0
14 Primary 49 49 121 121 0 0
14 Primary 49 49 122 122 0 0
14 Primary 49 49 123 123 0 0
14 Primary 49 49 124 124 0 0
14 Primary 49 49 125 125 0 0
14 Primary 49 49 126 126 0 0
14 Primary 49 49 127 127 0 0
14 Primary 49 49 128 128 0 0
14 Primary 49 49 129 129 0 0
14 Primary 49 49 130 130 0 0
14 Primary 49 49 131 131 0 0
14 Primary 49 49 132 132 0 0
14 Primary 49 49 133 133 0 0
14 Primary 49 49 134 134 0 0
14 Primary 49 49 135 135 0 0
14 Primary 49 49 136 136 0 0
14 Primary 49 49 137 137 0 0
14 Primary 49 49 138 138 0 0
14 Primary 49 49 139 139 0 0
14 Primary 49 49 140 140 0 0
14 Primary 49 49 141 141 0 0
14 Primary 49 49 142 142 0 0
14 Primary 49 49 143 143 0 0
508 IPC 49 49 144 144 0 0
508 IPC 49 49 145 145 0 0
508 IPC 49 49 146 146 0 0
508 IPC 49 49 147 147 0 0
509 IPC 49 49 148 148 0 0
509 IPC 49 49 149 149 0 0
509 IPC 49 49 150 150 0 0
509 IPC 49 49 151 151 0 0
509 IPC 49 49 152 152 0 0
509 IPC 49 49 153 153 0 0
509 IPC 49 49 154 154 0 0
510 IPC 49 49 155 155 0 0
510 IPC 49 49 156 156 0 0
510 IPC 49 49 157 157 0 0
510 IPC 49 49 158 158 0 0
510 IPC 49 49 159 159 0 0
510 IPC 49 49 160 160 0 0
510 IPC 49 49 161 161 0 0
510 IPC 49 49 162 162 0 0
510 IPC 49 49 163 163 0 0
511 IPC 49 49 164 164 0 0
511 IPC 49 49 165 165 0 0
511 IPC 49 49 166 166 0 0
511 IPC 49 49 167 167 0 0
511 IPC 49 49 168 168 0 0
514 IPC 49 49 169 169 0 0
514 IPC 49 49 170 170 0 0
514 IPC 49 49 171 171 0 0
515 IPC 49 49 172 172 0 0
515 IPC 49 49 173 173 0 0
515 IPC 49 49 174 174 0 0
515 IPC 49 49 175 175 0 0
515 IPC 49 49 176 176 0 0
515 IPC 49 49 177 177 0 0
515 IPC 49 49 178 178 0 0
516 IPC 49 49 179 179 0 0
516 IPC 49 49 180 180 0 0
516 IPC 49 49 181 181 0 0
516 IPC 49 49 182 182 0 0
516 IPC 49 49 183 183 0 0
516 IPC 49 49 184 184 0 0
516 IPC 49 49 185 185 0 0
516 IPC 49 49 186 186 0 0
516 IPC 49 49 187 187 0 0
516 IPC 49 49 188 188 0 0
516 IPC 49 49 189 189 0 0
516 IPC 49 49 190 190 0 0
517 IPC 49 49 191 191 0 0
518 IPC 49 49 192 192 0 0
518 IPC 49 49 193 193 0 0
518 IPC 49 49 194 194 0 0
518 IPC 49 49 195 195 0 0
518 IPC 49 49 196 196 0 0
518 IPC 49 49 197 197 0 0
518 IPC 49 49 198 198 0 0
518 IPC 49 49 199 199 0 0
521 IPC 49 49 200 200 0 0
521 IPC 49 49 201 201 0 0
521 IPC 49 49 202 202 0 0
521 IPC 49 49 203 203 0 0
521 IPC 49 49 204 204 0 0
523 IPC 49 49 205 205 0 0
523 IPC 49 49 206 206 0 0
523 IPC 49 49 207 207 0 0
523 IPC 49 49 208 208 0 0
523 IPC 49 49 209 209 0 0
523 IPC 49 49 210 210 0 0
523 IPC 49 49 211 211 0 0
523 IPC 49 49 212 212 0 0
523 IPC 49 49 213 213 0 0
524 IPC 49 49 214 214 0 0
524 IPC 49 49 215 215 0 0
524 IPC 49 49 216 216 0 0
524 IPC 49 49 217 217 0 0
524 IPC 49 49 218 218 0 0
524 IPC 49 49 219 219 0 0
524 IPC 49 49 220 220 0 0
524 IPC 49 49 221 221 0 0
524 IPC 49 49 222 222 0 0
524 IPC 49 49 223 223 0 0
525 IPC 49 49 224 224 0 0
525 IPC 49 49 225 225 0 0
525 IPC 49 49 226 226 0 0
525 IPC 49 49 227 227 0 0
525 IPC 49 49 228 228 0 0
525 IPC 49 49 229 229 0 0
525 IPC 49 49 230 230 0 0
525 IPC 49 49 231 231 0 0
525 IPC 49 49 232 232 0 0
525 IPC 49 49 233 233 0 0
525 IPC 49 49 234 234 0 0
525 IPC 49 49 235 235 0 0
526 IPC 49 49 236 236 0 0
526 IPC 49 49 237 237 0 0
526 IPC 49 49 238 238 0 0
526 IPC 49 49 239 239 0 0
526 IPC 49 49 240 240 0 0
526 IPC 49 49 241 241 0 0
526 IPC 49 49 242 242 0 0
526 IPC 49 49 243 243 0 0
529 IPC 49 49 244 244 0 0
529 IPC 49 49 245 245 0 0
529 IPC 49 49 246 246 0 0
529 IPC 49 49 247 247 0 0
529 IPC 49 49 248 248 0 0
529 IPC 49 49 249 249 0 0
529 IPC 49 49 250 250 0 0
529 IPC 49 49 251 251 0 0
529 IPC 49 49 252 252 0 0
531 IPC 49 49 253 253 0 0
531 IPC 49 49 254 254 0 0
22 Primary 49 49 255 255 0 0
22 Primary 49 49 256 256 0 0
22 Primary 49 49 257 257 0 0
22 Primary 49 49 258 258 0 0
22 Primary 49 49 259 259 0 0
22 Primary 49 49 260 260 0 0
22 Primary 49 49 261 261 0 0
22 Primary 49 49 262 262 0 0
22 Primary 49 49 263 263 0 0
22 Primary 49 49 264 264 0 0
22 Primary 49 49 265 265 0 0
22 Primary 49 49 266 266 0 0
22 Primary 49 49 267 267 0 0
22 Primary 49 49 268 268 0 0
22 Primary 49 49 269 269 0 0
22 Primary 49 49 270 270 0 0
22 Primary 49 49 271 271 0 0
534 IPC 49 49 272 272 0 0
534 IPC 49 49 273 273 0 0
534 IPC 49 49 274 274 0 0
535 IPC 49 49 275 275 0 0
535 IPC 49 49 276 276 0 0
535 IPC 49 49 277 277 0 0
535 IPC 49 49 278 278 0 0
535 IPC 49 49 279 279 0 0
535 IPC 49 49 280 280 0 0
538 IPC 49 49 281 281 0 0
538 IPC 49 49 282 282 0 0
538 IPC 49 49 283 283 0 0
538 IPC 49 49 284 284 0 0
538 IPC 49 49 285 285 0 0
539 IPC 49 49 286 286 0 0
539 IPC 49 49 287 287 0 0
539 IPC 49 49 288 288 0 0
539 IPC 49 49 289 289 0 0
539 IPC 49 49 290 290 0 0
539 IPC 49 49 291 291 0 0
591 IPC 50 50 32 32 0 0
591 IPC 50 50 33 33 0 0
591 IPC 50 50 34 34 0 0
591 IPC 50 50 35 35 0 0
591 IPC 50 50 36 36 0 0
591 IPC 50 50 37 37 0 0
591 IPC 50 50 38 38 0 0
591 IPC 50 50 39 39 0 0
591 IPC 50 50 40 40 0 0
591 IPC 50 50 41 41 0 0
591 IPC 50 50 42 42 0 0
3 Primary 50 50 43 43 0 0
3 Primary 50 50 44 44 0 0
3 Primary 50 50 45 45 0 0
3 Primary 50 50 46 46 0 0
3 Primary 50 50 47 47 0 0
3 Primary 50 50 48 48 0 0
3 Primary 50 50 49 49 0 0
3 Primary 50 50 50 50 0 0
3 Primary 50 50 51 51 0 0
3 Primary 50 50 52 52 0 0
3 Primary 50 50 53 53 0 0
3 Primary 50 50 54 54 0 0
3 Primary 50 50 55 55 0 0
3 Primary 50 50 56 56 0 0
3 Primary 50 50 57 57 0 0
3 Primary 50 50 58 58 0 0
3 Primary 50 50 59 59 0 0
3 Primary 50 50 60 60 0 0
3 Primary 50 50 61 61 0 0
3 Primary 50 50 62 62 0 0
3 Primary 50 50 63 63 0 0
3 Primary 50 50 64 64 0 0
3 Primary 50 50 65 65 0 0
3 Primary 50 50 66 66 0 0
3 Primary 50 50 67 67 0 0
3 Primary 50 50 68 68 0 0
3 Primary 50 50 69 69 0 0
3 Primary 50 50 70 70 0 0
3 Primary 50 50 71 71 0 0
493 IPC 50 50 72 72 0 0
493 IPC 50 50 73 73 0 0
493 IPC 50 50 74 74 0 0
493 IPC 50 50 75 75 0 0
493 IPC 50 50 76 76 0 0
493 IPC 50 50 77 77 0 0
11 Primary 50 50 78 78 0 0
11 Primary 50 50 79 79 0 0
11 Primary 50 50 80 80 0 0
11 Primary 50 50 81 81 0 0
11 Primary 50 50 82 82 0 0
11 Primary 50 50 83 83 0 0
11 Primary 50 50 84 84 0 0
11 Primary 50 50 85 85 0 0
11 Primary 50 50 86 86 0 0
11 Primary 50 50 87 87 0 0
11 Primary 50 50 88 88 0 0
11 Primary 50 50 89 89 0 0
11 Primary 50 50 90 90 0 0
11 Primary 50 50 91 91 0 0
11 Primary 50 50 92 92 0 0
11 Primary 50 50 93 93 0 0
11 Primary 50 50 94 94 0 0
11 Primary 50 50 95 95 0 0
11 Primary 50 50 96 96 0 0
11 Primary 50 50 97 97 0 0
11 Primary 50 50 98 98 0 0
11 Primary 50 50 99 99 0 0
11 Primary 50 50 100 100 0 0
11 Primary 50 50 101 101 0 0
11 Primary 50 50 102 102 0 0
11 Primary 50 50 103 103 0 0
11 Primary 50 50 104 104 0 0
11 Primary 50 50 105 105 0 0
11 Primary 50 50 106 106 0 0
11 Primary 50 50 107 107 0 0
11 Primary 50 50 108 108 0 0
11 Primary 50 50 109 109 0 0
500 IPC 50 50 110 110 0 0
500 IPC 50 50 111 111 0 0
500 IPC 50 50 112 112 0 0
500 IPC 50 50 113 113 0 0
500 IPC 50 50 114 114 0 0
14 Primary 50 50 115 115 0 0
14 Primary 50 50 116 116 0 0
14 Primary 50 50 117 117 0 0
14 Primary 50 50 118 118 0 0
14 Primary 50 50 119 119 0 0
14 Primary 50 50 120 120 0 0
14 Primary 50 50 121 121 0 0
14 Primary 50 50 122 122 0 0
14 Primary 50 50 123 123 0 0
14 Primary 50 50 124 124 0 0
14 Primary 50 50 125 125 0 0
14 Primary 50 50 126 126 0 0
14 Primary 50 50 127 127 0 0
14 Primary 50 50 128 128 0 0
14 Primary 50 50 129 129 0 0
14 Primary 50 50 130 130 0 0
14 Primary 50 50 131 131 0 0
14 Primary 50 50 132 132 0 0
14 Primary 50 50 133 133 0 0
14 Primary 50 50 134 134 0 0
14 Primary 50 50 135 135 0 0
14 Primary 50 50 136 136 0 0
14 Primary 50 50 137 137 0 0
14 Primary 50 50 138 138 0 0
14 Primary 50 50 139 139 0 0
14 Primary 50 50 140 140 0 0
14 Primary 50 50 141 141 0 0
508 IPC 50 50 142 142 0 0
508 IPC 50 50 143 143 0 0
508 IPC 50 50 144 144 0 0
508 IPC 50 50 145 145 0 0
508 IPC 50 50 146 146 0 0
508 IPC 50 50 147 147 0 0
508 IPC 50 50 148 148 0 0
508 IPC 50 50 149 149 0 0
509 IPC 50 50 150 150 0 0
509 IPC 50 50 151 151 0 0
509 IPC 50 50 152 152 0 0
510 IPC 50 50 153 153 0 0
510 IPC 50 50 154 154 0 0
510 IPC 50 50 155 155 0 0
510 IPC 50 50 156 156 0 0
510 IPC 50 50 157 157 0 0
510 IPC 50 50 158 158 0 0
510 IPC 50 50 159 159 0 0
510 IPC 50 50 160 160 0 0
510 IPC 50 50 161 161 0 0
510 IPC 50 50 162 162 0 0
510 IPC 50 50 163 163 0 0
511 IPC 50 50 164 164 0 0
511 IPC 50 50 165 165 0 0
511 IPC 50 50 166 166 0 0
511 IPC 50 50 167 167 0 0
511 IPC 50 50 168 168 0 0
514 IPC 50 50 169 169 0 0
514 IPC 50 50 170 170 0 0
514 IPC 50 50 171 171 0 0
515 IPC 50 50 172 172 0 0
515 IPC 50 50 173 173 0 0
515 IPC 50 50 174 174 0 0
515 IPC 50 50 175 175 0 0
515 IPC 50 50 176 176 0 0
515 IPC 50 50 177 177 0 0
515 IPC 50 50 178 178 0 0
515 IPC 50 50 179 179 0 0
516 IPC 50 50 180 180 0 0
516 IPC 50 50 181 181 0 0
516 IPC 50 50 182 182 0 0
516 IPC 50 50 183 183 0 0
516 IPC 50 50 184 184 0 0
516 IPC 50 50 185 185 0 0
516 IPC 50 50 186 186 0 0
516 IPC 50 50 187 187 0 0
516 IPC 50 50 188 188 0 0
516 IPC 50 50 189 189 0 0
516 IPC 50 50 190 190 0 0
518 IPC 50 50 191 191 0 0
518 IPC 50 50 192 192 0 0
518 IPC 50 50 193 193 0 0
518 IPC 50 50 194 194 0 0
518 IPC 50 50 195 195 0 0
518 IPC 50 50 196 196 0 0
518 IPC 50 50 197 197 0 0
518 IPC 50 50 198 198 0 0
518 IPC 50 50 199 199 0 0
521 IPC 50 50 200 200 0 0
521 IPC 50 50 201 201 0 0
521 IPC 50 50 202 202 0 0
521 IPC 50 50 203 203 0 0
521 IPC 50 50 204 204 0 0
523 IPC 50 50 205 205 0 0
523 IPC 50 50 206 206 0 0
523 IPC 50 50 207 207 0 0
523 IPC 50 50 208 208 0 0
523 IPC 50 50 209 209 0 0
523 IPC 50 50 210 210 0 0
523 IPC 50 50 211 211 0 0
523 IPC 50 50 212 212 0 0
523 IPC 50 50 213 213 0 0
523 IPC 50 50 214 214 0 0
524 IPC 50 50 215 215 0 0
524 IPC 50 50 216 216 0 0
524 IPC 50 50 217 217 0 0
524 IPC 50 50 218 218 0 0
524 IPC 50 50 219 219 0 0
524 IPC 50 50 220 220 0 0
524 IPC 50 50 221 221 0 0
524 IPC 50 50 222 222 0 0
524 IPC 50 50 223 223 0 0
23 Primary 50 50 224 224 0 0
23 Primary 50 50 225 225 0 0
23 Primary 50 50 226 226 0 0
23 Primary 50 50 227 227 0 0
23 Primary 50 50 228 228 0 0
23 Primary 50 50 229 229 0 0
23 Primary 50 50 230 230 0 0
23 Primary 50 50 231 231 0 0
23 Primary 50 50 232 232 0 0
23 Primary 50 50 233 233 0 0
23 Primary 50 50 234 234 0 0
23 Primary 50 50 235 235 0 0
526 IPC 50 50 236 236 0 0
526 IPC 50 50 237 237 0 0
526 IPC 50 50 238 238 0 0
526 IPC 50 50 239 239 0 0
526 IPC 50 50 240 240 0 0
526 IPC 50 50 241 241 0 0
526 IPC 50 50 242 242 0 0
526 IPC 50 50 243 243 0 0
529 IPC 50 50 244 244 0 0
529 IPC 50 50 245 245 0 0
529 IPC 50 50 246 246 0 0
529 IPC 50 50 247 247 0 0
529 IPC 50 50 248 248 0 0
529 IPC 50 50 249 249 0 0
529 IPC 50 50 250 250 0 0
529 IPC 50 50 251 251 0 0
529 IPC 50 50 252 252 0 0
531 IPC 50 50 253 253 0 0
22 Primary 50 50 254 254 0 0
22 Primary 50 50 255 255 0 0
22 Primary 50 50 256 256 0 0
22 Primary 50 50 257 257 0 0
22 Primary 50 50 258 258 0 0
22 Primary 50 50 259 259 0 0
22 Primary 50 50 260 260 0 0
22 Primary 50 50 261 261 0 0
22 Primary 50 50 262 262 0 0
22 Primary 50 50 263 263 0 0
22 Primary 50 50 264 264 0 0
22 Primary 50 50 265 265 0 0
22 Primary 50 50 266 266 0 0
22 Primary 50 50 267 267 0 0
22 Primary 50 50 268 268 0 0
22 Primary 50 50 269 269 0 0
22 Primary 50 50 270 270 0 0
22 Primary 50 50 271 271 0 0
22 Primary 50 50 272 272 0 0
22 Primary 50 50 273 273 0 0
22 Primary 50 50 274 274 0 0
22 Primary 50 50 275 275 0 0
535 IPC 50 50 276 276 0 0
535 IPC 50 50 277 277 0 0
535 IPC 50 50 278 278 0 0
535 IPC 50 50 279 279 0 0
538 IPC 50 50 280 280 0 0
538 IPC 50 50 281 281 0 0
538 IPC 50 50 282 282 0 0
538 IPC 50 50 283 283 0 0
538 IPC 50 50 284 284 0 0
538 IPC 50 50 285 285 0 0
539 IPC 50 50 286 286 0 0
539 IPC 50 50 287 287 0 0
539 IPC 50 50 288 288 0 0
539 IPC 50 50 289 289 0 0
539 IPC 50 50 290 290 0 0
591 IPC 51 51 32 32 0 0
591 IPC 51 51 33 33 0 0
591 IPC 51 51 34 34 0 0
591 IPC 51 51 35 35 0 0
591 IPC 51 51 36 36 0 0
591 IPC 51 51 37 37 0 0
591 IPC 51 51 38 38 0 0
591 IPC 51 51 39 39 0 0
591 IPC 51 51 40 40 0 0
591 IPC 51 51 41 41 0 0
591 IPC 51 51 42 42 0 0
3 Primary 51 51 43 43 0 0
3 Primary 51 51 44 44 0 0
3 Primary 51 51 45 45 0 0
3 Primary 51 51 46 46 0 0
3 Primary 51 51 47 47 0 0
3 Primary 51 51 48 48 0 0
3 Primary 51 51 49 49 0 0
3 Primary 51 51 50 50 0 0
3 Primary 51 51 51 51 0 0
3 Primary 51 51 52 52 0 0
3 Primary 51 51 53 53 0 0
3 Primary 51 51 54 54 0 0
3 Primary 51 51 55 55 0 0
3 Primary 51 51 56 56 0 0
3 Primary 51 51 57 57 0 0
3 Primary 51 51 58 58 0 0
3 Primary 51 51 59 59 0 0
3 Primary 51 51 60 60 0 0
3 Primary 51 51 61 61 0 0
3 Primary 51 51 62 62 0 0
3 Primary 51 51 63 63 0 0
3 Primary 51 51 64 64 0 0
3 Primary 51 51 65 65 0 0
3 Primary 51 51 66 66 0 0
3 Primary 51 51 67 67 0 0
3 Primary 51 51 68 68 0 0
3 Primary 51 51 69 69 0 0
3 Primary 51 51 70 70 0 0
3 Primary 51 51 71 71 0 0
493 IPC 51 51 72 72 0 0
493 IPC 51 51 73 73 0 0
493 IPC 51 51 74 74 0 0
493 IPC 51 51 75 75 0 0
493 IPC 51 51 76 76 0 0
493 IPC 51 51 77 77 0 0
11 Primary 51 51 78 78 0 0
11 Primary 51 51 79 79 0 0
11 Primary 51 51 80 80 0 0
11 Primary 51 51 81 81 0 0
11 Primary 51 51 82 82 0 0
11 Primary 51 51 83 83 0 0
11 Primary 51 51 84 84 0 0
11 Primary 51 51 85 85 0 0
11 Primary 51 51 86 86 0 0
11 Primary 51 51 87 87 0 0
11 Primary 51 51 88 88 0 0
11 Primary 51 51 89 89 0 0
11 Primary 51 51 90 90 0 0
11 Primary 51 51 91 91 0 0
11 Primary 51 51 92 92 0 0
11 Primary 51 51 93 93 0 0
11 Primary 51 51 94 94 0 0
11 Primary 51 51 95 95 0 0
11 Primary 51 51 96 96 0 0
11 Primary 51 51 97 97 0 0
11 Primary 51 51 98 98 0 0
11 Primary 51 51 99 99 0 0
11 Primary 51 51 100 100 0 0
11 Primary 51 51 101 101 0 0
11 Primary 51 51 102 102 0 0
11 Primary 51 51 103 103 0 0
11 Primary 51 51 104 104 0 0
11 Primary 51 51 105 105 0 0
11 Primary 51 51 106 106 0 0
11 Primary 51 51 107 107 0 0
11 Primary 51 51 108 108 0 0
500 IPC 51 51 109 109 0 0
500 IPC 51 51 110 110 0 0
500 IPC 51 51 111 111 0 0
500 IPC 51 51 112 112 0 0
500 IPC 51 51 113 113 0 0
500 IPC 51 51 114 114 0 0
500 IPC 51 51 115 115 0 0
14 Primary 51 51 116 116 0 0
14 Primary 51 51 117 117 0 0
14 Primary 51 51 118 118 0 0
14 Primary 51 51 119 119 0 0
14 Primary 51 51 120 120 0 0
14 Primary 51 51 121 121 0 0
14 Primary 51 51 122 122 0 0
14 Primary 51 51 123 123 0 0
14 Primary 51 51 124 124 0 0
14 Primary 51 51 125 125 0 0
14 Primary 51 51 126 126 0 0
14 Primary 51 51 127 127 0 0
14 Primary 51 51 128 128 0 0
14 Primary 51 51 129 129 0 0
14 Primary 51 51 130 130 0 0
14 Primary 51 51 131 131 0 0
14 Primary 51 51 132 132 0 0
14 Primary 51 51 133 133 0 0
14 Primary 51 51 134 134 0 0
14 Primary 51 51 135 135 0 0
14 Primary 51 51 136 136 0 0
14 Primary 51 51 137 137 0 0
14 Primary 51 51 138 138 0 0
14 Primary 51 51 139 139 0 0
507 IPC 51 51 140 140 0 0
508 IPC 51 51 141 141 0 0
508 IPC 51 51 142 142 0 0
508 IPC 51 51 143 143 0 0
508 IPC 51 51 144 144 0 0
508 IPC 51 51 145 145 0 0
508 IPC 51 51 146 146 0 0
508 IPC 51 51 147 147 0 0
508 IPC 51 51 148 148 0 0
508 IPC 51 51 149 149 0 0
509 IPC 51 51 150 150 0 0
510 IPC 51 51 151 151 0 0
510 IPC 51 51 152 152 0 0
510 IPC 51 51 153 153 0 0
510 IPC 51 51 154 154 0 0
510 IPC 51 51 155 155 0 0
510 IPC 51 51 156 156 0 0
510 IPC 51 51 157 157 0 0
510 IPC 51 51 158 158 0 0
510 IPC 51 51 159 159 0 0
510 IPC 51 51 160 160 0 0
510 IPC 51 51 161 161 0 0
510 IPC 51 51 162 162 0 0
511 IPC 51 51 163 163 0 0
511 IPC 51 51 164 164 0 0
511 IPC 51 51 165 165 0 0
511 IPC 51 51 166 166 0 0
511 IPC 51 51 167 167 0 0
514 IPC 51 51 168 168 0 0
514 IPC 51 51 169 169 0 0
514 IPC 51 51 170 170 0 0
514 IPC 51 51 171 171 0 0
514 IPC 51 51 172 172 0 0
515 IPC 51 51 173 173 0 0
515 IPC 51 51 174 174 0 0
515 IPC 51 51 175 175 0 0
515 IPC 51 51 176 176 0 0
515 IPC 51 51 177 177 0 0
515 IPC 51 51 178 178 0 0
515 IPC 51 51 179 179 0 0
515 IPC 51 51 180 180 0 0
516 IPC 51 51 181 181 0 0
516 IPC 51 51 182 182 0 0
516 IPC 51 51 183 183 0 0
516 IPC 51 51 184 184 0 0
516 IPC 51 51 185 185 0 0
516 IPC 51 51 186 186 0 0
516 IPC 51 51 187 187 0 0
516 IPC 51 51 188 188 0 0
516 IPC 51 51 189 189 0 0
516 IPC 51 51 190 190 0 0
518 IPC 51 51 191 191 0 0
518 IPC 51 51 192 192 0 0
518 IPC 51 51 193 193 0 0
518 IPC 51 51 194 194 0 0
518 IPC 51 51 195 195 0 0
518 IPC 51 51 196 196 0 0
518 IPC 51 51 197 197 0 0
518 IPC 51 51 198 198 0 0
518 IPC 51 51 199 199 0 0
521 IPC 51 51 200 200 0 0
521 IPC 51 51 201 201 0 0
521 IPC 51 51 202 202 0 0
521 IPC 51 51 203 203 0 0
521 IPC 51 51 204 204 0 0
523 IPC 51 51 205 205 0 0
523 IPC 51 51 206 206 0 0
523 IPC 51 51 207 207 0 0
523 IPC 51 51 208 208 0 0
523 IPC 51 51 209 209 0 0
523 IPC 51 51 210 210 0 0
523 IPC 51 51 211 211 0 0
523 IPC 51 51 212 212 0 0
523 IPC 51 51 213 213 0 0
523 IPC 51 51 214 214 0 0
523 IPC 51 51 215 215 0 0
524 IPC 51 51 216 216 0 0
524 IPC 51 51 217 217 0 0
524 IPC 51 51 218 218 0 0
524 IPC 51 51 219 219 0 0
524 IPC 51 51 220 220 0 0
23 Primary 51 51 221 221 0 0
23 Primary 51 51 222 222 0 0
23 Primary 51 51 223 223 0 0
23 Primary 51 51 224 224 0 0
23 Primary 51 51 225 225 0 0
23 Primary 51 51 226 226 0 0
23 Primary 51 51 227 227 0 0
23 Primary 51 51 228 228 0 0
23 Primary 51 51 229 229 0 0
23 Primary 51 51 230 230 0 0
23 Primary 51 51 231 231 0 0
23 Primary 51 51 232 232 0 0
23 Primary 51 51 233 233 0 0
23 Primary 51 51 234 234 0 0
23 Primary 51 51 235 235 0 0
23 Primary 51 51 236 236 0 0
526 IPC 51 51 237 237 0 0
526 IPC 51 51 238 238 0 0
526 IPC 51 51 239 239 0 0
526 IPC 51 51 240 240 0 0
526 IPC 51 51 241 241 0 0
526 IPC 51 51 242 242 0 0
526 IPC 51 51 243 243 0 0
529 IPC 51 51 244 244 0 0
529 IPC 51 51 245 245 0 0
529 IPC 51 51 246 246 0 0
529 IPC 51 51 247 247 0 0
529 IPC 51 51 248 248 0 0
529 IPC 51 51 249 249 0 0
529 IPC 51 51 250 250 0 0
529 IPC 51 51 251 251 0 0
529 IPC 51 51 252 252 0 0
22 Primary 51 51 253 253 0 0
22 Primary 51 51 254 254 0 0
22 Primary 51 51 255 255 0 0
22 Primary 51 51 256 256 0 0
22 Primary 51 51 257 257 0 0
22 Primary 51 51 258 258 0 0
22 Primary 51 51 259 259 0 0
22 Primary 51 51 260 260 0 0
22 Primary 51 51 261 261 0 0
22 Primary 51 51 262 262 0 0
22 Primary 51 51 263 263 0 0
22 Primary 51 51 264 264 0 0
22 Primary 51 51 265 265 0 0
22 Primary 51 51 266 266 0 0
22 Primary 51 51 267 267 0 0
22 Primary 51 51 268 268 0 0
22 Primary 51 51 269 269 0 0
22 Primary 51 51 270 270 0 0
22 Primary 51 51 271 271 0 0
22 Primary 51 51 272 272 0 0
22 Primary 51 51 273 273 0 0
22 Primary 51 51 274 274 0 0
22 Primary 51 51 275 275 0 0
22 Primary 51 51 276 276 0 0
535 IPC 51 51 277 277 0 0
535 IPC 51 51 278 278 0 0
538 IPC 51 51 279 279 0 0
538 IPC 51 51 280 280 0 0
538 IPC 51 51 281 281 0 0
538 IPC 51 51 282 282 0 0
538 IPC 51 51 283 283 0 0
538 IPC 51 51 284 284 0 0
538 IPC 51 51 285 285 0 0
539 IPC 51 51 286 286 0 0
539 IPC 51 51 287 287 0 0
539 IPC 51 51 288 288 0 0
539 IPC 51 51 289 289 0 0
539 IPC 51 51 290 290 0 0
591 IPC 52 52 32 32 0 0
591 IPC 52 52 33 33 0 0
591 IPC 52 52 34 34 0 0
591 IPC 52 52 35 35 0 0
591 IPC 52 52 36 36 0 0
591 IPC 52 52 37 37 0 0
591 IPC 52 52 38 38 0 0
591 IPC 52 52 39 39 0 0
591 IPC 52 52 40 40 0 0
591 IPC 52 52 41 41 0 0
591 IPC 52 52 42 42 0 0
3 Primary 52 52 43 43 0 0
3 Primary 52 52 44 44 0 0
3 Primary 52 52 45 45 0 0
3 Primary 52 52 46 46 0 0
3 Primary 52 52 47 47 0 0
3 Primary 52 52 48 48 0 0
3 Primary 52 52 49 49 0 0
3 Primary 52 52 50 50 0 0
3 Primary 52 52 51 51 0 0
3 Primary 52 52 52 52 0 0
3 Primary 52 52 53 53 0 0
3 Primary 52 52 54 54 0 0
3 Primary 52 52 55 55 0 0
3 Primary 52 52 56 56 0 0
3 Primary 52 52 57 57 0 0
3 Primary 52 52 58 58 0 0
3 Primary 52 52 59 59 0 0
3 Primary 52 52 60 60 0 0
3 Primary 52 52 61 61 0 0
3 Primary 52 52 62 62 0 0
3 Primary 52 52 63 63 0 0
3 Primary 52 52 64 64 0 0
3 Primary 52 52 65 65 0 0
3 Primary 52 52 66 66 0 0
3 Primary 52 52 67 67 0 0
3 Primary 52 52 68 68 0 0
3 Primary 52 52 69 69 0 0
3 Primary 52 52 70 70 0 0
493 IPC 52 52 71 71 0 0
493 IPC 52 52 72 72 0 0
493 IPC 52 52 73 73 0 0
493 IPC 52 52 74 74 0 0
493 IPC 52 52 75 75 0 0
493 IPC 52 52 76 76 0 0
493 IPC 52 52 77 77 0 0
11 Primary 52 52 78 78 0 0
11 Primary 52 52 79 79 0 0
11 Primary 52 52 80 80 0 0
11 Primary 52 52 81 81 0 0
11 Primary 52 52 82 82 0 0
11 Primary 52 52 83 83 0 0
11 Primary 52 52 84 84 0 0
11 Primary 52 52 85 85 0 0
11 Primary 52 52 86 86 0 0
11 Primary 52 52 87 87 0 0
11 Primary 52 52 88 88 0 0
11 Primary 52 52 89 89 0 0
11 Primary 52 52 90 90 0 0
11 Primary 52 52 91 91 0 0
11 Primary 52 52 92 92 0 0
11 Primary 52 52 93 93 0 0
11 Primary 52 52 94 94 0 0
11 Primary 52 52 95 95 0 0
11 Primary 52 52 96 96 0 0
11 Primary 52 52 97 97 0 0
11 Primary 52 52 98 98 0 0
11 Primary 52 52 99 99 0 0
11 Primary 52 52 100 100 0 0
11 Primary 52 52 101 101 0 0
11 Primary 52 52 102 102 0 0
11 Primary 52 52 103 103 0 0
11 Primary 52 52 104 104 0 0
11 Primary 52 52 105 105 0 0
11 Primary 52 52 106 106 0 0
11 Primary 52 52 107 107 0 0
500 IPC 52 52 108 108 0 0
500 IPC 52 52 109 109 0 0
500 IPC 52 52 110 110 0 0
500 IPC 52 52 111 111 0 0
500 IPC 52 52 112 112 0 0
500 IPC 52 52 113 113 0 0
500 IPC 52 52 114 114 0 0
500 IPC 52 52 115 115 0 0
14 Primary 52 52 116 116 0 0
14 Primary 52 52 117 117 0 0
14 Primary 52 52 118 118 0 0
14 Primary 52 52 119 119 0 0
14 Primary 52 52 120 120 0 0
14 Primary 52 52 121 121 0 0
14 Primary 52 52 122 122 0 0
14 Primary 52 52 123 123 0 0
14 Primary 52 52 124 124 0 0
14 Primary 52 52 125 125 0 0
14 Primary 52 52 126 126 0 0
14 Primary 52 52 127 127 0 0
14 Primary 52 52 128 128 0 0
14 Primary 52 52 129 129 0 0
14 Primary 52 52 130 130 0 0
14 Primary 52 52 131 131 0 0
14 Primary 52 52 132 132 0 0
14 Primary 52 52 133 133 0 0
14 Primary 52 52 134 134 0 0
14 Primary 52 52 135 135 0 0
14 Primary 52 52 136 136 0 0
507 IPC 52 52 137 137 0 0
507 IPC 52 52 138 138 0 0
507 IPC 52 52 139 139 0 0
507 IPC 52 52 140 140 0 0
508 IPC 52 52 141 141 0 0
508 IPC 52 52 142 142 0 0
508 IPC 52 52 143 143 0 0
508 IPC 52 52 144 144 0 0
508 IPC 52 52 145 145 0 0
508 IPC 52 52 146 146 0 0
508 IPC 52 52 147 147 0 0
508 IPC 52 52 148 148 0 0
508 IPC 52 52 149 149 0 0
508 IPC 52 52 150 150 0 0
510 IPC 52 52 151 151 0 0
510 IPC 52 52 152 152 0 0
510 IPC 52 52 153 153 0 0
510 IPC 52 52 154 154 0 0
510 IPC 52 52 155 155 0 0
510 IPC 52 52 156 156 0 0
510 IPC 52 52 157 157 0 0
510 IPC 52 52 158 158 0 0
510 IPC 52 52 159 159 0 0
510 IPC 52 52 160 160 0 0
510 IPC 52 52 161 161 0 0
511 IPC 52 52 162 162 0 0
511 IPC 52 52 163 163 0 0
511 IPC 52 52 164 164 0 0
511 IPC 52 52 165 165 0 0
511 IPC 52 52 166 166 0 0
511 IPC 52 52 167 167 0 0
514 IPC 52 52 168 168 0 0
514 IPC 52 52 169 169 0 0
514 IPC 52 52 170 170 0 0
514 IPC 52 52 171 171 0 0
514 IPC 52 52 172 172 0 0
514 IPC 52 52 173 173 0 0
515 IPC 52 52 174 174 0 0
515 IPC 52 52 175 175 0 0
515 IPC 52 52 176 176 0 0
515 IPC 52 52 177 177 0 0
515 IPC 52 52 178 178 0 0
515 IPC 52 52 179 179 0 0
515 IPC 52 52 180 180 0 0
24 Primary 52 52 181 181 0 0
24 Primary 52 52 182 182 0 0
24 Primary 52 52 183 183 0 0
24 Primary 52 52 184 184 0 0
24 Primary 52 52 185 185 0 0
24 Primary 52 52 186 186 0 0
24 Primary 52 52 187 187 0 0
24 Primary 52 52 188 188 0 0
24 Primary 52 52 189 189 0 0
24 Primary 52 52 190 190 0 0
24 Primary 52 52 191 191 0 0
24 Primary 52 52 192 192 0 0
24 Primary 52 52 193 193 0 0
24 Primary 52 52 194 194 0 0
24 Primary 52 52 195 195 0 0
24 Primary 52 52 196 196 0 0
24 Primary 52 52 197 197 0 0
518 IPC 52 52 198 198 0 0
518 IPC 52 52 199 199 0 0
521 IPC 52 52 200 200 0 0
521 IPC 52 52 201 201 0 0
521 IPC 52 52 202 202 0 0
521 IPC 52 52 203 203 0 0
521 IPC 52 52 204 204 0 0
523 IPC 52 52 205 205 0 0
523 IPC 52 52 206 206 0 0
523 IPC 52 52 207 207 0 0
523 IPC 52 52 208 208 0 0
523 IPC 52 52 209 209 0 0
523 IPC 52 52 210 210 0 0
523 IPC 52 52 211 211 0 0
523 IPC 52 52 212 212 0 0
523 IPC 52 52 213 213 0 0
523 IPC 52 52 214 214 0 0
523 IPC 52 52 215 215 0 0
524 IPC 52 52 216 216 0 0
524 IPC 52 52 217 217 0 0
524 IPC 52 52 218 218 0 0
23 Primary 52 52 219 219 0 0
23 Primary 52 52 220 220 0 0
23 Primary 52 52 221 221 0 0
23 Primary 52 52 222 222 0 0
23 Primary 52 52 223 223 0 0
23 Primary 52 52 224 224 0 0
23 Primary 52 52 225 225 0 0
23 Primary 52 52 226 226 0 0
23 Primary 52 52 227 227 0 0
23 Primary 52 52 228 228 0 0
23 Primary 52 52 229 229 0 0
23 Primary 52 52 230 230 0 0
23 Primary 52 52 231 231 0 0
23 Primary 52 52 232 232 0 0
23 Primary 52 52 233 233 0 0
23 Primary 52 52 234 234 0 0
23 Primary 52 52 235 235 0 0
23 Primary 52 52 236 236 0 0
23 Primary 52 52 237 237 0 0
526 IPC 52 52 238 238 0 0
526 IPC 52 52 239 239 0 0
526 IPC 52 52 240 240 0 0
526 IPC 52 52 241 241 0 0
526 IPC 52 52 242 242 0 0
526 IPC 52 52 243 243 0 0
529 IPC 52 52 244 244 0 0
529 IPC 52 52 245 245 0 0
529 IPC 52 52 246 246 0 0
529 IPC 52 52 247 247 0 0
529 IPC 52 52 248 248 0 0
529 IPC 52 52 249 249 0 0
529 IPC 52 52 250 250 0 0
529 IPC 52 52 251 251 0 0
529 IPC 52 52 252 252 0 0
22 Primary 52 52 253 253 0 0
22 Primary 52 52 254 254 0 0
22 Primary 52 52 255 255 0 0
22 Primary 52 52 256 256 0 0
22 Primary 52 52 257 257 0 0
22 Primary 52 52 258 258 0 0
22 Primary 52 52 259 259 0 0
22 Primary 52 52 260 260 0 0
22 Primary 52 52 261 261 0 0
22 Primary 52 52 262 262 0 0
22 Primary 52 52 263 263 0 0
22 Primary 52 52 264 264 0 0
22 Primary 52 52 265 265 0 0
22 Primary 52 52 266 266 0 0
22 Primary 52 52 267 267 0 0
22 Primary 52 52 268 268 0 0
22 Primary 52 52 269 269 0 0
22 Primary 52 52 270 270 0 0
22 Primary 52 52 271 271 0 0
22 Primary 52 52 272 272 0 0
22 Primary 52 52 273 273 0 0
22 Primary 52 52 274 274 0 0
22 Primary 52 52 275 275 0 0
22 Primary 52 52 276 276 0 0
22 Primary 52 52 277 277 0 0
535 IPC 52 52 278 278 0 0
538 IPC 52 52 279 279 0 0
538 IPC 52 52 280 280 0 0
538 IPC 52 52 281 281 0 0
537 IPC 52 52 282 282 0 0
537 IPC 52 52 283 283 0 0
537 IPC 52 52 284 284 0 0
537 IPC 52 52 285 285 0 0
539 IPC 52 52 286 286 0 0
539 IPC 52 52 287 287 0 0
539 IPC 52 52 288 288 0 0
539 IPC 52 52 289 289 0 0
539 IPC 52 52 290 290 0 0
591 IPC 53 53 32 32 0 0
591 IPC 53 53 33 33 0 0
591 IPC 53 53 34 34 0 0
591 IPC 53 53 35 35 0 0
591 IPC 53 53 36 36 0 0
591 IPC 53 53 37 37 0 0
591 IPC 53 53 38 38 0 0
591 IPC 53 53 39 39 0 0
591 IPC 53 53 40 40 0 0
591 IPC 53 53 41 41 0 0
591 IPC 53 53 42 42 0 0
3 Primary 53 53 43 43 0 0
3 Primary 53 53 44 44 0 0
3 Primary 53 53 45 45 0 0
3 Primary 53 53 46 46 0 0
3 Primary 53 53 47 47 0 0
3 Primary 53 53 48 48 0 0
3 Primary 53 53 49 49 0 0
3 Primary 53 53 50 50 0 0
3 Primary 53 53 51 51 0 0
3 Primary 53 53 52 52 0 0
3 Primary 53 53 53 53 0 0
3 Primary 53 53 54 54 0 0
3 Primary 53 53 55 55 0 0
3 Primary 53 53 56 56 0 0
3 Primary 53 53 57 57 0 0
3 Primary 53 53 58 58 0 0
3 Primary 53 53 59 59 0 0
3 Primary 53 53 60 60 0 0
3 Primary 53 53 61 61 0 0
3 Primary 53 53 62 62 0 0
3 Primary 53 53 63 63 0 0
3 Primary 53 53 64 64 0 0
3 Primary 53 53 65 65 0 0
3 Primary 53 53 66 66 0 0
3 Primary 53 53 67 67 0 0
3 Primary 53 53 68 68 0 0
3 Primary 53 53 69 69 0 0
3 Primary 53 53 70 70 0 0
493 IPC 53 53 71 71 0 0
493 IPC 53 53 72 72 0 0
493 IPC 53 53 73 73 0 0
493 IPC 53 53 74 74 0 0
493 IPC 53 53 75 75 0 0
493 IPC 53 53 76 76 0 0
492 IPC 53 53 77 77 0 0
492 IPC 53 53 78 78 0 0
11 Primary 53 53 79 79 0 0
11 Primary 53 53 80 80 0 0
11 Primary 53 53 81 81 0 0
11 Primary 53 53 82 82 0 0
11 Primary 53 53 83 83 0 0
11 Primary 53 53 84 84 0 0
11 Primary 53 53 85 85 0 0
11 Primary 53 53 86 86 0 0
11 Primary 53 53 87 87 0 0
11 Primary 53 53 88 88 0 0
11 Primary 53 53 89 89 0 0
11 Primary 53 53 90 90 0 0
11 Primary 53 53 91 91 0 0
11 Primary 53 53 92 92 0 0
11 Primary 53 53 93 93 0 0
11 Primary 53 53 94 94 0 0
11 Primary 53 53 95 95 0 0
11 Primary 53 53 96 96 0 0
11 Primary 53 53 97 97 0 0
11 Primary 53 53 98 98 0 0
11 Primary 53 53 99 99 0 0
11 Primary 53 53 100 100 0 0
11 Primary 53 53 101 101 0 0
11 Primary 53 53 102 102 0 0
11 Primary 53 53 103 103 0 0
11 Primary 53 53 104 104 0 0
11 Primary 53 53 105 105 0 0
11 Primary 53 53 106 106 0 0
500 IPC 53 53 107 107 0 0
500 IPC 53 53 108 108 0 0
500 IPC 53 53 109 109 0 0
500 IPC 53 53 110 110 0 0
500 IPC 53 53 111 111 0 0
500 IPC 53 53 112 112 0 0
500 IPC 53 53 113 113 0 0
500 IPC 53 53 114 114 0 0
500 IPC 53 53 115 115 0 0
501 IPC 53 53 116 116 0 0
501 IPC 53 53 117 117 0 0
501 IPC 53 53 118 118 0 0
501 IPC 53 53 119 119 0 0
501 IPC 53 53 120 120 0 0
501 IPC 53 53 121 121 0 0
501 IPC 53 53 122 122 0 0
501 IPC 53 53 123 123 0 0
501 IPC 53 53 124 124 0 0
503 IPC 53 53 125 125 0 0
503 IPC 53 53 126 126 0 0
503 IPC 53 53 127 127 0 0
503 IPC 53 53 128 128 0 0
503 IPC 53 53 129 129 0 0
503 IPC 53 53 130 130 0 0
503 IPC 53 53 131 131 0 0
503 IPC 53 53 132 132 0 0
503 IPC 53 53 133 133 0 0
503 IPC 53 53 134 134 0 0
507 IPC 53 53 135 135 0 0
507 IPC 53 53 136 136 0 0
507 IPC 53 53 137 137 0 0
507 IPC 53 53 138 138 0 0
507 IPC 53 53 139 139 0 0
507 IPC 53 53 140 140 0 0
508 IPC 53 53 141 141 0 0
508 IPC 53 53 142 142 0 0
508 IPC 53 53 143 143 0 0
508 IPC 53 53 144 144 0 0
508 IPC 53 53 145 145 0 0
508 IPC 53 53 146 146 0 0
508 IPC 53 53 147 147 0 0
508 IPC 53 53 148 148 0 0
508 IPC 53 53 149 149 0 0
508 IPC 53 53 150 150 0 0
510 IPC 53 53 151 151 0 0
510 IPC 53 53 152 152 0 0
510 IPC 53 53 153 153 0 0
510 IPC 53 53 154 154 0 0
510 IPC 53 53 155 155 0 0
510 IPC 53 53 156 156 0 0
510 IPC 53 53 157 157 0 0
510 IPC 53 53 158 158 0 0
510 IPC 53 53 159 159 0 0
510 IPC 53 53 160 160 0 0
510 IPC 53 53 161 161 0 0
511 IPC 53 53 162 162 0 0
511 IPC 53 53 163 163 0 0
511 IPC 53 53 164 164 0 0
511 IPC 53 53 165 165 0 0
511 IPC 53 53 166 166 0 0
514 IPC 53 53 167 167 0 0
514 IPC 53 53 168 168 0 0
514 IPC 53 53 169 169 0 0
514 IPC 53 53 170 170 0 0
514 IPC 53 53 171 171 0 0
514 IPC 53 53 172 172 0 0
514 IPC 53 53 173 173 0 0
514 IPC 53 53 174 174 0 0
515 IPC 53 53 175 175 0 0
515 IPC 53 53 176 176 0 0
515 IPC 53 53 177 177 0 0
515 IPC 53 53 178 178 0 0
515 IPC 53 53 179 179 0 0
24 Primary 53 53 180 180 0 0
24 Primary 53 53 181 181 0 0
24 Primary 53 53 182 182 0 0
24 Primary 53 53 183 183 0 0
24 Primary 53 53 184 184 0 0
24 Primary 53 53 185 185 0 0
24 Primary 53 53 186 186 0 0
24 Primary 53 53 187 187 0 0
24 Primary 53 53 188 188 0 0
24 Primary 53 53 189 189 0 0
24 Primary 53 53 190 190 0 0
24 Primary 53 53 191 191 0 0
24 Primary 53 53 192 192 0 0
24 Primary 53 53 193 193 0 0
24 Primary 53 53 194 194 0 0
24 Primary 53 53 195 195 0 0
24 Primary 53 53 196 196 0 0
24 Primary 53 53 197 197 0 0
24 Primary 53 53 198 198 0 0
24 Primary 53 53 199 199 0 0
521 IPC 53 53 200 200 0 0
521 IPC 53 53 201 201 0 0
521 IPC 53 53 202 202 0 0
521 IPC 53 53 203 203 0 0
521 IPC 53 53 204 204 0 0
522 IPC 53 53 205 205 0 0
522 IPC 53 53 206 206 0 0
523 IPC 53 53 207 207 0 0
523 IPC 53 53 208 208 0 0
523 IPC 53 53 209 209 0 0
523 IPC 53 53 210 210 0 0
523 IPC 53 53 211 211 0 0
523 IPC 53 53 212 212 0 0
523 IPC 53 53 213 213 0 0
523 IPC 53 53 214 214 0 0
523 IPC 53 53 215 215 0 0
523 IPC 53 53 216 216 0 0
23 Primary 53 53 217 217 0 0
23 Primary 53 53 218 218 0 0
23 Primary 53 53 219 219 0 0
23 Primary 53 53 220 220 0 0
23 Primary 53 53 221 221 0 0
23 Primary 53 53 222 222 0 0
23 Primary 53 53 223 223 0 0
23 Primary 53 53 224 224 0 0
23 Primary 53 53 225 225 0 0
23 Primary 53 53 226 226 0 0
23 Primary 53 53 227 227 0 0
23 Primary 53 53 228 228 0 0
23 Primary 53 53 229 229 0 0
23 Primary 53 53 230 230 0 0
23 Primary 53 53 231 231 0 0
23 Primary 53 53 232 232 0 0
23 Primary 53 53 233 233 0 0
23 Primary 53 53 234 234 0 0
23 Primary 53 53 235 235 0 0
23 Primary 53 53 236 236 0 0
23 Primary 53 53 237 237 0 0
23 Primary 53 53 238 238 0 0
23 Primary 53 53 239 239 0 0
526 IPC 53 53 240 240 0 0
526 IPC 53 53 241 241 0 0
526 IPC 53 53 242 242 0 0
530 IPC 53 53 243 243 0 0
530 IPC 53 53 244 244 0 0
530 IPC 53 53 245 245 0 0
530 IPC 53 53 246 246 0 0
530 IPC 53 53 247 247 0 0
530 IPC 53 53 248 248 0 0
530 IPC 53 53 249 249 0 0
530 IPC 53 53 250 250 0 0
530 IPC 53 53 251 251 0 0
22 Primary 53 53 252 252 0 0
22 Primary 53 53 253 253 0 0
22 Primary 53 53 254 254 0 0
22 Primary 53 53 255 255 0 0
22 Primary 53 53 256 256 0 0
22 Primary 53 53 257 257 0 0
22 Primary 53 53 258 258 0 0
22 Primary 53 53 259 259 0 0
22 Primary 53 53 260 260 0 0
22 Primary 53 53 261 261 0 0
22 Primary 53 53 262 262 0 0
22 Primary 53 53 263 263 0 0
22 Primary 53 53 264 264 0 0
22 Primary 53 53 265 265 0 0
22 Primary 53 53 266 266 0 0
22 Primary 53 53 267 267 0 0
22 Primary 53 53 268 268 0 0
22 Primary 53 53 269 269 0 0
22 Primary 53 53 270 270 0 0
22 Primary 53 53 271 271 0 0
22 Primary 53 53 272 272 0 0
22 Primary 53 53 273 273 0 0
22 Primary 53 53 274 274 0 0
22 Primary 53 53 275 275 0 0
22 Primary 53 53 276 276 0 0
22 Primary 53 53 277 277 0 0
537 IPC 53 53 279 279 0 0
537 IPC 53 53 280 280 0 0
537 IPC 53 53 281 281 0 0
537 IPC 53 53 282 282 0 0
537 IPC 53 53 283 283 0 0
537 IPC 53 53 284 284 0 0
537 IPC 53 53 285 285 0 0
537 IPC 53 53 286 286 0 0
539 IPC 53 53 287 287 0 0
539 IPC 53 53 288 288 0 0
539 IPC 53 53 289 289 0 0
591 IPC 54 54 32 32 0 0
591 IPC 54 54 33 33 0 0
591 IPC 54 54 34 34 0 0
591 IPC 54 54 35 35 0 0
591 IPC 54 54 36 36 0 0
591 IPC 54 54 37 37 0 0
591 IPC 54 54 38 38 0 0
591 IPC 54 54 39 39 0 0
591 IPC 54 54 40 40 0 0
591 IPC 54 54 41 41 0 0
591 IPC 54 54 42 42 0 0
3 Primary 54 54 43 43 0 0
3 Primary 54 54 44 44 0 0
3 Primary 54 54 45 45 0 0
3 Primary 54 54 46 46 0 0
3 Primary 54 54 47 47 0 0
3 Primary 54 54 48 48 0 0
3 Primary 54 54 49 49 0 0
3 Primary 54 54 50 50 0 0
3 Primary 54 54 51 51 0 0
3 Primary 54 54 52 52 0 0
3 Primary 54 54 53 53 0 0
3 Primary 54 54 54 54 0 0
3 Primary 54 54 55 55 0 0
3 Primary 54 54 56 56 0 0
3 Primary 54 54 57 57 0 0
3 Primary 54 54 58 58 0 0
3 Primary 54 54 59 59 0 0
3 Primary 54 54 60 60 0 0
3 Primary 54 54 61 61 0 0
3 Primary 54 54 62 62 0 0
3 Primary 54 54 63 63 0 0
3 Primary 54 54 64 64 0 0
3 Primary 54 54 65 65 0 0
3 Primary 54 54 66 66 0 0
3 Primary 54 54 67 67 0 0
3 Primary 54 54 68 68 0 0
3 Primary 54 54 69 69 0 0
493 IPC 54 54 70 70 0 0
493 IPC 54 54 71 71 0 0
493 IPC 54 54 72 72 0 0
493 IPC 54 54 73 73 0 0
493 IPC 54 54 74 74 0 0
493 IPC 54 54 75 75 0 0
493 IPC 54 54 76 76 0 0
492 IPC 54 54 77 77 0 0
492 IPC 54 54 78 78 0 0
492 IPC 54 54 79 79 0 0
11 Primary 54 54 80 80 0 0
11 Primary 54 54 81 81 0 0
11 Primary 54 54 82 82 0 0
11 Primary 54 54 83 83 0 0
11 Primary 54 54 84 84 0 0
11 Primary 54 54 85 85 0 0
11 Primary 54 54 86 86 0 0
11 Primary 54 54 87 87 0 0
11 Primary 54 54 88 88 0 0
11 Primary 54 54 89 89 0 0
11 Primary 54 54 90 90 0 0
11 Primary 54 54 91 91 0 0
11 Primary 54 54 92 92 0 0
11 Primary 54 54 93 93 0 0
11 Primary 54 54 94 94 0 0
11 Primary 54 54 95 95 0 0
11 Primary 54 54 96 96 0 0
11 Primary 54 54 97 97 0 0
11 Primary 54 54 98 98 0 0
11 Primary 54 54 99 99 0 0
11 Primary 54 54 100 100 0 0
11 Primary 54 54 101 101 0 0
11 Primary 54 54 102 102 0 0
11 Primary 54 54 103 103 0 0
11 Primary 54 54 104 104 0 0
11 Primary 54 54 105 105 0 0
499 IPC 54 54 106 106 0 0
499 IPC 54 54 107 107 0 0
499 IPC 54 54 108 108 0 0
500 IPC 54 54 109 109 0 0
500 IPC 54 54 110 110 0 0
500 IPC 54 54 111 111 0 0
500 IPC 54 54 112 112 0 0
500 IPC 54 54 113 113 0 0
500 IPC 54 54 114 114 0 0
500 IPC 54 54 115 115 0 0
501 IPC 54 54 116 116 0 0
501 IPC 54 54 117 117 0 0
501 IPC 54 54 118 118 0 0
501 IPC 54 54 119 119 0 0
501 IPC 54 54 120 120 0 0
501 IPC 54 54 121 121 0 0
501 IPC 54 54 122 122 0 0
501 IPC 54 54 123 123 0 0
502 IPC 54 54 124 124 0 0
502 IPC 54 54 125 125 0 0
503 IPC 54 54 126 126 0 0
503 IPC 54 54 127 127 0 0
503 IPC 54 54 128 128 0 0
503 IPC 54 54 129 129 0 0
503 IPC 54 54 130 130 0 0
503 IPC 54 54 131 131 0 0
503 IPC 54 54 132 132 0 0
503 IPC 54 54 133 133 0 0
503 IPC 54 54 134 134 0 0
507 IPC 54 54 135 135 0 0
507 IPC 54 54 136 136 0 0
507 IPC 54 54 137 137 0 0
507 IPC 54 54 138 138 0 0
507 IPC 54 54 139 139 0 0
507 IPC 54 54 140 140 0 0
507 IPC 54 54 141 141 0 0
508 IPC 54 54 142 142 0 0
508 IPC 54 54 143 143 0 0
508 IPC 54 54 144 144 0 0
508 IPC 54 54 145 145 0 0
508 IPC 54 54 146 146 0 0
508 IPC 54 54 147 147 0 0
508 IPC 54 54 148 148 0 0
508 IPC 54 54 149 149 0 0
508 IPC 54 54 150 150 0 0
510 IPC 54 54 151 151 0 0
510 IPC 54 54 152 152 0 0
510 IPC 54 54 153 153 0 0
510 IPC 54 54 154 154 0 0
510 IPC 54 54 155 155 0 0
510 IPC 54 54 156 156 0 0
510 IPC 54 54 157 157 0 0
510 IPC 54 54 158 158 0 0
510 IPC 54 54 159 159 0 0
510 IPC 54 54 160 160 0 0
511 IPC 54 54 161 161 0 0
511 IPC 54 54 162 162 0 0
511 IPC 54 54 163 163 0 0
511 IPC 54 54 164 164 0 0
511 IPC 54 54 165 165 0 0
511 IPC 54 54 166 166 0 0
514 IPC 54 54 167 167 0 0
514 IPC 54 54 168 168 0 0
514 IPC 54 54 169 169 0 0
514 IPC 54 54 170 170 0 0
514 IPC 54 54 171 171 0 0
514 IPC 54 54 172 172 0 0
514 IPC 54 54 173 173 0 0
514 IPC 54 54 174 174 0 0
515 IPC 54 54 175 175 0 0
515 IPC 54 54 176 176 0 0
515 IPC 54 54 177 177 0 0
515 IPC 54 54 178 178 0 0
24 Primary 54 54 179 179 0 0
24 Primary 54 54 180 180 0 0
24 Primary 54 54 181 181 0 0
24 Primary 54 54 182 182 0 0
24 Primary 54 54 183 183 0 0
24 Primary 54 54 184 184 0 0
24 Primary 54 54 185 185 0 0
24 Primary 54 54 186 186 0 0
24 Primary 54 54 187 187 0 0
24 Primary 54 54 188 188 0 0
24 Primary 54 54 189 189 0 0
24 Primary 54 54 190 190 0 0
24 Primary 54 54 191 191 0 0
24 Primary 54 54 192 192 0 0
24 Primary 54 54 193 193 0 0
24 Primary 54 54 194 194 0 0
24 Primary 54 54 195 195 0 0
24 Primary 54 54 196 196 0 0
24 Primary 54 54 197 197 0 0
24 Primary 54 54 198 198 0 0
24 Primary 54 54 199 199 0 0
24 Primary 54 54 200 200 0 0
521 IPC 54 54 201 201 0 0
521 IPC 54 54 202 202 0 0
521 IPC 54 54 203 203 0 0
522 IPC 54 54 204 204 0 0
522 IPC 54 54 205 205 0 0
522 IPC 54 54 206 206 0 0
522 IPC 54 54 207 207 0 0
522 IPC 54 54 208 208 0 0
522 IPC 54 54 209 209 0 0
522 IPC 54 54 210 210 0 0
522 IPC 54 54 211 211 0 0
522 IPC 54 54 212 212 0 0
523 IPC 54 54 213 213 0 0
523 IPC 54 54 214 214 0 0
23 Primary 54 54 215 215 0 0
23 Primary 54 54 216 216 0 0
23 Primary 54 54 217 217 0 0
23 Primary 54 54 218 218 0 0
23 Primary 54 54 219 219 0 0
23 Primary 54 54 220 220 0 0
23 Primary 54 54 221 221 0 0
23 Primary 54 54 222 222 0 0
23 Primary 54 54 223 223 0 0
23 Primary 54 54 224 224 0 0
23 Primary 54 54 225 225 0 0
23 Primary 54 54 226 226 0 0
23 Primary 54 54 227 227 0 0
23 Primary 54 54 228 228 0 0
23 Primary 54 54 229 229 0 0
23 Primary 54 54 230 230 0 0
23 Primary 54 54 231 231 0 0
23 Primary 54 54 232 232 0 0
23 Primary 54 54 233 233 0 0
23 Primary 54 54 234 234 0 0
23 Primary 54 54 235 235 0 0
23 Primary 54 54 236 236 0 0
23 Primary 54 54 237 237 0 0
23 Primary 54 54 238 238 0 0
23 Primary 54 54 239 239 0 0
23 Primary 54 54 240 240 0 0
530 IPC 54 54 241 241 0 0
530 IPC 54 54 242 242 0 0
530 IPC 54 54 243 243 0 0
530 IPC 54 54 244 244 0 0
530 IPC 54 54 245 245 0 0
530 IPC 54 54 246 246 0 0
530 IPC 54 54 247 247 0 0
530 IPC 54 54 248 248 0 0
530 IPC 54 54 249 249 0 0
530 IPC 54 54 250 250 0 0
22 Primary 54 54 251 251 0 0
22 Primary 54 54 252 252 0 0
22 Primary 54 54 253 253 0 0
22 Primary 54 54 254 254 0 0
22 Primary 54 54 255 255 0 0
22 Primary 54 54 256 256 0 0
22 Primary 54 54 257 257 0 0
22 Primary 54 54 258 258 0 0
22 Primary 54 54 259 259 0 0
22 Primary 54 54 260 260 0 0
22 Primary 54 54 261 261 0 0
22 Primary 54 54 262 262 0 0
22 Primary 54 54 263 263 0 0
22 Primary 54 54 264 264 0 0
22 Primary 54 54 265 265 0 0
22 Primary 54 54 266 266 0 0
22 Primary 54 54 267 267 0 0
22 Primary 54 54 268 268 0 0
22 Primary 54 54 269 269 0 0
22 Primary 54 54 270 270 0 0
22 Primary 54 54 271 271 0 0
22 Primary 54 54 272 272 0 0
22 Primary 54 54 273 273 0 0
22 Primary 54 54 274 274 0 0
22 Primary 54 54 275 275 0 0
22 Primary 54 54 276 276 0 0
22 Primary 54 54 277 277 0 0
537 IPC 54 54 278 278 0 0
537 IPC 54 54 279 279 0 0
537 IPC 54 54 280 280 0 0
537 IPC 54 54 281 281 0 0
537 IPC 54 54 282 282 0 0
537 IPC 54 54 283 283 0 0
537 IPC 54 54 284 284 0 0
537 IPC 54 54 285 285 0 0
537 IPC 54 54 286 286 0 0
537 IPC 54 54 287 287 0 0
539 IPC 54 54 288 288 0 0
539 IPC 54 54 289 289 0 0
591 IPC 55 55 32 32 0 0
591 IPC 55 55 33 33 0 0
591 IPC 55 55 34 34 0 0
591 IPC 55 55 35 35 0 0
591 IPC 55 55 36 36 0 0
591 IPC 55 55 37 37 0 0
591 IPC 55 55 38 38 0 0
591 IPC 55 55 39 39 0 0
591 IPC 55 55 40 40 0 0
592 IPC 55 55 41 41 0 0
592 IPC 55 55 42 42 0 0
3 Primary 55 55 43 43 0 0
3 Primary 55 55 44 44 0 0
3 Primary 55 55 45 45 0 0
3 Primary 55 55 46 46 0 0
3 Primary 55 55 47 47 0 0
3 Primary 55 55 48 48 0 0
3 Primary 55 55 49 49 0 0
3 Primary 55 55 50 50 0 0
3 Primary 55 55 51 51 0 0
3 Primary 55 55 52 52 0 0
3 Primary 55 55 53 53 0 0
3 Primary 55 55 54 54 0 0
3 Primary 55 55 55 55 0 0
3 Primary 55 55 56 56 0 0
3 Primary 55 55 57 57 0 0
3 Primary 55 55 58 58 0 0
3 Primary 55 55 59 59 0 0
3 Primary 55 55 60 60 0 0
3 Primary 55 55 61 61 0 0
3 Primary 55 55 62 62 0 0
3 Primary 55 55 63 63 0 0
3 Primary 55 55 64 64 0 0
3 Primary 55 55 65 65 0 0
3 Primary 55 55 66 66 0 0
3 Primary 55 55 67 67 0 0
3 Primary 55 55 68 68 0 0
3 Primary 55 55 69 69 0 0
491 IPC 55 55 70 70 0 0
491 IPC 55 55 71 71 0 0
491 IPC 55 55 72 72 0 0
491 IPC 55 55 73 73 0 0
491 IPC 55 55 74 74 0 0
493 IPC 55 55 75 75 0 0
493 IPC 55 55 76 76 0 0
492 IPC 55 55 77 77 0 0
492 IPC 55 55 78 78 0 0
492 IPC 55 55 79 79 0 0
492 IPC 55 55 80 80 0 0
11 Primary 55 55 81 81 0 0
11 Primary 55 55 82 82 0 0
11 Primary 55 55 83 83 0 0
11 Primary 55 55 84 84 0 0
11 Primary 55 55 85 85 0 0
11 Primary 55 55 86 86 0 0
11 Primary 55 55 87 87 0 0
11 Primary 55 55 88 88 0 0
11 Primary 55 55 89 89 0 0
11 Primary 55 55 90 90 0 0
11 Primary 55 55 91 91 0 0
11 Primary 55 55 92 92 0 0
11 Primary 55 55 93 93 0 0
11 Primary 55 55 94 94 0 0
11 Primary 55 55 95 95 0 0
11 Primary 55 55 96 96 0 0
11 Primary 55 55 97 97 0 0
11 Primary 55 55 98 98 0 0
11 Primary 55 55 99 99 0 0
11 Primary 55 55 100 100 0 0
11 Primary 55 55 101 101 0 0
11 Primary 55 55 102 102 0 0
11 Primary 55 55 103 103 0 0
11 Primary 55 55 104 104 0 0
499 IPC 55 55 105 105 0 0
499 IPC 55 55 106 106 0 0
499 IPC 55 55 107 107 0 0
499 IPC 55 55 108 108 0 0
499 IPC 55 55 109 109 0 0
499 IPC 55 55 110 110 0 0
500 IPC 55 55 111 111 0 0
500 IPC 55 55 112 112 0 0
500 IPC 55 55 113 113 0 0
501 IPC 55 55 114 114 0 0
501 IPC 55 55 115 115 0 0
501 IPC 55 55 116 116 0 0
501 IPC 55 55 117 117 0 0
501 IPC 55 55 118 118 0 0
501 IPC 55 55 119 119 0 0
501 IPC 55 55 120 120 0 0
501 IPC 55 55 121 121 0 0
501 IPC 55 55 122 122 0 0
502 IPC 55 55 123 123 0 0
502 IPC 55 55 124 124 0 0
502 IPC 55 55 125 125 0 0
502 IPC 55 55 126 126 0 0
503 IPC 55 55 127 127 0 0
503 IPC 55 55 128 128 0 0
503 IPC 55 55 129 129 0 0
503 IPC 55 55 130 130 0 0
503 IPC 55 55 131 131 0 0
503 IPC 55 55 132 132 0 0
503 IPC 55 55 133 133 0 0
503 IPC 55 55 134 134 0 0
507 IPC 55 55 135 135 0 0
507 IPC 55 55 136 136 0 0
507 IPC 55 55 137 137 0 0
507 IPC 55 55 138 138 0 0
507 IPC 55 55 139 139 0 0
507 IPC 55 55 140 140 0 0
507 IPC 55 55 141 141 0 0
508 IPC 55 55 142 142 0 0
508 IPC 55 55 143 143 0 0
508 IPC 55 55 144 144 0 0
508 IPC 55 55 145 145 0 0
508 IPC 55 55 146 146 0 0
508 IPC 55 55 147 147 0 0
508 IPC 55 55 148 148 0 0
16 Primary 55 55 149 149 0 0
16 Primary 55 55 150 150 0 0
16 Primary 55 55 151 151 0 0
16 Primary 55 55 152 152 0 0
16 Primary 55 55 153 153 0 0
16 Primary 55 55 154 154 0 0
16 Primary 55 55 155 155 0 0
16 Primary 55 55 156 156 0 0
16 Primary 55 55 157 157 0 0
16 Primary 55 55 158 158 0 0
16 Primary 55 55 159 159 0 0
511 IPC 55 55 160 160 0 0
511 IPC 55 55 161 161 0 0
511 IPC 55 55 162 162 0 0
511 IPC 55 55 163 163 0 0
511 IPC 55 55 164 164 0 0
511 IPC 55 55 165 165 0 0
514 IPC 55 55 166 166 0 0
514 IPC 55 55 167 167 0 0
514 IPC 55 55 168 168 0 0
514 IPC 55 55 169 169 0 0
514 IPC 55 55 170 170 0 0
513 IPC 55 55 171 171 0 0
513 IPC 55 55 172 172 0 0
513 IPC 55 55 173 173 0 0
513 IPC 55 55 174 174 0 0
513 IPC 55 55 175 175 0 0
515 IPC 55 55 176 176 0 0
24 Primary 55 55 177 177 0 0
24 Primary 55 55 178 178 0 0
24 Primary 55 55 179 179 0 0
24 Primary 55 55 180 180 0 0
24 Primary 55 55 181 181 0 0
24 Primary 55 55 182 182 0 0
24 Primary 55 55 183 183 0 0
24 Primary 55 55 184 184 0 0
24 Primary 55 55 185 185 0 0
24 Primary 55 55 186 186 0 0
24 Primary 55 55 187 187 0 0
24 Primary 55 55 188 188 0 0
24 Primary 55 55 189 189 0 0
24 Primary 55 55 190 190 0 0
24 Primary 55 55 191 191 0 0
24 Primary 55 55 192 192 0 0
24 Primary 55 55 193 193 0 0
24 Primary 55 55 194 194 0 0
24 Primary 55 55 195 195 0 0
24 Primary 55 55 196 196 0 0
24 Primary 55 55 197 197 0 0
24 Primary 55 55 198 198 0 0
24 Primary 55 55 199 199 0 0
24 Primary 55 55 200 200 0 0
522 IPC 55 55 201 201 0 0
522 IPC 55 55 202 202 0 0
522 IPC 55 55 203 203 0 0
522 IPC 55 55 204 204 0 0
522 IPC 55 55 205 205 0 0
522 IPC 55 55 206 206 0 0
522 IPC 55 55 207 207 0 0
522 IPC 55 55 208 208 0 0
522 IPC 55 55 209 209 0 0
522 IPC 55 55 210 210 0 0
522 IPC 55 55 211 211 0 0
522 IPC 55 55 212 212 0 0
522 IPC 55 55 213 213 0 0
23 Primary 55 55 214 214 0 0
23 Primary 55 55 215 215 0 0
23 Primary 55 55 216 216 0 0
23 Primary 55 55 217 217 0 0
23 Primary 55 55 218 218 0 0
23 Primary 55 55 219 219 0 0
23 Primary 55 55 220 220 0 0
23 Primary 55 55 221 221 0 0
23 Primary 55 55 222 222 0 0
23 Primary 55 55 223 223 0 0
23 Primary 55 55 224 224 0 0
23 Primary 55 55 225 225 0 0
23 Primary 55 55 226 226 0 0
23 Primary 55 55 227 227 0 0
23 Primary 55 55 228 228 0 0
23 Primary 55 55 229 229 0 0
23 Primary 55 55 230 230 0 0
23 Primary 55 55 231 231 0 0
23 Primary 55 55 232 232 0 0
23 Primary 55 55 233 233 0 0
23 Primary 55 55 234 234 0 0
23 Primary 55 55 235 235 0 0
23 Primary 55 55 236 236 0 0
23 Primary 55 55 237 237 0 0
23 Primary 55 55 238 238 0 0
23 Primary 55 55 239 239 0 0
23 Primary 55 55 240 240 0 0
530 IPC 55 55 241 241 0 0
530 IPC 55 55 242 242 0 0
530 IPC 55 55 243 243 0 0
530 IPC 55 55 244 244 0 0
530 IPC 55 55 245 245 0 0
530 IPC 55 55 246 246 0 0
530 IPC 55 55 247 247 0 0
530 IPC 55 55 248 248 0 0
530 IPC 55 55 249 249 0 0
530 IPC 55 55 250 250 0 0
22 Primary 55 55 251 251 0 0
22 Primary 55 55 252 252 0 0
22 Primary 55 55 253 253 0 0
22 Primary 55 55 254 254 0 0
22 Primary 55 55 255 255 0 0
22 Primary 55 55 256 256 0 0
22 Primary 55 55 257 257 0 0
22 Primary 55 55 258 258 0 0
22 Primary 55 55 259 259 0 0
22 Primary 55 55 260 260 0 0
22 Primary 55 55 261 261 0 0
22 Primary 55 55 262 262 0 0
22 Primary 55 55 263 263 0 0
22 Primary 55 55 264 264 0 0
22 Primary 55 55 265 265 0 0
22 Primary 55 55 266 266 0 0
22 Primary 55 55 267 267 0 0
22 Primary 55 55 268 268 0 0
22 Primary 55 55 269 269 0 0
22 Primary 55 55 270 270 0 0
22 Primary 55 55 271 271 0 0
22 Primary 55 55 272 272 0 0
22 Primary 55 55 273 273 0 0
22 Primary 55 55 274 274 0 0
22 Primary 55 55 275 275 0 0
22 Primary 55 55 276 276 0 0
22 Primary 55 55 277 277 0 0
22 Primary 55 55 278 278 0 0
537 IPC 55 55 279 279 0 0
537 IPC 55 55 280 280 0 0
537 IPC 55 55 281 281 0 0
537 IPC 55 55 282 282 0 0
537 IPC 55 55 283 283 0 0
537 IPC 55 55 284 284 0 0
537 IPC 55 55 285 285 0 0
537 IPC 55 55 286 286 0 0
537 IPC 55 55 287 287 0 0
591 IPC 56 56 33 33 0 0
591 IPC 56 56 34 34 0 0
591 IPC 56 56 35 35 0 0
591 IPC 56 56 36 36 0 0
591 IPC 56 56 37 37 0 0
592 IPC 56 56 38 38 0 0
592 IPC 56 56 39 39 0 0
592 IPC 56 56 40 40 0 0
592 IPC 56 56 41 41 0 0
592 IPC 56 56 42 42 0 0
3 Primary 56 56 43 43 0 0
3 Primary 56 56 44 44 0 0
3 Primary 56 56 45 45 0 0
3 Primary 56 56 46 46 0 0
3 Primary 56 56 47 47 0 0
3 Primary 56 56 48 48 0 0
3 Primary 56 56 49 49 0 0
3 Primary 56 56 50 50 0 0
3 Primary 56 56 51 51 0 0
3 Primary 56 56 52 52 0 0
3 Primary 56 56 53 53 0 0
3 Primary 56 56 54 54 0 0
3 Primary 56 56 55 55 0 0
3 Primary 56 56 56 56 0 0
3 Primary 56 56 57 57 0 0
3 Primary 56 56 58 58 0 0
3 Primary 56 56 59 59 0 0
3 Primary 56 56 60 60 0 0
3 Primary 56 56 61 61 0 0
3 Primary 56 56 62 62 0 0
3 Primary 56 56 63 63 0 0
3 Primary 56 56 64 64 0 0
3 Primary 56 56 65 65 0 0
3 Primary 56 56 66 66 0 0
3 Primary 56 56 67 67 0 0
3 Primary 56 56 68 68 0 0
3 Primary 56 56 69 69 0 0
491 IPC 56 56 70 70 0 0
491 IPC 56 56 71 71 0 0
491 IPC 56 56 72 72 0 0
491 IPC 56 56 73 73 0 0
491 IPC 56 56 74 74 0 0
491 IPC 56 56 75 75 0 0
491 IPC 56 56 76 76 0 0
492 IPC 56 56 77 77 0 0
492 IPC 56 56 78 78 0 0
492 IPC 56 56 79 79 0 0
492 IPC 56 56 80 80 0 0
11 Primary 56 56 81 81 0 0
11 Primary 56 56 82 82 0 0
11 Primary 56 56 83 83 0 0
11 Primary 56 56 84 84 0 0
11 Primary 56 56 85 85 0 0
11 Primary 56 56 86 86 0 0
11 Primary 56 56 87 87 0 0
11 Primary 56 56 88 88 0 0
11 Primary 56 56 89 89 0 0
11 Primary 56 56 90 90 0 0
11 Primary 56 56 91 91 0 0
11 Primary 56 56 92 92 0 0
11 Primary 56 56 93 93 0 0
11 Primary 56 56 94 94 0 0
11 Primary 56 56 95 95 0 0
11 Primary 56 56 96 96 0 0
11 Primary 56 56 97 97 0 0
11 Primary 56 56 98 98 0 0
11 Primary 56 56 99 99 0 0
11 Primary 56 56 100 100 0 0
11 Primary 56 56 101 101 0 0
11 Primary 56 56 102 102 0 0
11 Primary 56 56 103 103 0 0
499 IPC 56 56 104 104 0 0
499 IPC 56 56 105 105 0 0
499 IPC 56 56 106 106 0 0
499 IPC 56 56 107 107 0 0
499 IPC 56 56 108 108 0 0
499 IPC 56 56 109 109 0 0
499 IPC 56 56 110 110 0 0
499 IPC 56 56 111 111 0 0
500 IPC 56 56 112 112 0 0
500 IPC 56 56 113 113 0 0
501 IPC 56 56 114 114 0 0
501 IPC 56 56 115 115 0 0
501 IPC 56 56 116 116 0 0
501 IPC 56 56 117 117 0 0
501 IPC 56 56 118 118 0 0
501 IPC 56 56 119 119 0 0
501 IPC 56 56 120 120 0 0
501 IPC 56 56 121 121 0 0
501 IPC 56 56 122 122 0 0
502 IPC 56 56 123 123 0 0
502 IPC 56 56 124 124 0 0
502 IPC 56 56 125 125 0 0
502 IPC 56 56 126 126 0 0
503 IPC 56 56 127 127 0 0
503 IPC 56 56 128 128 0 0
503 IPC 56 56 129 129 0 0
503 IPC 56 56 130 130 0 0
503 IPC 56 56 131 131 0 0
503 IPC 56 56 132 132 0 0
503 IPC 56 56 133 133 0 0
503 IPC 56 56 134 134 0 0
507 IPC 56 56 135 135 0 0
507 IPC 56 56 136 136 0 0
507 IPC 56 56 137 137 0 0
507 IPC 56 56 138 138 0 0
507 IPC 56 56 139 139 0 0
507 IPC 56 56 140 140 0 0
507 IPC 56 56 141 141 0 0
507 IPC 56 56 142 142 0 0
508 IPC 56 56 143 143 0 0
508 IPC 56 56 144 144 0 0
508 IPC 56 56 145 145 0 0
508 IPC 56 56 146 146 0 0
508 IPC 56 56 147 147 0 0
16 Primary 56 56 148 148 0 0
16 Primary 56 56 149 149 0 0
16 Primary 56 56 150 150 0 0
16 Primary 56 56 151 151 0 0
16 Primary 56 56 152 152 0 0
16 Primary 56 56 153 153 0 0
16 Primary 56 56 154 154 0 0
16 Primary 56 56 155 155 0 0
16 Primary 56 56 156 156 0 0
16 Primary 56 56 157 157 0 0
16 Primary 56 56 158 158 0 0
16 Primary 56 56 159 159 0 0
16 Primary 56 56 160 160 0 0
16 Primary 56 56 161 161 0 0
511 IPC 56 56 162 162 0 0
511 IPC 56 56 163 163 0 0
511 IPC 56 56 164 164 0 0
511 IPC 56 56 165 165 0 0
514 IPC 56 56 166 166 0 0
514 IPC 56 56 167 167 0 0
514 IPC 56 56 168 168 0 0
513 IPC 56 56 169 169 0 0
513 IPC 56 56 170 170 0 0
513 IPC 56 56 171 171 0 0
513 IPC 56 56 172 172 0 0
513 IPC 56 56 173 173 0 0
513 IPC 56 56 174 174 0 0
513 IPC 56 56 175 175 0 0
24 Primary 56 56 176 176 0 0
24 Primary 56 56 177 177 0 0
24 Primary 56 56 178 178 0 0
24 Primary 56 56 179 179 0 0
24 Primary 56 56 180 180 0 0
24 Primary 56 56 181 181 0 0
24 Primary 56 56 182 182 0 0
24 Primary 56 56 183 183 0 0
24 Primary 56 56 184 184 0 0
24 Primary 56 56 185 185 0 0
24 Primary 56 56 186 186 0 0
24 Primary 56 56 187 187 0 0
24 Primary 56 56 188 188 0 0
24 Primary 56 56 189 189 0 0
24 Primary 56 56 190 190 0 0
24 Primary 56 56 191 191 0 0
24 Primary 56 56 192 192 0 0
24 Primary 56 56 193 193 0 0
24 Primary 56 56 194 194 0 0
24 Primary 56 56 195 195 0 0
24 Primary 56 56 196 196 0 0
24 Primary 56 56 197 197 0 0
24 Primary 56 56 198 198 0 0
24 Primary 56 56 199 199 0 0
24 Primary 56 56 200 200 0 0
24 Primary 56 56 201 201 0 0
522 IPC 56 56 202 202 0 0
522 IPC 56 56 203 203 0 0
522 IPC 56 56 204 204 0 0
522 IPC 56 56 205 205 0 0
522 IPC 56 56 206 206 0 0
522 IPC 56 56 207 207 0 0
522 IPC 56 56 208 208 0 0
522 IPC 56 56 209 209 0 0
522 IPC 56 56 210 210 0 0
522 IPC 56 56 211 211 0 0
522 IPC 56 56 212 212 0 0
522 IPC 56 56 213 213 0 0
23 Primary 56 56 214 214 0 0
23 Primary 56 56 215 215 0 0
23 Primary 56 56 216 216 0 0
23 Primary 56 56 217 217 0 0
23 Primary 56 56 218 218 0 0
23 Primary 56 56 219 219 0 0
23 Primary 56 56 220 220 0 0
23 Primary 56 56 221 221 0 0
23 Primary 56 56 222 222 0 0
23 Primary 56 56 223 223 0 0
23 Primary 56 56 224 224 0 0
23 Primary 56 56 225 225 0 0
23 Primary 56 56 226 226 0 0
23 Primary 56 56 227 227 0 0
23 Primary 56 56 228 228 0 0
23 Primary 56 56 229 229 0 0
23 Primary 56 56 230 230 0 0
23 Primary 56 56 231 231 0 0
23 Primary 56 56 232 232 0 0
23 Primary 56 56 233 233 0 0
23 Primary 56 56 234 234 0 0
23 Primary 56 56 235 235 0 0
23 Primary 56 56 236 236 0 0
23 Primary 56 56 237 237 0 0
23 Primary 56 56 238 238 0 0
23 Primary 56 56 239 239 0 0
23 Primary 56 56 240 240 0 0
530 IPC 56 56 241 241 0 0
530 IPC 56 56 242 242 0 0
530 IPC 56 56 243 243 0 0
530 IPC 56 56 244 244 0 0
530 IPC 56 56 245 245 0 0
530 IPC 56 56 246 246 0 0
530 IPC 56 56 247 247 0 0
530 IPC 56 56 248 248 0 0
530 IPC 56 56 249 249 0 0
530 IPC 56 56 250 250 0 0
22 Primary 56 56 251 251 0 0
22 Primary 56 56 252 252 0 0
22 Primary 56 56 253 253 0 0
22 Primary 56 56 254 254 0 0
22 Primary 56 56 255 255 0 0
22 Primary 56 56 256 256 0 0
22 Primary 56 56 257 257 0 0
22 Primary 56 56 258 258 0 0
22 Primary 56 56 259 259 0 0
22 Primary 56 56 260 260 0 0
22 Primary 56 56 261 261 0 0
22 Primary 56 56 262 262 0 0
22 Primary 56 56 263 263 0 0
22 Primary 56 56 264 264 0 0
22 Primary 56 56 265 265 0 0
22 Primary 56 56 266 266 0 0
22 Primary 56 56 267 267 0 0
22 Primary 56 56 268 268 0 0
22 Primary 56 56 269 269 0 0
22 Primary 56 56 270 270 0 0
22 Primary 56 56 271 271 0 0
22 Primary 56 56 272 272 0 0
22 Primary 56 56 273 273 0 0
22 Primary 56 56 274 274 0 0
22 Primary 56 56 275 275 0 0
22 Primary 56 56 276 276 0 0
22 Primary 56 56 277 277 0 0
22 Primary 56 56 278 278 0 0
537 IPC 56 56 279 279 0 0
537 IPC 56 56 280 280 0 0
537 IPC 56 56 281 281 0 0
537 IPC 56 56 282 282 0 0
537 IPC 56 56 283 283 0 0
537 IPC 56 56 284 284 0 0
537 IPC 56 56 285 285 0 0
537 IPC 56 56 286 286 0 0
537 IPC 56 56 287 287 0 0
591 IPC 57 57 33 33 0 0
591 IPC 57 57 34 34 0 0
591 IPC 57 57 35 35 0 0
592 IPC 57 57 36 36 0 0
592 IPC 57 57 37 37 0 0
592 IPC 57 57 38 38 0 0
592 IPC 57 57 39 39 0 0
592 IPC 57 57 40 40 0 0
592 IPC 57 57 41 41 0 0
592 IPC 57 57 42 42 0 0
3 Primary 57 57 43 43 0 0
3 Primary 57 57 44 44 0 0
3 Primary 57 57 45 45 0 0
3 Primary 57 57 46 46 0 0
3 Primary 57 57 47 47 0 0
3 Primary 57 57 48 48 0 0
3 Primary 57 57 49 49 0 0
3 Primary 57 57 50 50 0 0
3 Primary 57 57 51 51 0 0
3 Primary 57 57 52 52 0 0
3 Primary 57 57 53 53 0 0
3 Primary 57 57 54 54 0 0
3 Primary 57 57 55 55 0 0
3 Primary 57 57 56 56 0 0
3 Primary 57 57 57 57 0 0
3 Primary 57 57 58 58 0 0
3 Primary 57 57 59 59 0 0
3 Primary 57 57 60 60 0 0
3 Primary 57 57 61 61 0 0
3 Primary 57 57 62 62 0 0
3 Primary 57 57 63 63 0 0
3 Primary 57 57 64 64 0 0
3 Primary 57 57 65 65 0 0
3 Primary 57 57 66 66 0 0
3 Primary 57 57 67 67 0 0
3 Primary 57 57 68 68 0 0
3 Primary 57 57 69 69 0 0
491 IPC 57 57 70 70 0 0
491 IPC 57 57 71 71 0 0
491 IPC 57 57 72 72 0 0
491 IPC 57 57 73 73 0 0
491 IPC 57 57 74 74 0 0
491 IPC 57 57 75 75 0 0
491 IPC 57 57 76 76 0 0
492 IPC 57 57 77 77 0 0
492 IPC 57 57 78 78 0 0
492 IPC 57 57 79 79 0 0
492 IPC 57 57 80 80 0 0
492 IPC 57 57 81 81 0 0
11 Primary 57 57 82 82 0 0
11 Primary 57 57 83 83 0 0
11 Primary 57 57 84 84 0 0
11 Primary 57 57 85 85 0 0
11 Primary 57 57 86 86 0 0
11 Primary 57 57 87 87 0 0
11 Primary 57 57 88 88 0 0
11 Primary 57 57 89 89 0 0
11 Primary 57 57 90 90 0 0
11 Primary 57 57 91 91 0 0
11 Primary 57 57 92 92 0 0
11 Primary 57 57 93 93 0 0
11 Primary 57 57 94 94 0 0
11 Primary 57 57 95 95 0 0
11 Primary 57 57 96 96 0 0
11 Primary 57 57 97 97 0 0
11 Primary 57 57 98 98 0 0
11 Primary 57 57 99 99 0 0
11 Primary 57 57 100 100 0 0
11 Primary 57 57 101 101 0 0
11 Primary 57 57 102 102 0 0
499 IPC 57 57 103 103 0 0
499 IPC 57 57 104 104 0 0
499 IPC 57 57 105 105 0 0
499 IPC 57 57 106 106 0 0
499 IPC 57 57 107 107 0 0
499 IPC 57 57 108 108 0 0
499 IPC 57 57 109 109 0 0
499 IPC 57 57 110 110 0 0
499 IPC 57 57 111 111 0 0
499 IPC 57 57 112 112 0 0
501 IPC 57 57 113 113 0 0
501 IPC 57 57 114 114 0 0
501 IPC 57 57 115 115 0 0
501 IPC 57 57 116 116 0 0
501 IPC 57 57 117 117 0 0
501 IPC 57 57 118 118 0 0
501 IPC 57 57 119 119 0 0
501 IPC 57 57 120 120 0 0
501 IPC 57 57 121 121 0 0
502 IPC 57 57 122 122 0 0
502 IPC 57 57 123 123 0 0
502 IPC 57 57 124 124 0 0
502 IPC 57 57 125 125 0 0
502 IPC 57 57 126 126 0 0
502 IPC 57 57 127 127 0 0
503 IPC 57 57 128 128 0 0
503 IPC 57 57 129 129 0 0
503 IPC 57 57 130 130 0 0
503 IPC 57 57 131 131 0 0
503 IPC 57 57 132 132 0 0
503 IPC 57 57 133 133 0 0
507 IPC 57 57 134 134 0 0
507 IPC 57 57 135 135 0 0
507 IPC 57 57 136 136 0 0
507 IPC 57 57 137 137 0 0
507 IPC 57 57 138 138 0 0
507 IPC 57 57 139 139 0 0
507 IPC 57 57 140 140 0 0
507 IPC 57 57 141 141 0 0
507 IPC 57 57 142 142 0 0
508 IPC 57 57 143 143 0 0
16 Primary 57 57 144 144 0 0
16 Primary 57 57 145 145 0 0
16 Primary 57 57 146 146 0 0
16 Primary 57 57 147 147 0 0
16 Primary 57 57 148 148 0 0
16 Primary 57 57 149 149 0 0
16 Primary 57 57 150 150 0 0
16 Primary 57 57 151 151 0 0
16 Primary 57 57 152 152 0 0
16 Primary 57 57 153 153 0 0
16 Primary 57 57 154 154 0 0
16 Primary 57 57 155 155 0 0
16 Primary 57 57 156 156 0 0
16 Primary 57 57 157 157 0 0
16 Primary 57 57 158 158 0 0
16 Primary 57 57 159 159 0 0
16 Primary 57 57 160 160 0 0
16 Primary 57 57 161 161 0 0
16 Primary 57 57 162 162 0 0
511 IPC 57 57 163 163 0 0
511 IPC 57 57 164 164 0 0
514 IPC 57 57 165 165 0 0
514 IPC 57 57 166 166 0 0
513 IPC 57 57 167 167 0 0
513 IPC 57 57 168 168 0 0
513 IPC 57 57 169 169 0 0
513 IPC 57 57 170 170 0 0
513 IPC 57 57 171 171 0 0
513 IPC 57 57 172 172 0 0
513 IPC 57 57 173 173 0 0
513 IPC 57 57 174 174 0 0
24 Primary 57 57 175 175 0 0
24 Primary 57 57 176 176 0 0
24 Primary 57 57 177 177 0 0
24 Primary 57 57 178 178 0 0
24 Primary 57 57 179 179 0 0
24 Primary 57 57 180 180 0 0
24 Primary 57 57 181 181 0 0
24 Primary 57 57 182 182 0 0
24 Primary 57 57 183 183 0 0
24 Primary 57 57 184 184 0 0
24 Primary 57 57 185 185 0 0
24 Primary 57 57 186 186 0 0
24 Primary 57 57 187 187 0 0
24 Primary 57 57 188 188 0 0
24 Primary 57 57 189 189 0 0
24 Primary 57 57 190 190 0 0
24 Primary 57 57 191 191 0 0
24 Primary 57 57 192 192 0 0
24 Primary 57 57 193 193 0 0
24 Primary 57 57 194 194 0 0
24 Primary 57 57 195 195 0 0
24 Primary 57 57 196 196 0 0
24 Primary 57 57 197 197 0 0
24 Primary 57 57 198 198 0 0
24 Primary 57 57 199 199 0 0
24 Primary 57 57 200 200 0 0
24 Primary 57 57 201 201 0 0
522 IPC 57 57 202 202 0 0
522 IPC 57 57 203 203 0 0
522 IPC 57 57 204 204 0 0
522 IPC 57 57 205 205 0 0
522 IPC 57 57 206 206 0 0
522 IPC 57 57 207 207 0 0
522 IPC 57 57 208 208 0 0
522 IPC 57 57 209 209 0 0
522 IPC 57 57 210 210 0 0
520 IPC 57 57 211 211 0 0
520 IPC 57 57 212 212 0 0
23 Primary 57 57 213 213 0 0
23 Primary 57 57 214 214 0 0
23 Primary 57 57 215 215 0 0
23 Primary 57 57 216 216 0 0
23 Primary 57 57 217 217 0 0
23 Primary 57 57 218 218 0 0
23 Primary 57 57 219 219 0 0
23 Primary 57 57 220 220 0 0
23 Primary 57 57 221 221 0 0
23 Primary 57 57 222 222 0 0
23 Primary 57 57 223 223 0 0
23 Primary 57 57 224 224 0 0
23 Primary 57 57 225 225 0 0
23 Primary 57 57 226 226 0 0
23 Primary 57 57 227 227 0 0
23 Primary 57 57 228 228 0 0
23 Primary 57 57 229 229 0 0
23 Primary 57 57 230 230 0 0
23 Primary 57 57 231 231 0 0
23 Primary 57 57 232 232 0 0
23 Primary 57 57 233 233 0 0
23 Primary 57 57 234 234 0 0
23 Primary 57 57 235 235 0 0
23 Primary 57 57 236 236 0 0
23 Primary 57 57 237 237 0 0
23 Primary 57 57 238 238 0 0
23 Primary 57 57 239 239 0 0
23 Primary 57 57 240 240 0 0
530 IPC 57 57 241 241 0 0
530 IPC 57 57 242 242 0 0
530 IPC 57 57 243 243 0 0
530 IPC 57 57 244 244 0 0
530 IPC 57 57 245 245 0 0
530 IPC 57 57 246 246 0 0
530 IPC 57 57 247 247 0 0
530 IPC 57 57 248 248 0 0
530 IPC 57 57 249 249 0 0
530 IPC 57 57 250 250 0 0
22 Primary 57 57 251 251 0 0
22 Primary 57 57 252 252 0 0
22 Primary 57 57 253 253 0 0
22 Primary 57 57 254 254 0 0
22 Primary 57 57 255 255 0 0
22 Primary 57 57 256 256 0 0
22 Primary 57 57 257 257 0 0
22 Primary 57 57 258 258 0 0
22 Primary 57 57 259 259 0 0
22 Primary 57 57 260 260 0 0
22 Primary 57 57 261 261 0 0
22 Primary 57 57 262 262 0 0
22 Primary 57 57 263 263 0 0
22 Primary 57 57 264 264 0 0
22 Primary 57 57 265 265 0 0
22 Primary 57 57 266 266 0 0
22 Primary 57 57 267 267 0 0
22 Primary 57 57 268 268 0 0
22 Primary 57 57 269 269 0 0
22 Primary 57 57 270 270 0 0
22 Primary 57 57 271 271 0 0
22 Primary 57 57 272 272 0 0
22 Primary 57 57 273 273 0 0
22 Primary 57 57 274 274 0 0
22 Primary 57 57 275 275 0 0
22 Primary 57 57 276 276 0 0
22 Primary 57 57 277 277 0 0
22 Primary 57 57 278 278 0 0
537 IPC 57 57 279 279 0 0
537 IPC 57 57 280 280 0 0
537 IPC 57 57 281 281 0 0
537 IPC 57 57 282 282 0 0
537 IPC 57 57 283 283 0 0
537 IPC 57 57 284 284 0 0
537 IPC 57 57 285 285 0 0
537 IPC 57 57 286 286 0 0
537 IPC 57 57 287 287 0 0
592 IPC 58 58 35 35 0 0
592 IPC 58 58 36 36 0 0
592 IPC 58 58 37 37 0 0
592 IPC 58 58 38 38 0 0
592 IPC 58 58 39 39 0 0
592 IPC 58 58 40 40 0 0
592 IPC 58 58 41 41 0 0
592 IPC 58 58 42 42 0 0
3 Primary 58 58 43 43 0 0
3 Primary 58 58 44 44 0 0
3 Primary 58 58 45 45 0 0
3 Primary 58 58 46 46 0 0
3 Primary 58 58 47 47 0 0
3 Primary 58 58 48 48 0 0
3 Primary 58 58 49 49 0 0
3 Primary 58 58 50 50 0 0
3 Primary 58 58 51 51 0 0
3 Primary 58 58 52 52 0 0
3 Primary 58 58 53 53 0 0
3 Primary 58 58 54 54 0 0
3 Primary 58 58 55 55 0 0
3 Primary 58 58 56 56 0 0
3 Primary 58 58 57 57 0 0
3 Primary 58 58 58 58 0 0
3 Primary 58 58 59 59 0 0
3 Primary 58 58 60 60 0 0
3 Primary 58 58 61 61 0 0
3 Primary 58 58 62 62 0 0
3 Primary 58 58 63 63 0 0
3 Primary 58 58 64 64 0 0
3 Primary 58 58 65 65 0 0
3 Primary 58 58 66 66 0 0
3 Primary 58 58 67 67 0 0
3 Primary 58 58 68 68 0 0
3 Primary 58 58 69 69 0 0
491 IPC 58 58 70 70 0 0
491 IPC 58 58 71 71 0 0
491 IPC 58 58 72 72 0 0
491 IPC 58 58 73 73 0 0
491 IPC 58 58 74 74 0 0
491 IPC 58 58 75 75 0 0
491 IPC 58 58 76 76 0 0
492 IPC 58 58 77 77 0 0
492 IPC 58 58 78 78 0 0
492 IPC 58 58 79 79 0 0
492 IPC 58 58 80 80 0 0
492 IPC 58 58 81 81 0 0
492 IPC 58 58 82 82 0 0
492 IPC 58 58 83 83 0 0
11 Primary 58 58 84 84 0 0
11 Primary 58 58 85 85 0 0
11 Primary 58 58 86 86 0 0
11 Primary 58 58 87 87 0 0
11 Primary 58 58 88 88 0 0
11 Primary 58 58 89 89 0 0
11 Primary 58 58 90 90 0 0
11 Primary 58 58 91 91 0 0
11 Primary 58 58 92 92 0 0
11 Primary 58 58 93 93 0 0
11 Primary 58 58 94 94 0 0
11 Primary 58 58 95 95 0 0
11 Primary 58 58 96 96 0 0
11 Primary 58 58 97 97 0 0
11 Primary 58 58 98 98 0 0
498 IPC 58 58 99 99 0 0
498 IPC 58 58 100 100 0 0
498 IPC 58 58 101 101 0 0
498 IPC 58 58 102 102 0 0
498 IPC 58 58 103 103 0 0
499 IPC 58 58 104 104 0 0
499 IPC 58 58 105 105 0 0
499 IPC 58 58 106 106 0 0
499 IPC 58 58 107 107 0 0
499 IPC 58 58 108 108 0 0
499 IPC 58 58 109 109 0 0
499 IPC 58 58 110 110 0 0
499 IPC 58 58 111 111 0 0
499 IPC 58 58 112 112 0 0
501 IPC 58 58 113 113 0 0
501 IPC 58 58 114 114 0 0
501 IPC 58 58 115 115 0 0
501 IPC 58 58 116 116 0 0
501 IPC 58 58 117 117 0 0
501 IPC 58 58 118 118 0 0
501 IPC 58 58 119 119 0 0
501 IPC 58 58 120 120 0 0
501 IPC 58 58 121 121 0 0
502 IPC 58 58 122 122 0 0
502 IPC 58 58 123 123 0 0
502 IPC 58 58 124 124 0 0
502 IPC 58 58 125 125 0 0
502 IPC 58 58 126 126 0 0
502 IPC 58 58 127 127 0 0
503 IPC 58 58 129 129 0 0
503 IPC 58 58 130 130 0 0
503 IPC 58 58 131 131 0 0
503 IPC 58 58 132 132 0 0
504 IPC 58 58 133 133 0 0
504 IPC 58 58 134 134 0 0
507 IPC 58 58 135 135 0 0
507 IPC 58 58 136 136 0 0
507 IPC 58 58 137 137 0 0
507 IPC 58 58 138 138 0 0
507 IPC 58 58 139 139 0 0
507 IPC 58 58 140 140 0 0
507 IPC 58 58 141 141 0 0
507 IPC 58 58 142 142 0 0
16 Primary 58 58 143 143 0 0
16 Primary 58 58 144 144 0 0
16 Primary 58 58 145 145 0 0
16 Primary 58 58 146 146 0 0
16 Primary 58 58 147 147 0 0
16 Primary 58 58 148 148 0 0
16 Primary 58 58 149 149 0 0
16 Primary 58 58 150 150 0 0
16 Primary 58 58 151 151 0 0
16 Primary 58 58 152 152 0 0
16 Primary 58 58 153 153 0 0
16 Primary 58 58 154 154 0 0
16 Primary 58 58 155 155 0 0
16 Primary 58 58 156 156 0 0
16 Primary 58 58 157 157 0 0
16 Primary 58 58 158 158 0 0
16 Primary 58 58 159 159 0 0
16 Primary 58 58 160 160 0 0
16 Primary 58 58 161 161 0 0
16 Primary 58 58 162 162 0 0
16 Primary 58 58 163 163 0 0
16 Primary 58 58 164 164 0 0
513 IPC 58 58 165 165 0 0
513 IPC 58 58 166 166 0 0
513 IPC 58 58 167 167 0 0
513 IPC 58 58 168 168 0 0
513 IPC 58 58 169 169 0 0
513 IPC 58 58 170 170 0 0
513 IPC 58 58 171 171 0 0
513 IPC 58 58 172 172 0 0
513 IPC 58 58 173 173 0 0
513 IPC 58 58 174 174 0 0
24 Primary 58 58 175 175 0 0
24 Primary 58 58 176 176 0 0
24 Primary 58 58 177 177 0 0
24 Primary 58 58 178 178 0 0
24 Primary 58 58 179 179 0 0
24 Primary 58 58 180 180 0 0
24 Primary 58 58 181 181 0 0
24 Primary 58 58 182 182 0 0
24 Primary 58 58 183 183 0 0
24 Primary 58 58 184 184 0 0
24 Primary 58 58 185 185 0 0
24 Primary 58 58 186 186 0 0
24 Primary 58 58 187 187 0 0
24 Primary 58 58 188 188 0 0
24 Primary 58 58 189 189 0 0
24 Primary 58 58 190 190 0 0
24 Primary 58 58 191 191 0 0
24 Primary 58 58 192 192 0 0
24 Primary 58 58 193 193 0 0
24 Primary 58 58 194 194 0 0
24 Primary 58 58 195 195 0 0
24 Primary 58 58 196 196 0 0
24 Primary 58 58 197 197 0 0
24 Primary 58 58 198 198 0 0
24 Primary 58 58 199 199 0 0
24 Primary 58 58 200 200 0 0
24 Primary 58 58 201 201 0 0
24 Primary 58 58 202 202 0 0
520 IPC 58 58 203 203 0 0
520 IPC 58 58 204 204 0 0
520 IPC 58 58 205 205 0 0
520 IPC 58 58 206 206 0 0
520 IPC 58 58 207 207 0 0
520 IPC 58 58 208 208 0 0
520 IPC 58 58 209 209 0 0
520 IPC 58 58 210 210 0 0
520 IPC 58 58 211 211 0 0
520 IPC 58 58 212 212 0 0
23 Primary 58 58 213 213 0 0
23 Primary 58 58 214 214 0 0
23 Primary 58 58 215 215 0 0
23 Primary 58 58 216 216 0 0
23 Primary 58 58 217 217 0 0
23 Primary 58 58 218 218 0 0
23 Primary 58 58 219 219 0 0
23 Primary 58 58 220 220 0 0
23 Primary 58 58 221 221 0 0
23 Primary 58 58 222 222 0 0
23 Primary 58 58 223 223 0 0
23 Primary 58 58 224 224 0 0
23 Primary 58 58 225 225 0 0
23 Primary 58 58 226 226 0 0
23 Primary 58 58 227 227 0 0
23 Primary 58 58 228 228 0 0
23 Primary 58 58 229 229 0 0
23 Primary 58 58 230 230 0 0
23 Primary 58 58 231 231 0 0
23 Primary 58 58 232 232 0 0
23 Primary 58 58 233 233 0 0
23 Primary 58 58 234 234 0 0
23 Primary 58 58 235 235 0 0
23 Primary 58 58 236 236 0 0
23 Primary 58 58 237 237 0 0
23 Primary 58 58 238 238 0 0
23 Primary 58 58 239 239 0 0
23 Primary 58 58 240 240 0 0
23 Primary 58 58 241 241 0 0
530 IPC 58 58 242 242 0 0
530 IPC 58 58 243 243 0 0
530 IPC 58 58 244 244 0 0
528 IPC 58 58 245 245 0 0
528 IPC 58 58 246 246 0 0
528 IPC 58 58 247 247 0 0
528 IPC 58 58 248 248 0 0
528 IPC 58 58 249 249 0 0
528 IPC 58 58 250 250 0 0
22 Primary 58 58 251 251 0 0
22 Primary 58 58 252 252 0 0
22 Primary 58 58 253 253 0 0
22 Primary 58 58 254 254 0 0
22 Primary 58 58 255 255 0 0
22 Primary 58 58 256 256 0 0
22 Primary 58 58 257 257 0 0
22 Primary 58 58 258 258 0 0
22 Primary 58 58 259 259 0 0
22 Primary 58 58 260 260 0 0
22 Primary 58 58 261 261 0 0
22 Primary 58 58 262 262 0 0
22 Primary 58 58 263 263 0 0
22 Primary 58 58 264 264 0 0
22 Primary 58 58 265 265 0 0
22 Primary 58 58 266 266 0 0
22 Primary 58 58 267 267 0 0
22 Primary 58 58 268 268 0 0
22 Primary 58 58 269 269 0 0
22 Primary 58 58 270 270 0 0
22 Primary 58 58 271 271 0 0
22 Primary 58 58 272 272 0 0
22 Primary 58 58 273 273 0 0
22 Primary 58 58 274 274 0 0
22 Primary 58 58 275 275 0 0
22 Primary 58 58 276 276 0 0
22 Primary 58 58 277 277 0 0
22 Primary 58 58 278 278 0 0
537 IPC 58 58 279 279 0 0
537 IPC 58 58 280 280 0 0
537 IPC 58 58 281 281 0 0
537 IPC 58 58 282 282 0 0
537 IPC 58 58 283 283 0 0
537 IPC 58 58 284 284 0 0
537 IPC 58 58 285 285 0 0
537 IPC 58 58 286 286 0 0
537 IPC 58 58 287 287 0 0
592 IPC 59 59 35 35 0 0
592 IPC 59 59 36 36 0 0
592 IPC 59 59 37 37 0 0
592 IPC 59 59 38 38 0 0
592 IPC 59 59 39 39 0 0
592 IPC 59 59 40 40 0 0
592 IPC 59 59 41 41 0 0
592 IPC 59 59 42 42 0 0
3 Primary 59 59 43 43 0 0
3 Primary 59 59 44 44 0 0
3 Primary 59 59 45 45 0 0
3 Primary 59 59 46 46 0 0
3 Primary 59 59 47 47 0 0
3 Primary 59 59 48 48 0 0
3 Primary 59 59 49 49 0 0
3 Primary 59 59 50 50 0 0
3 Primary 59 59 51 51 0 0
3 Primary 59 59 52 52 0 0
3 Primary 59 59 53 53 0 0
3 Primary 59 59 54 54 0 0
3 Primary 59 59 55 55 0 0
3 Primary 59 59 56 56 0 0
3 Primary 59 59 57 57 0 0
3 Primary 59 59 58 58 0 0
3 Primary 59 59 59 59 0 0
3 Primary 59 59 60 60 0 0
3 Primary 59 59 61 61 0 0
3 Primary 59 59 62 62 0 0
3 Primary 59 59 63 63 0 0
3 Primary 59 59 64 64 0 0
3 Primary 59 59 65 65 0 0
3 Primary 59 59 66 66 0 0
3 Primary 59 59 67 67 0 0
3 Primary 59 59 68 68 0 0
3 Primary 59 59 69 69 0 0
491 IPC 59 59 70 70 0 0
491 IPC 59 59 71 71 0 0
491 IPC 59 59 72 72 0 0
491 IPC 59 59 73 73 0 0
491 IPC 59 59 74 74 0 0
491 IPC 59 59 75 75 0 0
491 IPC 59 59 76 76 0 0
492 IPC 59 59 77 77 0 0
492 IPC 59 59 78 78 0 0
492 IPC 59 59 79 79 0 0
492 IPC 59 59 80 80 0 0
492 IPC 59 59 81 81 0 0
492 IPC 59 59 82 82 0 0
492 IPC 59 59 83 83 0 0
492 IPC 59 59 84 84 0 0
494 IPC 59 59 85 85 0 0
11 Primary 59 59 86 86 0 0
11 Primary 59 59 87 87 0 0
11 Primary 59 59 88 88 0 0
11 Primary 59 59 89 89 0 0
11 Primary 59 59 90 90 0 0
11 Primary 59 59 91 91 0 0
11 Primary 59 59 92 92 0 0
11 Primary 59 59 93 93 0 0
11 Primary 59 59 94 94 0 0
495 IPC 59 59 95 95 0 0
495 IPC 59 59 96 96 0 0
495 IPC 59 59 97 97 0 0
498 IPC 59 59 98 98 0 0
498 IPC 59 59 99 99 0 0
498 IPC 59 59 100 100 0 0
498 IPC 59 59 101 101 0 0
498 IPC 59 59 102 102 0 0
498 IPC 59 59 103 103 0 0
499 IPC 59 59 104 104 0 0
499 IPC 59 59 105 105 0 0
499 IPC 59 59 106 106 0 0
499 IPC 59 59 107 107 0 0
499 IPC 59 59 108 108 0 0
499 IPC 59 59 109 109 0 0
499 IPC 59 59 110 110 0 0
499 IPC 59 59 111 111 0 0
499 IPC 59 59 112 112 0 0
499 IPC 59 59 113 113 0 0
501 IPC 59 59 114 114 0 0
501 IPC 59 59 115 115 0 0
501 IPC 59 59 116 116 0 0
501 IPC 59 59 117 117 0 0
501 IPC 59 59 118 118 0 0
501 IPC 59 59 119 119 0 0
501 IPC 59 59 120 120 0 0
501 IPC 59 59 121 121 0 0
502 IPC 59 59 122 122 0 0
502 IPC 59 59 123 123 0 0
502 IPC 59 59 124 124 0 0
502 IPC 59 59 125 125 0 0
502 IPC 59 59 126 126 0 0
502 IPC 59 59 127 127 0 0
502 IPC 59 59 128 128 0 0
504 IPC 59 59 129 129 0 0
504 IPC 59 59 130 130 0 0
504 IPC 59 59 131 131 0 0
504 IPC 59 59 132 132 0 0
504 IPC 59 59 133 133 0 0
504 IPC 59 59 134 134 0 0
504 IPC 59 59 135 135 0 0
507 IPC 59 59 136 136 0 0
507 IPC 59 59 137 137 0 0
507 IPC 59 59 138 138 0 0
507 IPC 59 59 139 139 0 0
507 IPC 59 59 140 140 0 0
16 Primary 59 59 141 141 0 0
16 Primary 59 59 142 142 0 0
16 Primary 59 59 143 143 0 0
16 Primary 59 59 144 144 0 0
16 Primary 59 59 145 145 0 0
16 Primary 59 59 146 146 0 0
16 Primary 59 59 147 147 0 0
16 Primary 59 59 148 148 0 0
16 Primary 59 59 149 149 0 0
16 Primary 59 59 150 150 0 0
16 Primary 59 59 151 151 0 0
16 Primary 59 59 152 152 0 0
16 Primary 59 59 153 153 0 0
16 Primary 59 59 154 154 0 0
16 Primary 59 59 155 155 0 0
16 Primary 59 59 156 156 0 0
16 Primary 59 59 157 157 0 0
16 Primary 59 59 158 158 0 0
16 Primary 59 59 159 159 0 0
16 Primary 59 59 160 160 0 0
16 Primary 59 59 161 161 0 0
16 Primary 59 59 162 162 0 0
16 Primary 59 59 163 163 0 0
16 Primary 59 59 164 164 0 0
16 Primary 59 59 165 165 0 0
513 IPC 59 59 166 166 0 0
513 IPC 59 59 167 167 0 0
513 IPC 59 59 168 168 0 0
513 IPC 59 59 169 169 0 0
513 IPC 59 59 170 170 0 0
513 IPC 59 59 171 171 0 0
513 IPC 59 59 172 172 0 0
513 IPC 59 59 173 173 0 0
513 IPC 59 59 174 174 0 0
24 Primary 59 59 175 175 0 0
24 Primary 59 59 176 176 0 0
24 Primary 59 59 177 177 0 0
24 Primary 59 59 178 178 0 0
24 Primary 59 59 179 179 0 0
24 Primary 59 59 180 180 0 0
24 Primary 59 59 181 181 0 0
24 Primary 59 59 182 182 0 0
24 Primary 59 59 183 183 0 0
24 Primary 59 59 184 184 0 0
24 Primary 59 59 185 185 0 0
24 Primary 59 59 186 186 0 0
24 Primary 59 59 187 187 0 0
24 Primary 59 59 188 188 0 0
24 Primary 59 59 189 189 0 0
24 Primary 59 59 190 190 0 0
24 Primary 59 59 191 191 0 0
24 Primary 59 59 192 192 0 0
24 Primary 59 59 193 193 0 0
24 Primary 59 59 194 194 0 0
24 Primary 59 59 195 195 0 0
24 Primary 59 59 196 196 0 0
24 Primary 59 59 197 197 0 0
24 Primary 59 59 198 198 0 0
24 Primary 59 59 199 199 0 0
24 Primary 59 59 200 200 0 0
24 Primary 59 59 201 201 0 0
24 Primary 59 59 202 202 0 0
24 Primary 59 59 203 203 0 0
520 IPC 59 59 204 204 0 0
520 IPC 59 59 205 205 0 0
520 IPC 59 59 206 206 0 0
520 IPC 59 59 207 207 0 0
520 IPC 59 59 208 208 0 0
520 IPC 59 59 209 209 0 0
520 IPC 59 59 210 210 0 0
520 IPC 59 59 211 211 0 0
520 IPC 59 59 212 212 0 0
23 Primary 59 59 213 213 0 0
23 Primary 59 59 214 214 0 0
23 Primary 59 59 215 215 0 0
23 Primary 59 59 216 216 0 0
23 Primary 59 59 217 217 0 0
23 Primary 59 59 218 218 0 0
23 Primary 59 59 219 219 0 0
23 Primary 59 59 220 220 0 0
23 Primary 59 59 221 221 0 0
23 Primary 59 59 222 222 0 0
23 Primary 59 59 223 223 0 0
23 Primary 59 59 224 224 0 0
23 Primary 59 59 225 225 0 0
23 Primary 59 59 226 226 0 0
23 Primary 59 59 227 227 0 0
23 Primary 59 59 228 228 0 0
23 Primary 59 59 229 229 0 0
23 Primary 59 59 230 230 0 0
23 Primary 59 59 231 231 0 0
23 Primary 59 59 232 232 0 0
23 Primary 59 59 233 233 0 0
23 Primary 59 59 234 234 0 0
23 Primary 59 59 235 235 0 0
23 Primary 59 59 236 236 0 0
23 Primary 59 59 237 237 0 0
23 Primary 59 59 238 238 0 0
23 Primary 59 59 239 239 0 0
23 Primary 59 59 240 240 0 0
23 Primary 59 59 241 241 0 0
528 IPC 59 59 242 242 0 0
528 IPC 59 59 243 243 0 0
528 IPC 59 59 244 244 0 0
528 IPC 59 59 245 245 0 0
528 IPC 59 59 246 246 0 0
528 IPC 59 59 247 247 0 0
528 IPC 59 59 248 248 0 0
528 IPC 59 59 249 249 0 0
528 IPC 59 59 250 250 0 0
22 Primary 59 59 251 251 0 0
22 Primary 59 59 252 252 0 0
22 Primary 59 59 253 253 0 0
22 Primary 59 59 254 254 0 0
22 Primary 59 59 255 255 0 0
22 Primary 59 59 256 256 0 0
22 Primary 59 59 257 257 0 0
22 Primary 59 59 258 258 0 0
22 Primary 59 59 259 259 0 0
22 Primary 59 59 260 260 0 0
22 Primary 59 59 261 261 0 0
22 Primary 59 59 262 262 0 0
22 Primary 59 59 263 263 0 0
22 Primary 59 59 264 264 0 0
22 Primary 59 59 265 265 0 0
22 Primary 59 59 266 266 0 0
22 Primary 59 59 267 267 0 0
22 Primary 59 59 268 268 0 0
22 Primary 59 59 269 269 0 0
22 Primary 59 59 270 270 0 0
22 Primary 59 59 271 271 0 0
22 Primary 59 59 272 272 0 0
22 Primary 59 59 273 273 0 0
22 Primary 59 59 274 274 0 0
22 Primary 59 59 275 275 0 0
22 Primary 59 59 276 276 0 0
22 Primary 59 59 277 277 0 0
22 Primary 59 59 278 278 0 0
536 IPC 59 59 279 279 0 0
536 IPC 59 59 280 280 0 0
536 IPC 59 59 281 281 0 0
536 IPC 59 59 282 282 0 0
536 IPC 59 59 283 283 0 0
536 IPC 59 59 284 284 0 0
536 IPC 59 59 285 285 0 0
536 IPC 59 59 286 286 0 0
536 IPC 59 59 287 287 0 0
592 IPC 60 60 35 35 0 0
592 IPC 60 60 36 36 0 0
592 IPC 60 60 37 37 0 0
592 IPC 60 60 38 38 0 0
592 IPC 60 60 39 39 0 0
592 IPC 60 60 40 40 0 0
592 IPC 60 60 41 41 0 0
592 IPC 60 60 42 42 0 0
592 IPC 60 60 43 43 0 0
3 Primary 60 60 44 44 0 0
3 Primary 60 60 45 45 0 0
3 Primary 60 60 46 46 0 0
3 Primary 60 60 47 47 0 0
3 Primary 60 60 48 48 0 0
3 Primary 60 60 49 49 0 0
3 Primary 60 60 50 50 0 0
3 Primary 60 60 51 51 0 0
3 Primary 60 60 52 52 0 0
3 Primary 60 60 53 53 0 0
3 Primary 60 60 54 54 0 0
3 Primary 60 60 55 55 0 0
3 Primary 60 60 56 56 0 0
3 Primary 60 60 57 57 0 0
3 Primary 60 60 58 58 0 0
3 Primary 60 60 59 59 0 0
3 Primary 60 60 60 60 0 0
3 Primary 60 60 61 61 0 0
3 Primary 60 60 62 62 0 0
3 Primary 60 60 63 63 0 0
3 Primary 60 60 64 64 0 0
3 Primary 60 60 65 65 0 0
3 Primary 60 60 66 66 0 0
3 Primary 60 60 67 67 0 0
3 Primary 60 60 68 68 0 0
3 Primary 60 60 69 69 0 0
490 IPC 60 60 70 70 0 0
491 IPC 60 60 71 71 0 0
491 IPC 60 60 72 72 0 0
491 IPC 60 60 73 73 0 0
491 IPC 60 60 74 74 0 0
491 IPC 60 60 75 75 0 0
491 IPC 60 60 76 76 0 0
492 IPC 60 60 77 77 0 0
492 IPC 60 60 78 78 0 0
492 IPC 60 60 79 79 0 0
492 IPC 60 60 80 80 0 0
492 IPC 60 60 81 81 0 0
492 IPC 60 60 82 82 0 0
492 IPC 60 60 83 83 0 0
492 IPC 60 60 84 84 0 0
494 IPC 60 60 85 85 0 0
494 IPC 60 60 86 86 0 0
494 IPC 60 60 87 87 0 0
494 IPC 60 60 88 88 0 0
494 IPC 60 60 89 89 0 0
494 IPC 60 60 90 90 0 0
495 IPC 60 60 91 91 0 0
495 IPC 60 60 92 92 0 0
495 IPC 60 60 93 93 0 0
495 IPC 60 60 94 94 0 0
495 IPC 60 60 95 95 0 0
495 IPC 60 60 96 96 0 0
495 IPC 60 60 97 97 0 0
498 IPC 60 60 98 98 0 0
498 IPC 60 60 99 99 0 0
498 IPC 60 60 100 100 0 0
498 IPC 60 60 101 101 0 0
498 IPC 60 60 102 102 0 0
498 IPC 60 60 103 103 0 0
499 IPC 60 60 104 104 0 0
499 IPC 60 60 105 105 0 0
499 IPC 60 60 106 106 0 0
499 IPC 60 60 107 107 0 0
499 IPC 60 60 108 108 0 0
499 IPC 60 60 109 109 0 0
499 IPC 60 60 110 110 0 0
499 IPC 60 60 111 111 0 0
499 IPC 60 60 112 112 0 0
15 Primary 60 60 113 113 0 0
15 Primary 60 60 114 114 0 0
15 Primary 60 60 115 115 0 0
15 Primary 60 60 116 116 0 0
15 Primary 60 60 117 117 0 0
15 Primary 60 60 118 118 0 0
15 Primary 60 60 119 119 0 0
15 Primary 60 60 120 120 0 0
15 Primary 60 60 121 121 0 0
15 Primary 60 60 122 122 0 0
502 IPC 60 60 123 123 0 0
502 IPC 60 60 124 124 0 0
502 IPC 60 60 125 125 0 0
502 IPC 60 60 126 126 0 0
502 IPC 60 60 127 127 0 0
502 IPC 60 60 128 128 0 0
504 IPC 60 60 129 129 0 0
504 IPC 60 60 130 130 0 0
504 IPC 60 60 131 131 0 0
504 IPC 60 60 132 132 0 0
504 IPC 60 60 133 133 0 0
504 IPC 60 60 134 134 0 0
504 IPC 60 60 135 135 0 0
504 IPC 60 60 136 136 0 0
507 IPC 60 60 137 137 0 0
507 IPC 60 60 138 138 0 0
16 Primary 60 60 139 139 0 0
16 Primary 60 60 140 140 0 0
16 Primary 60 60 141 141 0 0
16 Primary 60 60 142 142 0 0
16 Primary 60 60 143 143 0 0
16 Primary 60 60 144 144 0 0
16 Primary 60 60 145 145 0 0
16 Primary 60 60 146 146 0 0
16 Primary 60 60 147 147 0 0
16 Primary 60 60 148 148 0 0
16 Primary 60 60 149 149 0 0
16 Primary 60 60 150 150 0 0
16 Primary 60 60 151 151 0 0
16 Primary 60 60 152 152 0 0
16 Primary 60 60 153 153 0 0
16 Primary 60 60 154 154 0 0
16 Primary 60 60 155 155 0 0
16 Primary 60 60 156 156 0 0
16 Primary 60 60 157 157 0 0
16 Primary 60 60 158 158 0 0
16 Primary 60 60 159 159 0 0
16 Primary 60 60 160 160 0 0
16 Primary 60 60 161 161 0 0
16 Primary 60 60 162 162 0 0
16 Primary 60 60 163 163 0 0
16 Primary 60 60 164 164 0 0
16 Primary 60 60 165 165 0 0
513 IPC 60 60 166 166 0 0
513 IPC 60 60 167 167 0 0
513 IPC 60 60 168 168 0 0
513 IPC 60 60 169 169 0 0
513 IPC 60 60 170 170 0 0
513 IPC 60 60 171 171 0 0
513 IPC 60 60 172 172 0 0
513 IPC 60 60 173 173 0 0
513 IPC 60 60 174 174 0 0
24 Primary 60 60 175 175 0 0
24 Primary 60 60 176 176 0 0
24 Primary 60 60 177 177 0 0
24 Primary 60 60 178 178 0 0
24 Primary 60 60 179 179 0 0
24 Primary 60 60 180 180 0 0
24 Primary 60 60 181 181 0 0
24 Primary 60 60 182 182 0 0
24 Primary 60 60 183 183 0 0
24 Primary 60 60 184 184 0 0
24 Primary 60 60 185 185 0 0
24 Primary 60 60 186 186 0 0
24 Primary 60 60 187 187 0 0
24 Primary 60 60 188 188 0 0
24 Primary 60 60 189 189 0 0
24 Primary 60 60 190 190 0 0
24 Primary 60 60 191 191 0 0
24 Primary 60 60 192 192 0 0
24 Primary 60 60 193 193 0 0
24 Primary 60 60 194 194 0 0
24 Primary 60 60 195 195 0 0
24 Primary 60 60 196 196 0 0
24 Primary 60 60 197 197 0 0
24 Primary 60 60 198 198 0 0
24 Primary 60 60 199 199 0 0
24 Primary 60 60 200 200 0 0
24 Primary 60 60 201 201 0 0
24 Primary 60 60 202 202 0 0
24 Primary 60 60 203 203 0 0
520 IPC 60 60 204 204 0 0
520 IPC 60 60 205 205 0 0
520 IPC 60 60 206 206 0 0
520 IPC 60 60 207 207 0 0
520 IPC 60 60 208 208 0 0
520 IPC 60 60 209 209 0 0
520 IPC 60 60 210 210 0 0
520 IPC 60 60 211 211 0 0
520 IPC 60 60 212 212 0 0
23 Primary 60 60 213 213 0 0
23 Primary 60 60 214 214 0 0
23 Primary 60 60 215 215 0 0
23 Primary 60 60 216 216 0 0
23 Primary 60 60 217 217 0 0
23 Primary 60 60 218 218 0 0
23 Primary 60 60 219 219 0 0
23 Primary 60 60 220 220 0 0
23 Primary 60 60 221 221 0 0
23 Primary 60 60 222 222 0 0
23 Primary 60 60 223 223 0 0
23 Primary 60 60 224 224 0 0
23 Primary 60 60 225 225 0 0
23 Primary 60 60 226 226 0 0
23 Primary 60 60 227 227 0 0
23 Primary 60 60 228 228 0 0
23 Primary 60 60 229 229 0 0
23 Primary 60 60 230 230 0 0
23 Primary 60 60 231 231 0 0
23 Primary 60 60 232 232 0 0
23 Primary 60 60 233 233 0 0
23 Primary 60 60 234 234 0 0
23 Primary 60 60 235 235 0 0
23 Primary 60 60 236 236 0 0
23 Primary 60 60 237 237 0 0
23 Primary 60 60 238 238 0 0
23 Primary 60 60 239 239 0 0
23 Primary 60 60 240 240 0 0
23 Primary 60 60 241 241 0 0
528 IPC 60 60 242 242 0 0
528 IPC 60 60 243 243 0 0
528 IPC 60 60 244 244 0 0
528 IPC 60 60 245 245 0 0
528 IPC 60 60 246 246 0 0
528 IPC 60 60 247 247 0 0
528 IPC 60 60 248 248 0 0
528 IPC 60 60 249 249 0 0
528 IPC 60 60 250 250 0 0
22 Primary 60 60 251 251 0 0
22 Primary 60 60 252 252 0 0
22 Primary 60 60 253 253 0 0
22 Primary 60 60 254 254 0 0
22 Primary 60 60 255 255 0 0
22 Primary 60 60 256 256 0 0
22 Primary 60 60 257 257 0 0
22 Primary 60 60 258 258 0 0
22 Primary 60 60 259 259 0 0
22 Primary 60 60 260 260 0 0
22 Primary 60 60 261 261 0 0
22 Primary 60 60 262 262 0 0
22 Primary 60 60 263 263 0 0
22 Primary 60 60 264 264 0 0
22 Primary 60 60 265 265 0 0
22 Primary 60 60 266 266 0 0
22 Primary 60 60 267 267 0 0
22 Primary 60 60 268 268 0 0
22 Primary 60 60 269 269 0 0
22 Primary 60 60 270 270 0 0
22 Primary 60 60 271 271 0 0
22 Primary 60 60 272 272 0 0
22 Primary 60 60 273 273 0 0
22 Primary 60 60 274 274 0 0
22 Primary 60 60 275 275 0 0
22 Primary 60 60 276 276 0 0
22 Primary 60 60 277 277 0 0
22 Primary 60 60 278 278 0 0
536 IPC 60 60 279 279 0 0
536 IPC 60 60 280 280 0 0
536 IPC 60 60 281 281 0 0
536 IPC 60 60 282 282 0 0
536 IPC 60 60 283 283 0 0
536 IPC 60 60 284 284 0 0
536 IPC 60 60 285 285 0 0
536 IPC 60 60 286 286 0 0
536 IPC 60 60 287 287 0 0
592 IPC 61 61 35 35 0 0
592 IPC 61 61 36 36 0 0
592 IPC 61 61 37 37 0 0
592 IPC 61 61 38 38 0 0
592 IPC 61 61 39 39 0 0
592 IPC 61 61 40 40 0 0
592 IPC 61 61 41 41 0 0
592 IPC 61 61 42 42 0 0
592 IPC 61 61 43 43 0 0
3 Primary 61 61 44 44 0 0
3 Primary 61 61 45 45 0 0
3 Primary 61 61 46 46 0 0
3 Primary 61 61 47 47 0 0
3 Primary 61 61 48 48 0 0
3 Primary 61 61 49 49 0 0
3 Primary 61 61 50 50 0 0
3 Primary 61 61 51 51 0 0
3 Primary 61 61 52 52 0 0
3 Primary 61 61 53 53 0 0
3 Primary 61 61 54 54 0 0
3 Primary 61 61 55 55 0 0
3 Primary 61 61 56 56 0 0
3 Primary 61 61 57 57 0 0
3 Primary 61 61 58 58 0 0
3 Primary 61 61 59 59 0 0
3 Primary 61 61 60 60 0 0
3 Primary 61 61 61 61 0 0
3 Primary 61 61 62 62 0 0
3 Primary 61 61 63 63 0 0
3 Primary 61 61 64 64 0 0
3 Primary 61 61 65 65 0 0
3 Primary 61 61 66 66 0 0
3 Primary 61 61 67 67 0 0
3 Primary 61 61 68 68 0 0
490 IPC 61 61 69 69 0 0
490 IPC 61 61 70 70 0 0
490 IPC 61 61 71 71 0 0
490 IPC 61 61 72 72 0 0
491 IPC 61 61 73 73 0 0
491 IPC 61 61 74 74 0 0
491 IPC 61 61 75 75 0 0
491 IPC 61 61 76 76 0 0
492 IPC 61 61 77 77 0 0
492 IPC 61 61 78 78 0 0
492 IPC 61 61 79 79 0 0
492 IPC 61 61 80 80 0 0
492 IPC 61 61 81 81 0 0
492 IPC 61 61 82 82 0 0
492 IPC 61 61 83 83 0 0
492 IPC 61 61 84 84 0 0
494 IPC 61 61 85 85 0 0
494 IPC 61 61 86 86 0 0
494 IPC 61 61 87 87 0 0
494 IPC 61 61 88 88 0 0
494 IPC 61 61 89 89 0 0
494 IPC 61 61 90 90 0 0
494 IPC 61 61 91 91 0 0
495 IPC 61 61 92 92 0 0
495 IPC 61 61 93 93 0 0
495 IPC 61 61 94 94 0 0
495 IPC 61 61 95 95 0 0
495 IPC 61 61 96 96 0 0
495 IPC 61 61 97 97 0 0
498 IPC 61 61 98 98 0 0
498 IPC 61 61 99 99 0 0
498 IPC 61 61 100 100 0 0
498 IPC 61 61 101 101 0 0
498 IPC 61 61 102 102 0 0
498 IPC 61 61 103 103 0 0
498 IPC 61 61 104 104 0 0
499 IPC 61 61 105 105 0 0
499 IPC 61 61 106 106 0 0
499 IPC 61 61 107 107 0 0
499 IPC 61 61 108 108 0 0
499 IPC 61 61 109 109 0 0
499 IPC 61 61 110 110 0 0
15 Primary 61 61 111 111 0 0
15 Primary 61 61 112 112 0 0
15 Primary 61 61 113 113 0 0
15 Primary 61 61 114 114 0 0
15 Primary 61 61 115 115 0 0
15 Primary 61 61 116 116 0 0
15 Primary 61 61 117 117 0 0
15 Primary 61 61 118 118 0 0
15 Primary 61 61 119 119 0 0
15 Primary 61 61 120 120 0 0
15 Primary 61 61 121 121 0 0
15 Primary 61 61 122 122 0 0
15 Primary 61 61 123 123 0 0
502 IPC 61 61 124 124 0 0
502 IPC 61 61 125 125 0 0
502 IPC 61 61 126 126 0 0
502 IPC 61 61 127 127 0 0
502 IPC 61 61 128 128 0 0
502 IPC 61 61 129 129 0 0
504 IPC 61 61 130 130 0 0
504 IPC 61 61 131 131 0 0
504 IPC 61 61 132 132 0 0
504 IPC 61 61 133 133 0 0
504 IPC 61 61 134 134 0 0
504 IPC 61 61 135 135 0 0
504 IPC 61 61 136 136 0 0
504 IPC 61 61 137 137 0 0
16 Primary 61 61 138 138 0 0
16 Primary 61 61 139 139 0 0
16 Primary 61 61 140 140 0 0
16 Primary 61 61 141 141 0 0
16 Primary 61 61 142 142 0 0
16 Primary 61 61 143 143 0 0
16 Primary 61 61 144 144 0 0
16 Primary 61 61 145 145 0 0
16 Primary 61 61 146 146 0 0
16 Primary 61 61 147 147 0 0
16 Primary 61 61 148 148 0 0
16 Primary 61 61 149 149 0 0
16 Primary 61 61 150 150 0 0
16 Primary 61 61 151 151 0 0
16 Primary 61 61 152 152 0 0
16 Primary 61 61 153 153 0 0
16 Primary 61 61 154 154 0 0
16 Primary 61 61 155 155 0 0
16 Primary 61 61 156 156 0 0
16 Primary 61 61 157 157 0 0
16 Primary 61 61 158 158 0 0
16 Primary 61 61 159 159 0 0
16 Primary 61 61 160 160 0 0
16 Primary 61 61 161 161 0 0
16 Primary 61 61 162 162 0 0
16 Primary 61 61 163 163 0 0
16 Primary 61 61 164 164 0 0
16 Primary 61 61 165 165 0 0
16 Primary 61 61 166 166 0 0
512 IPC 61 61 167 167 0 0
512 IPC 61 61 168 168 0 0
512 IPC 61 61 169 169 0 0
512 IPC 61 61 170 170 0 0
512 IPC 61 61 171 171 0 0
512 IPC 61 61 172 172 0 0
512 IPC 61 61 173 173 0 0
512 IPC 61 61 174 174 0 0
24 Primary 61 61 175 175 0 0
24 Primary 61 61 176 176 0 0
24 Primary 61 61 177 177 0 0
24 Primary 61 61 178 178 0 0
24 Primary 61 61 179 179 0 0
24 Primary 61 61 180 180 0 0
24 Primary 61 61 181 181 0 0
24 Primary 61 61 182 182 0 0
24 Primary 61 61 183 183 0 0
24 Primary 61 61 184 184 0 0
24 Primary 61 61 185 185 0 0
24 Primary 61 61 186 186 0 0
24 Primary 61 61 187 187 0 0
24 Primary 61 61 188 188 0 0
24 Primary 61 61 189 189 0 0
24 Primary 61 61 190 190 0 0
24 Primary 61 61 191 191 0 0
24 Primary 61 61 192 192 0 0
24 Primary 61 61 193 193 0 0
24 Primary 61 61 194 194 0 0
24 Primary 61 61 195 195 0 0
24 Primary 61 61 196 196 0 0
24 Primary 61 61 197 197 0 0
24 Primary 61 61 198 198 0 0
24 Primary 61 61 199 199 0 0
24 Primary 61 61 200 200 0 0
24 Primary 61 61 201 201 0 0
24 Primary 61 61 202 202 0 0
24 Primary 61 61 203 203 0 0
520 IPC 61 61 204 204 0 0
520 IPC 61 61 205 205 0 0
520 IPC 61 61 206 206 0 0
520 IPC 61 61 207 207 0 0
520 IPC 61 61 208 208 0 0
520 IPC 61 61 209 209 0 0
520 IPC 61 61 210 210 0 0
520 IPC 61 61 211 211 0 0
520 IPC 61 61 212 212 0 0
23 Primary 61 61 213 213 0 0
23 Primary 61 61 214 214 0 0
23 Primary 61 61 215 215 0 0
23 Primary 61 61 216 216 0 0
23 Primary 61 61 217 217 0 0
23 Primary 61 61 218 218 0 0
23 Primary 61 61 219 219 0 0
23 Primary 61 61 220 220 0 0
23 Primary 61 61 221 221 0 0
23 Primary 61 61 222 222 0 0
23 Primary 61 61 223 223 0 0
23 Primary 61 61 224 224 0 0
23 Primary 61 61 225 225 0 0
23 Primary 61 61 226 226 0 0
23 Primary 61 61 227 227 0 0
23 Primary 61 61 228 228 0 0
23 Primary 61 61 229 229 0 0
23 Primary 61 61 230 230 0 0
23 Primary 61 61 231 231 0 0
23 Primary 61 61 232 232 0 0
23 Primary 61 61 233 233 0 0
23 Primary 61 61 234 234 0 0
23 Primary 61 61 235 235 0 0
23 Primary 61 61 236 236 0 0
23 Primary 61 61 237 237 0 0
23 Primary 61 61 238 238 0 0
23 Primary 61 61 239 239 0 0
23 Primary 61 61 240 240 0 0
23 Primary 61 61 241 241 0 0
528 IPC 61 61 242 242 0 0
528 IPC 61 61 243 243 0 0
528 IPC 61 61 244 244 0 0
528 IPC 61 61 245 245 0 0
528 IPC 61 61 246 246 0 0
528 IPC 61 61 247 247 0 0
528 IPC 61 61 248 248 0 0
528 IPC 61 61 249 249 0 0
528 IPC 61 61 250 250 0 0
22 Primary 61 61 251 251 0 0
22 Primary 61 61 252 252 0 0
22 Primary 61 61 253 253 0 0
22 Primary 61 61 254 254 0 0
22 Primary 61 61 255 255 0 0
22 Primary 61 61 256 256 0 0
22 Primary 61 61 257 257 0 0
22 Primary 61 61 258 258 0 0
22 Primary 61 61 259 259 0 0
22 Primary 61 61 260 260 0 0
22 Primary 61 61 261 261 0 0
22 Primary 61 61 262 262 0 0
22 Primary 61 61 263 263 0 0
22 Primary 61 61 264 264 0 0
22 Primary 61 61 265 265 0 0
22 Primary 61 61 266 266 0 0
22 Primary 61 61 267 267 0 0
22 Primary 61 61 268 268 0 0
22 Primary 61 61 269 269 0 0
22 Primary 61 61 270 270 0 0
22 Primary 61 61 271 271 0 0
22 Primary 61 61 272 272 0 0
22 Primary 61 61 273 273 0 0
22 Primary 61 61 274 274 0 0
22 Primary 61 61 275 275 0 0
22 Primary 61 61 276 276 0 0
22 Primary 61 61 277 277 0 0
22 Primary 61 61 278 278 0 0
536 IPC 61 61 279 279 0 0
536 IPC 61 61 280 280 0 0
536 IPC 61 61 281 281 0 0
536 IPC 61 61 282 282 0 0
536 IPC 61 61 283 283 0 0
536 IPC 61 61 284 284 0 0
536 IPC 61 61 285 285 0 0
536 IPC 61 61 286 286 0 0
536 IPC 61 61 287 287 0 0
592 IPC 62 62 35 35 0 0
592 IPC 62 62 36 36 0 0
592 IPC 62 62 37 37 0 0
592 IPC 62 62 38 38 0 0
592 IPC 62 62 39 39 0 0
592 IPC 62 62 40 40 0 0
592 IPC 62 62 41 41 0 0
592 IPC 62 62 42 42 0 0
592 IPC 62 62 43 43 0 0
3 Primary 62 62 44 44 0 0
3 Primary 62 62 45 45 0 0
3 Primary 62 62 46 46 0 0
3 Primary 62 62 47 47 0 0
3 Primary 62 62 48 48 0 0
3 Primary 62 62 49 49 0 0
3 Primary 62 62 50 50 0 0
3 Primary 62 62 51 51 0 0
3 Primary 62 62 52 52 0 0
3 Primary 62 62 53 53 0 0
3 Primary 62 62 54 54 0 0
3 Primary 62 62 55 55 0 0
3 Primary 62 62 56 56 0 0
3 Primary 62 62 57 57 0 0
3 Primary 62 62 58 58 0 0
3 Primary 62 62 59 59 0 0
3 Primary 62 62 60 60 0 0
3 Primary 62 62 61 61 0 0
3 Primary 62 62 62 62 0 0
3 Primary 62 62 63 63 0 0
3 Primary 62 62 64 64 0 0
489 IPC 62 62 65 65 0 0
3 Primary 62 62 66 66 0 0
490 IPC 62 62 67 67 0 0
490 IPC 62 62 68 68 0 0
490 IPC 62 62 69 69 0 0
490 IPC 62 62 70 70 0 0
490 IPC 62 62 71 71 0 0
490 IPC 62 62 72 72 0 0
490 IPC 62 62 73 73 0 0
491 IPC 62 62 74 74 0 0
491 IPC 62 62 75 75 0 0
491 IPC 62 62 76 76 0 0
492 IPC 62 62 77 77 0 0
492 IPC 62 62 78 78 0 0
492 IPC 62 62 79 79 0 0
492 IPC 62 62 80 80 0 0
492 IPC 62 62 81 81 0 0
492 IPC 62 62 82 82 0 0
492 IPC 62 62 83 83 0 0
494 IPC 62 62 84 84 0 0
494 IPC 62 62 85 85 0 0
494 IPC 62 62 86 86 0 0
494 IPC 62 62 87 87 0 0
494 IPC 62 62 88 88 0 0
494 IPC 62 62 89 89 0 0
494 IPC 62 62 90 90 0 0
494 IPC 62 62 91 91 0 0
495 IPC 62 62 92 92 0 0
495 IPC 62 62 93 93 0 0
495 IPC 62 62 94 94 0 0
495 IPC 62 62 95 95 0 0
495 IPC 62 62 96 96 0 0
495 IPC 62 62 97 97 0 0
498 IPC 62 62 98 98 0 0
498 IPC 62 62 99 99 0 0
498 IPC 62 62 100 100 0 0
498 IPC 62 62 101 101 0 0
498 IPC 62 62 102 102 0 0
498 IPC 62 62 103 103 0 0
498 IPC 62 62 104 104 0 0
499 IPC 62 62 105 105 0 0
499 IPC 62 62 106 106 0 0
499 IPC 62 62 107 107 0 0
499 IPC 62 62 108 108 0 0
15 Primary 62 62 109 109 0 0
15 Primary 62 62 110 110 0 0
15 Primary 62 62 111 111 0 0
15 Primary 62 62 112 112 0 0
15 Primary 62 62 113 113 0 0
15 Primary 62 62 114 114 0 0
15 Primary 62 62 115 115 0 0
15 Primary 62 62 116 116 0 0
15 Primary 62 62 117 117 0 0
15 Primary 62 62 118 118 0 0
15 Primary 62 62 119 119 0 0
15 Primary 62 62 120 120 0 0
15 Primary 62 62 121 121 0 0
15 Primary 62 62 122 122 0 0
15 Primary 62 62 123 123 0 0
15 Primary 62 62 124 124 0 0
15 Primary 62 62 125 125 0 0
502 IPC 62 62 126 126 0 0
502 IPC 62 62 127 127 0 0
502 IPC 62 62 128 128 0 0
502 IPC 62 62 129 129 0 0
504 IPC 62 62 130 130 0 0
504 IPC 62 62 131 131 0 0
504 IPC 62 62 132 132 0 0
504 IPC 62 62 133 133 0 0
504 IPC 62 62 134 134 0 0
504 IPC 62 62 135 135 0 0
504 IPC 62 62 136 136 0 0
504 IPC 62 62 137 137 0 0
16 Primary 62 62 138 138 0 0
16 Primary 62 62 139 139 0 0
16 Primary 62 62 140 140 0 0
16 Primary 62 62 141 141 0 0
16 Primary 62 62 142 142 0 0
16 Primary 62 62 143 143 0 0
16 Primary 62 62 144 144 0 0
16 Primary 62 62 145 145 0 0
16 Primary 62 62 146 146 0 0
16 Primary 62 62 147 147 0 0
16 Primary 62 62 148 148 0 0
16 Primary 62 62 149 149 0 0
16 Primary 62 62 150 150 0 0
16 Primary 62 62 151 151 0 0
16 Primary 62 62 152 152 0 0
16 Primary 62 62 153 153 0 0
16 Primary 62 62 154 154 0 0
16 Primary 62 62 155 155 0 0
16 Primary 62 62 156 156 0 0
16 Primary 62 62 157 157 0 0
16 Primary 62 62 158 158 0 0
16 Primary 62 62 159 159 0 0
16 Primary 62 62 160 160 0 0
16 Primary 62 62 161 161 0 0
16 Primary 62 62 162 162 0 0
16 Primary 62 62 163 163 0 0
16 Primary 62 62 164 164 0 0
16 Primary 62 62 165 165 0 0
16 Primary 62 62 166 166 0 0
512 IPC 62 62 167 167 0 0
512 IPC 62 62 168 168 0 0
512 IPC 62 62 169 169 0 0
512 IPC 62 62 170 170 0 0
512 IPC 62 62 171 171 0 0
512 IPC 62 62 172 172 0 0
512 IPC 62 62 173 173 0 0
512 IPC 62 62 174 174 0 0
24 Primary 62 62 175 175 0 0
24 Primary 62 62 176 176 0 0
24 Primary 62 62 177 177 0 0
24 Primary 62 62 178 178 0 0
24 Primary 62 62 179 179 0 0
24 Primary 62 62 180 180 0 0
24 Primary 62 62 181 181 0 0
24 Primary 62 62 182 182 0 0
24 Primary 62 62 183 183 0 0
24 Primary 62 62 184 184 0 0
24 Primary 62 62 185 185 0 0
24 Primary 62 62 186 186 0 0
24 Primary 62 62 187 187 0 0
24 Primary 62 62 188 188 0 0
24 Primary 62 62 189 189 0 0
24 Primary 62 62 190 190 0 0
24 Primary 62 62 191 191 0 0
24 Primary 62 62 192 192 0 0
24 Primary 62 62 193 193 0 0
24 Primary 62 62 194 194 0 0
24 Primary 62 62 195 195 0 0
24 Primary 62 62 196 196 0 0
24 Primary 62 62 197 197 0 0
24 Primary 62 62 198 198 0 0
24 Primary 62 62 199 199 0 0
24 Primary 62 62 200 200 0 0
24 Primary 62 62 201 201 0 0
24 Primary 62 62 202 202 0 0
24 Primary 62 62 203 203 0 0
519 IPC 62 62 204 204 0 0
519 IPC 62 62 205 205 0 0
519 IPC 62 62 206 206 0 0
519 IPC 62 62 207 207 0 0
519 IPC 62 62 208 208 0 0
519 IPC 62 62 209 209 0 0
520 IPC 62 62 210 210 0 0
520 IPC 62 62 211 211 0 0
520 IPC 62 62 212 212 0 0
23 Primary 62 62 213 213 0 0
23 Primary 62 62 214 214 0 0
23 Primary 62 62 215 215 0 0
23 Primary 62 62 216 216 0 0
23 Primary 62 62 217 217 0 0
23 Primary 62 62 218 218 0 0
23 Primary 62 62 219 219 0 0
23 Primary 62 62 220 220 0 0
23 Primary 62 62 221 221 0 0
23 Primary 62 62 222 222 0 0
23 Primary 62 62 223 223 0 0
23 Primary 62 62 224 224 0 0
23 Primary 62 62 225 225 0 0
23 Primary 62 62 226 226 0 0
23 Primary 62 62 227 227 0 0
23 Primary 62 62 228 228 0 0
23 Primary 62 62 229 229 0 0
23 Primary 62 62 230 230 0 0
23 Primary 62 62 231 231 0 0
23 Primary 62 62 232 232 0 0
23 Primary 62 62 233 233 0 0
23 Primary 62 62 234 234 0 0
23 Primary 62 62 235 235 0 0
23 Primary 62 62 236 236 0 0
23 Primary 62 62 237 237 0 0
23 Primary 62 62 238 238 0 0
23 Primary 62 62 239 239 0 0
23 Primary 62 62 240 240 0 0
23 Primary 62 62 241 241 0 0
527 IPC 62 62 242 242 0 0
527 IPC 62 62 243 243 0 0
527 IPC 62 62 244 244 0 0
527 IPC 62 62 245 245 0 0
527 IPC 62 62 246 246 0 0
528 IPC 62 62 247 247 0 0
528 IPC 62 62 248 248 0 0
528 IPC 62 62 249 249 0 0
528 IPC 62 62 250 250 0 0
22 Primary 62 62 251 251 0 0
22 Primary 62 62 252 252 0 0
22 Primary 62 62 253 253 0 0
22 Primary 62 62 254 254 0 0
22 Primary 62 62 255 255 0 0
22 Primary 62 62 256 256 0 0
22 Primary 62 62 257 257 0 0
22 Primary 62 62 258 258 0 0
22 Primary 62 62 259 259 0 0
22 Primary 62 62 260 260 0 0
22 Primary 62 62 261 261 0 0
22 Primary 62 62 262 262 0 0
22 Primary 62 62 263 263 0 0
22 Primary 62 62 264 264 0 0
22 Primary 62 62 265 265 0 0
22 Primary 62 62 266 266 0 0
22 Primary 62 62 267 267 0 0
22 Primary 62 62 268 268 0 0
22 Primary 62 62 269 269 0 0
22 Primary 62 62 270 270 0 0
22 Primary 62 62 271 271 0 0
22 Primary 62 62 272 272 0 0
22 Primary 62 62 273 273 0 0
22 Primary 62 62 274 274 0 0
22 Primary 62 62 275 275 0 0
22 Primary 62 62 276 276 0 0
22 Primary 62 62 277 277 0 0
22 Primary 62 62 278 278 0 0
536 IPC 62 62 279 279 0 0
536 IPC 62 62 280 280 0 0
536 IPC 62 62 281 281 0 0
536 IPC 62 62 282 282 0 0
536 IPC 62 62 283 283 0 0
536 IPC 62 62 284 284 0 0
536 IPC 62 62 285 285 0 0
536 IPC 62 62 286 286 0 0
536 IPC 62 62 287 287 0 0
592 IPC 63 63 36 36 0 0
482 IPC 63 63 37 37 0 0
482 IPC 63 63 38 38 0 0
592 IPC 63 63 39 39 0 0
592 IPC 63 63 40 40 0 0
592 IPC 63 63 41 41 0 0
592 IPC 63 63 42 42 0 0
592 IPC 63 63 43 43 0 0
592 IPC 63 63 44 44 0 0
483 IPC 63 63 45 45 0 0
3 Primary 63 63 46 46 0 0
3 Primary 63 63 47 47 0 0
3 Primary 63 63 48 48 0 0
3 Primary 63 63 49 49 0 0
3 Primary 63 63 50 50 0 0
3 Primary 63 63 51 51 0 0
3 Primary 63 63 52 52 0 0
3 Primary 63 63 53 53 0 0
3 Primary 63 63 54 54 0 0
3 Primary 63 63 55 55 0 0
3 Primary 63 63 56 56 0 0
3 Primary 63 63 57 57 0 0
3 Primary 63 63 58 58 0 0
3 Primary 63 63 59 59 0 0
3 Primary 63 63 60 60 0 0
3 Primary 63 63 61 61 0 0
3 Primary 63 63 62 62 0 0
3 Primary 63 63 63 63 0 0
489 IPC 63 63 64 64 0 0
489 IPC 63 63 65 65 0 0
490 IPC 63 63 66 66 0 0
490 IPC 63 63 67 67 0 0
490 IPC 63 63 68 68 0 0
490 IPC 63 63 69 69 0 0
490 IPC 63 63 70 70 0 0
490 IPC 63 63 71 71 0 0
490 IPC 63 63 72 72 0 0
490 IPC 63 63 73 73 0 0
490 IPC 63 63 74 74 0 0
491 IPC 63 63 75 75 0 0
491 IPC 63 63 76 76 0 0
492 IPC 63 63 77 77 0 0
492 IPC 63 63 78 78 0 0
492 IPC 63 63 79 79 0 0
492 IPC 63 63 80 80 0 0
492 IPC 63 63 81 81 0 0
492 IPC 63 63 82 82 0 0
492 IPC 63 63 83 83 0 0
494 IPC 63 63 84 84 0 0
494 IPC 63 63 85 85 0 0
494 IPC 63 63 86 86 0 0
494 IPC 63 63 87 87 0 0
494 IPC 63 63 88 88 0 0
494 IPC 63 63 89 89 0 0
494 IPC 63 63 90 90 0 0
494 IPC 63 63 91 91 0 0
495 IPC 63 63 92 92 0 0
495 IPC 63 63 93 93 0 0
495 IPC 63 63 94 94 0 0
495 IPC 63 63 95 95 0 0
495 IPC 63 63 96 96 0 0
495 IPC 63 63 97 97 0 0
496 IPC 63 63 98 98 0 0
496 IPC 63 63 99 99 0 0
498 IPC 63 63 100 100 0 0
498 IPC 63 63 101 101 0 0
498 IPC 63 63 102 102 0 0
498 IPC 63 63 103 103 0 0
498 IPC 63 63 104 104 0 0
498 IPC 63 63 105 105 0 0
499 IPC 63 63 106 106 0 0
499 IPC 63 63 107 107 0 0
15 Primary 63 63 108 108 0 0
15 Primary 63 63 109 109 0 0
15 Primary 63 63 110 110 0 0
15 Primary 63 63 111 111 0 0
15 Primary 63 63 112 112 0 0
15 Primary 63 63 113 113 0 0
15 Primary 63 63 114 114 0 0
15 Primary 63 63 115 115 0 0
15 Primary 63 63 116 116 0 0
15 Primary 63 63 117 117 0 0
15 Primary 63 63 118 118 0 0
15 Primary 63 63 119 119 0 0
15 Primary 63 63 120 120 0 0
15 Primary 63 63 121 121 0 0
15 Primary 63 63 122 122 0 0
15 Primary 63 63 123 123 0 0
15 Primary 63 63 124 124 0 0
15 Primary 63 63 125 125 0 0
15 Primary 63 63 126 126 0 0
502 IPC 63 63 127 127 0 0
502 IPC 63 63 128 128 0 0
502 IPC 63 63 129 129 0 0
504 IPC 63 63 130 130 0 0
504 IPC 63 63 131 131 0 0
504 IPC 63 63 132 132 0 0
504 IPC 63 63 133 133 0 0
504 IPC 63 63 134 134 0 0
504 IPC 63 63 135 135 0 0
504 IPC 63 63 136 136 0 0
504 IPC 63 63 137 137 0 0
16 Primary 63 63 138 138 0 0
16 Primary 63 63 139 139 0 0
16 Primary 63 63 140 140 0 0
16 Primary 63 63 141 141 0 0
16 Primary 63 63 142 142 0 0
16 Primary 63 63 143 143 0 0
16 Primary 63 63 144 144 0 0
16 Primary 63 63 145 145 0 0
16 Primary 63 63 146 146 0 0
16 Primary 63 63 147 147 0 0
16 Primary 63 63 148 148 0 0
16 Primary 63 63 149 149 0 0
16 Primary 63 63 150 150 0 0
16 Primary 63 63 151 151 0 0
16 Primary 63 63 152 152 0 0
16 Primary 63 63 153 153 0 0
16 Primary 63 63 154 154 0 0
16 Primary 63 63 155 155 0 0
16 Primary 63 63 156 156 0 0
16 Primary 63 63 157 157 0 0
16 Primary 63 63 158 158 0 0
16 Primary 63 63 159 159 0 0
16 Primary 63 63 160 160 0 0
16 Primary 63 63 161 161 0 0
16 Primary 63 63 162 162 0 0
16 Primary 63 63 163 163 0 0
16 Primary 63 63 164 164 0 0
16 Primary 63 63 165 165 0 0
16 Primary 63 63 166 166 0 0
512 IPC 63 63 167 167 0 0
512 IPC 63 63 168 168 0 0
512 IPC 63 63 169 169 0 0
512 IPC 63 63 170 170 0 0
512 IPC 63 63 171 171 0 0
512 IPC 63 63 172 172 0 0
512 IPC 63 63 173 173 0 0
512 IPC 63 63 174 174 0 0
24 Primary 63 63 175 175 0 0
24 Primary 63 63 176 176 0 0
24 Primary 63 63 177 177 0 0
24 Primary 63 63 178 178 0 0
24 Primary 63 63 179 179 0 0
24 Primary 63 63 180 180 0 0
24 Primary 63 63 181 181 0 0
24 Primary 63 63 182 182 0 0
24 Primary 63 63 183 183 0 0
24 Primary 63 63 184 184 0 0
24 Primary 63 63 185 185 0 0
24 Primary 63 63 186 186 0 0
24 Primary 63 63 187 187 0 0
24 Primary 63 63 188 188 0 0
24 Primary 63 63 189 189 0 0
24 Primary 63 63 190 190 0 0
24 Primary 63 63 191 191 0 0
24 Primary 63 63 192 192 0 0
24 Primary 63 63 193 193 0 0
24 Primary 63 63 194 194 0 0
24 Primary 63 63 195 195 0 0
24 Primary 63 63 196 196 0 0
24 Primary 63 63 197 197 0 0
24 Primary 63 63 198 198 0 0
24 Primary 63 63 199 199 0 0
24 Primary 63 63 200 200 0 0
24 Primary 63 63 201 201 0 0
24 Primary 63 63 202 202 0 0
24 Primary 63 63 203 203 0 0
519 IPC 63 63 204 204 0 0
519 IPC 63 63 205 205 0 0
519 IPC 63 63 206 206 0 0
519 IPC 63 63 207 207 0 0
519 IPC 63 63 208 208 0 0
519 IPC 63 63 209 209 0 0
519 IPC 63 63 210 210 0 0
519 IPC 63 63 211 211 0 0
520 IPC 63 63 212 212 0 0
23 Primary 63 63 213 213 0 0
23 Primary 63 63 214 214 0 0
23 Primary 63 63 215 215 0 0
23 Primary 63 63 216 216 0 0
23 Primary 63 63 217 217 0 0
23 Primary 63 63 218 218 0 0
23 Primary 63 63 219 219 0 0
23 Primary 63 63 220 220 0 0
23 Primary 63 63 221 221 0 0
23 Primary 63 63 222 222 0 0
23 Primary 63 63 223 223 0 0
23 Primary 63 63 224 224 0 0
23 Primary 63 63 225 225 0 0
23 Primary 63 63 226 226 0 0
23 Primary 63 63 227 227 0 0
23 Primary 63 63 228 228 0 0
23 Primary 63 63 229 229 0 0
23 Primary 63 63 230 230 0 0
23 Primary 63 63 231 231 0 0
23 Primary 63 63 232 232 0 0
23 Primary 63 63 233 233 0 0
23 Primary 63 63 234 234 0 0
23 Primary 63 63 235 235 0 0
23 Primary 63 63 236 236 0 0
23 Primary 63 63 237 237 0 0
23 Primary 63 63 238 238 0 0
23 Primary 63 63 239 239 0 0
23 Primary 63 63 240 240 0 0
527 IPC 63 63 241 241 0 0
527 IPC 63 63 242 242 0 0
527 IPC 63 63 243 243 0 0
527 IPC 63 63 244 244 0 0
527 IPC 63 63 245 245 0 0
527 IPC 63 63 246 246 0 0
527 IPC 63 63 247 247 0 0
527 IPC 63 63 248 248 0 0
528 IPC 63 63 249 249 0 0
22 Primary 63 63 250 250 0 0
22 Primary 63 63 251 251 0 0
22 Primary 63 63 252 252 0 0
22 Primary 63 63 253 253 0 0
22 Primary 63 63 254 254 0 0
22 Primary 63 63 255 255 0 0
22 Primary 63 63 256 256 0 0
22 Primary 63 63 257 257 0 0
22 Primary 63 63 258 258 0 0
22 Primary 63 63 259 259 0 0
22 Primary 63 63 260 260 0 0
22 Primary 63 63 261 261 0 0
22 Primary 63 63 262 262 0 0
22 Primary 63 63 263 263 0 0
22 Primary 63 63 264 264 0 0
22 Primary 63 63 265 265 0 0
22 Primary 63 63 266 266 0 0
22 Primary 63 63 267 267 0 0
22 Primary 63 63 268 268 0 0
22 Primary 63 63 269 269 0 0
22 Primary 63 63 270 270 0 0
22 Primary 63 63 271 271 0 0
22 Primary 63 63 272 272 0 0
22 Primary 63 63 273 273 0 0
22 Primary 63 63 274 274 0 0
22 Primary 63 63 275 275 0 0
22 Primary 63 63 276 276 0 0
22 Primary 63 63 277 277 0 0
424 IPC 63 63 278 278 0 0
424 IPC 63 63 279 279 0 0
536 IPC 63 63 280 280 0 0
536 IPC 63 63 281 281 0 0
536 IPC 63 63 282 282 0 0
536 IPC 63 63 283 283 0 0
536 IPC 63 63 284 284 0 0
536 IPC 63 63 285 285 0 0
536 IPC 63 63 286 286 0 0
536 IPC 63 63 287 287 0 0
482 IPC 64 64 35 35 0 0
482 IPC 64 64 36 36 0 0
482 IPC 64 64 37 37 0 0
482 IPC 64 64 38 38 0 0
482 IPC 64 64 39 39 0 0
482 IPC 64 64 40 40 0 0
482 IPC 64 64 41 41 0 0
592 IPC 64 64 42 42 0 0
592 IPC 64 64 43 43 0 0
483 IPC 64 64 44 44 0 0
483 IPC 64 64 45 45 0 0
483 IPC 64 64 46 46 0 0
3 Primary 64 64 47 47 0 0
3 Primary 64 64 48 48 0 0
3 Primary 64 64 49 49 0 0
3 Primary 64 64 50 50 0 0
3 Primary 64 64 51 51 0 0
3 Primary 64 64 52 52 0 0
3 Primary 64 64 53 53 0 0
3 Primary 64 64 54 54 0 0
3 Primary 64 64 55 55 0 0
3 Primary 64 64 56 56 0 0
3 Primary 64 64 57 57 0 0
3 Primary 64 64 58 58 0 0
3 Primary 64 64 59 59 0 0
489 IPC 64 64 60 60 0 0
489 IPC 64 64 61 61 0 0
489 IPC 64 64 62 62 0 0
489 IPC 64 64 63 63 0 0
489 IPC 64 64 64 64 0 0
489 IPC 64 64 65 65 0 0
490 IPC 64 64 66 66 0 0
490 IPC 64 64 67 67 0 0
490 IPC 64 64 68 68 0 0
490 IPC 64 64 69 69 0 0
490 IPC 64 64 70 70 0 0
490 IPC 64 64 71 71 0 0
490 IPC 64 64 72 72 0 0
490 IPC 64 64 73 73 0 0
490 IPC 64 64 74 74 0 0
491 IPC 64 64 75 75 0 0
491 IPC 64 64 76 76 0 0
491 IPC 64 64 77 77 0 0
492 IPC 64 64 78 78 0 0
492 IPC 64 64 79 79 0 0
492 IPC 64 64 80 80 0 0
492 IPC 64 64 81 81 0 0
492 IPC 64 64 82 82 0 0
492 IPC 64 64 83 83 0 0
494 IPC 64 64 84 84 0 0
494 IPC 64 64 85 85 0 0
494 IPC 64 64 86 86 0 0
494 IPC 64 64 87 87 0 0
494 IPC 64 64 88 88 0 0
494 IPC 64 64 89 89 0 0
494 IPC 64 64 90 90 0 0
494 IPC 64 64 91 91 0 0
495 IPC 64 64 92 92 0 0
495 IPC 64 64 93 93 0 0
495 IPC 64 64 94 94 0 0
495 IPC 64 64 95 95 0 0
495 IPC 64 64 96 96 0 0
496 IPC 64 64 97 97 0 0
496 IPC 64 64 98 98 0 0
496 IPC 64 64 99 99 0 0
496 IPC 64 64 100 100 0 0
496 IPC 64 64 101 101 0 0
498 IPC 64 64 102 102 0 0
498 IPC 64 64 103 103 0 0
498 IPC 64 64 104 104 0 0
498 IPC 64 64 105 105 0 0
15 Primary 64 64 106 106 0 0
15 Primary 64 64 107 107 0 0
15 Primary 64 64 108 108 0 0
15 Primary 64 64 109 109 0 0
15 Primary 64 64 110 110 0 0
15 Primary 64 64 111 111 0 0
15 Primary 64 64 112 112 0 0
15 Primary 64 64 113 113 0 0
15 Primary 64 64 114 114 0 0
15 Primary 64 64 115 115 0 0
15 Primary 64 64 116 116 0 0
15 Primary 64 64 117 117 0 0
15 Primary 64 64 118 118 0 0
15 Primary 64 64 119 119 0 0
15 Primary 64 64 120 120 0 0
15 Primary 64 64 121 121 0 0
15 Primary 64 64 122 122 0 0
15 Primary 64 64 123 123 0 0
15 Primary 64 64 124 124 0 0
15 Primary 64 64 125 125 0 0
15 Primary 64 64 126 126 0 0
15 Primary 64 64 127 127 0 0
502 IPC 64 64 128 128 0 0
502 IPC 64 64 129 129 0 0
504 IPC 64 64 130 130 0 0
504 IPC 64 64 131 131 0 0
504 IPC 64 64 132 132 0 0
504 IPC 64 64 133 133 0 0
504 IPC 64 64 134 134 0 0
504 IPC 64 64 135 135 0 0
504 IPC 64 64 136 136 0 0
504 IPC 64 64 137 137 0 0
16 Primary 64 64 138 138 0 0
16 Primary 64 64 139 139 0 0
16 Primary 64 64 140 140 0 0
16 Primary 64 64 141 141 0 0
16 Primary 64 64 142 142 0 0
16 Primary 64 64 143 143 0 0
16 Primary 64 64 144 144 0 0
16 Primary 64 64 145 145 0 0
16 Primary 64 64 146 146 0 0
16 Primary 64 64 147 147 0 0
16 Primary 64 64 148 148 0 0
16 Primary 64 64 149 149 0 0
16 Primary 64 64 150 150 0 0
16 Primary 64 64 151 151 0 0
16 Primary 64 64 152 152 0 0
16 Primary 64 64 153 153 0 0
16 Primary 64 64 154 154 0 0
16 Primary 64 64 155 155 0 0
16 Primary 64 64 156 156 0 0
16 Primary 64 64 157 157 0 0
16 Primary 64 64 158 158 0 0
16 Primary 64 64 159 159 0 0
16 Primary 64 64 160 160 0 0
16 Primary 64 64 161 161 0 0
16 Primary 64 64 162 162 0 0
16 Primary 64 64 163 163 0 0
16 Primary 64 64 164 164 0 0
16 Primary 64 64 165 165 0 0
16 Primary 64 64 166 166 0 0
512 IPC 64 64 167 167 0 0
512 IPC 64 64 168 168 0 0
512 IPC 64 64 169 169 0 0
512 IPC 64 64 170 170 0 0
512 IPC 64 64 171 171 0 0
512 IPC 64 64 172 172 0 0
512 IPC 64 64 173 173 0 0
512 IPC 64 64 174 174 0 0
24 Primary 64 64 175 175 0 0
24 Primary 64 64 176 176 0 0
24 Primary 64 64 177 177 0 0
24 Primary 64 64 178 178 0 0
24 Primary 64 64 179 179 0 0
24 Primary 64 64 180 180 0 0
24 Primary 64 64 181 181 0 0
24 Primary 64 64 182 182 0 0
24 Primary 64 64 183 183 0 0
24 Primary 64 64 184 184 0 0
24 Primary 64 64 185 185 0 0
24 Primary 64 64 186 186 0 0
24 Primary 64 64 187 187 0 0
24 Primary 64 64 188 188 0 0
24 Primary 64 64 189 189 0 0
24 Primary 64 64 190 190 0 0
24 Primary 64 64 191 191 0 0
24 Primary 64 64 192 192 0 0
24 Primary 64 64 193 193 0 0
24 Primary 64 64 194 194 0 0
24 Primary 64 64 195 195 0 0
24 Primary 64 64 196 196 0 0
24 Primary 64 64 197 197 0 0
24 Primary 64 64 198 198 0 0
24 Primary 64 64 199 199 0 0
24 Primary 64 64 200 200 0 0
24 Primary 64 64 201 201 0 0
24 Primary 64 64 202 202 0 0
24 Primary 64 64 203 203 0 0
519 IPC 64 64 204 204 0 0
519 IPC 64 64 205 205 0 0
519 IPC 64 64 206 206 0 0
519 IPC 64 64 207 207 0 0
519 IPC 64 64 208 208 0 0
519 IPC 64 64 209 209 0 0
519 IPC 64 64 210 210 0 0
519 IPC 64 64 211 211 0 0
519 IPC 64 64 212 212 0 0
23 Primary 64 64 213 213 0 0
23 Primary 64 64 214 214 0 0
23 Primary 64 64 215 215 0 0
23 Primary 64 64 216 216 0 0
23 Primary 64 64 217 217 0 0
23 Primary 64 64 218 218 0 0
23 Primary 64 64 219 219 0 0
23 Primary 64 64 220 220 0 0
23 Primary 64 64 221 221 0 0
23 Primary 64 64 222 222 0 0
23 Primary 64 64 223 223 0 0
23 Primary 64 64 224 224 0 0
23 Primary 64 64 225 225 0 0
23 Primary 64 64 226 226 0 0
23 Primary 64 64 227 227 0 0
23 Primary 64 64 228 228 0 0
23 Primary 64 64 229 229 0 0
23 Primary 64 64 230 230 0 0
23 Primary 64 64 231 231 0 0
23 Primary 64 64 232 232 0 0
23 Primary 64 64 233 233 0 0
23 Primary 64 64 234 234 0 0
23 Primary 64 64 235 235 0 0
23 Primary 64 64 236 236 0 0
23 Primary 64 64 237 237 0 0
23 Primary 64 64 238 238 0 0
23 Primary 64 64 239 239 0 0
23 Primary 64 64 240 240 0 0
527 IPC 64 64 241 241 0 0
527 IPC 64 64 242 242 0 0
527 IPC 64 64 243 243 0 0
527 IPC 64 64 244 244 0 0
527 IPC 64 64 245 245 0 0
527 IPC 64 64 246 246 0 0
527 IPC 64 64 247 247 0 0
527 IPC 64 64 248 248 0 0
527 IPC 64 64 249 249 0 0
22 Primary 64 64 250 250 0 0
22 Primary 64 64 251 251 0 0
22 Primary 64 64 252 252 0 0
22 Primary 64 64 253 253 0 0
22 Primary 64 64 254 254 0 0
22 Primary 64 64 255 255 0 0
22 Primary 64 64 256 256 0 0
22 Primary 64 64 257 257 0 0
22 Primary 64 64 258 258 0 0
22 Primary 64 64 259 259 0 0
22 Primary 64 64 260 260 0 0
22 Primary 64 64 261 261 0 0
22 Primary 64 64 262 262 0 0
22 Primary 64 64 263 263 0 0
22 Primary 64 64 264 264 0 0
22 Primary 64 64 265 265 0 0
22 Primary 64 64 266 266 0 0
22 Primary 64 64 267 267 0 0
22 Primary 64 64 268 268 0 0
22 Primary 64 64 269 269 0 0
22 Primary 64 64 270 270 0 0
22 Primary 64 64 271 271 0 0
22 Primary 64 64 272 272 0 0
22 Primary 64 64 273 273 0 0
22 Primary 64 64 274 274 0 0
22 Primary 64 64 275 275 0 0
22 Primary 64 64 276 276 0 0
424 IPC 64 64 277 277 0 0
424 IPC 64 64 278 278 0 0
424 IPC 64 64 279 279 0 0
424 IPC 64 64 280 280 0 0
424 IPC 64 64 281 281 0 0
424 IPC 64 64 282 282 0 0
536 IPC 64 64 283 283 0 0
536 IPC 64 64 284 284 0 0
536 IPC 64 64 285 285 0 0
536 IPC 64 64 286 286 0 0
536 IPC 64 64 287 287 0 0
482 IPC 65 65 34 34 0 0
482 IPC 65 65 35 35 0 0
482 IPC 65 65 36 36 0 0
482 IPC 65 65 37 37 0 0
482 IPC 65 65 38 38 0 0
482 IPC 65 65 39 39 0 0
482 IPC 65 65 40 40 0 0
482 IPC 65 65 41 41 0 0
482 IPC 65 65 42 42 0 0
483 IPC 65 65 43 43 0 0
483 IPC 65 65 44 44 0 0
483 IPC 65 65 45 45 0 0
483 IPC 65 65 46 46 0 0
483 IPC 65 65 47 47 0 0
483 IPC 65 65 48 48 0 0
483 IPC 65 65 49 49 0 0
3 Primary 65 65 50 50 0 0
3 Primary 65 65 51 51 0 0
3 Primary 65 65 52 52 0 0
484 IPC 65 65 53 53 0 0
484 IPC 65 65 54 54 0 0
484 IPC 65 65 55 55 0 0
489 IPC 65 65 56 56 0 0
489 IPC 65 65 57 57 0 0
489 IPC 65 65 58 58 0 0
489 IPC 65 65 59 59 0 0
489 IPC 65 65 60 60 0 0
489 IPC 65 65 61 61 0 0
489 IPC 65 65 62 62 0 0
488 IPC 65 65 63 63 0 0
488 IPC 65 65 64 64 0 0
488 IPC 65 65 65 65 0 0
490 IPC 65 65 66 66 0 0
490 IPC 65 65 67 67 0 0
490 IPC 65 65 68 68 0 0
490 IPC 65 65 69 69 0 0
490 IPC 65 65 70 70 0 0
490 IPC 65 65 71 71 0 0
490 IPC 65 65 72 72 0 0
490 IPC 65 65 73 73 0 0
490 IPC 65 65 74 74 0 0
10 Primary 65 65 75 75 0 0
10 Primary 65 65 76 76 0 0
491 IPC 65 65 77 77 0 0
10 Primary 65 65 78 78 0 0
10 Primary 65 65 79 79 0 0
10 Primary 65 65 80 80 0 0
10 Primary 65 65 81 81 0 0
10 Primary 65 65 82 82 0 0
494 IPC 65 65 83 83 0 0
494 IPC 65 65 84 84 0 0
494 IPC 65 65 85 85 0 0
494 IPC 65 65 86 86 0 0
494 IPC 65 65 87 87 0 0
494 IPC 65 65 88 88 0 0
494 IPC 65 65 89 89 0 0
494 IPC 65 65 90 90 0 0
494 IPC 65 65 91 91 0 0
495 IPC 65 65 92 92 0 0
495 IPC 65 65 93 93 0 0
495 IPC 65 65 94 94 0 0
495 IPC 65 65 95 95 0 0
495 IPC 65 65 96 96 0 0
496 IPC 65 65 97 97 0 0
496 IPC 65 65 98 98 0 0
496 IPC 65 65 99 99 0 0
496 IPC 65 65 100 100 0 0
496 IPC 65 65 101 101 0 0
496 IPC 65 65 102 102 0 0
498 IPC 65 65 103 103 0 0
498 IPC 65 65 104 104 0 0
15 Primary 65 65 105 105 0 0
15 Primary 65 65 106 106 0 0
15 Primary 65 65 107 107 0 0
15 Primary 65 65 108 108 0 0
15 Primary 65 65 109 109 0 0
15 Primary 65 65 110 110 0 0
15 Primary 65 65 111 111 0 0
15 Primary 65 65 112 112 0 0
15 Primary 65 65 113 113 0 0
15 Primary 65 65 114 114 0 0
15 Primary 65 65 115 115 0 0
15 Primary 65 65 116 116 0 0
15 Primary 65 65 117 117 0 0
15 Primary 65 65 118 118 0 0
15 Primary 65 65 119 119 0 0
15 Primary 65 65 120 120 0 0
15 Primary 65 65 121 121 0 0
15 Primary 65 65 122 122 0 0
15 Primary 65 65 123 123 0 0
15 Primary 65 65 124 124 0 0
15 Primary 65 65 125 125 0 0
15 Primary 65 65 126 126 0 0
15 Primary 65 65 127 127 0 0
15 Primary 65 65 128 128 0 0
502 IPC 65 65 129 129 0 0
504 IPC 65 65 130 130 0 0
504 IPC 65 65 131 131 0 0
504 IPC 65 65 132 132 0 0
504 IPC 65 65 133 133 0 0
504 IPC 65 65 134 134 0 0
504 IPC 65 65 135 135 0 0
504 IPC 65 65 136 136 0 0
504 IPC 65 65 137 137 0 0
16 Primary 65 65 138 138 0 0
16 Primary 65 65 139 139 0 0
16 Primary 65 65 140 140 0 0
16 Primary 65 65 141 141 0 0
16 Primary 65 65 142 142 0 0
16 Primary 65 65 143 143 0 0
16 Primary 65 65 144 144 0 0
16 Primary 65 65 145 145 0 0
16 Primary 65 65 146 146 0 0
16 Primary 65 65 147 147 0 0
16 Primary 65 65 148 148 0 0
16 Primary 65 65 149 149 0 0
16 Primary 65 65 150 150 0 0
16 Primary 65 65 151 151 0 0
16 Primary 65 65 152 152 0 0
16 Primary 65 65 153 153 0 0
16 Primary 65 65 154 154 0 0
16 Primary 65 65 155 155 0 0
16 Primary 65 65 156 156 0 0
16 Primary 65 65 157 157 0 0
16 Primary 65 65 158 158 0 0
16 Primary 65 65 159 159 0 0
16 Primary 65 65 160 160 0 0
16 Primary 65 65 161 161 0 0
16 Primary 65 65 162 162 0 0
16 Primary 65 65 163 163 0 0
16 Primary 65 65 164 164 0 0
16 Primary 65 65 165 165 0 0
16 Primary 65 65 166 166 0 0
512 IPC 65 65 167 167 0 0
512 IPC 65 65 168 168 0 0
512 IPC 65 65 169 169 0 0
512 IPC 65 65 170 170 0 0
512 IPC 65 65 171 171 0 0
512 IPC 65 65 172 172 0 0
512 IPC 65 65 173 173 0 0
512 IPC 65 65 174 174 0 0
24 Primary 65 65 175 175 0 0
24 Primary 65 65 176 176 0 0
24 Primary 65 65 177 177 0 0
24 Primary 65 65 178 178 0 0
24 Primary 65 65 179 179 0 0
24 Primary 65 65 180 180 0 0
24 Primary 65 65 181 181 0 0
24 Primary 65 65 182 182 0 0
24 Primary 65 65 183 183 0 0
24 Primary 65 65 184 184 0 0
24 Primary 65 65 185 185 0 0
24 Primary 65 65 186 186 0 0
24 Primary 65 65 187 187 0 0
24 Primary 65 65 188 188 0 0
24 Primary 65 65 189 189 0 0
24 Primary 65 65 190 190 0 0
24 Primary 65 65 191 191 0 0
24 Primary 65 65 192 192 0 0
24 Primary 65 65 193 193 0 0
24 Primary 65 65 194 194 0 0
24 Primary 65 65 195 195 0 0
24 Primary 65 65 196 196 0 0
24 Primary 65 65 197 197 0 0
24 Primary 65 65 198 198 0 0
24 Primary 65 65 199 199 0 0
24 Primary 65 65 200 200 0 0
24 Primary 65 65 201 201 0 0
24 Primary 65 65 202 202 0 0
24 Primary 65 65 203 203 0 0
519 IPC 65 65 204 204 0 0
519 IPC 65 65 205 205 0 0
519 IPC 65 65 206 206 0 0
519 IPC 65 65 207 207 0 0
519 IPC 65 65 208 208 0 0
519 IPC 65 65 209 209 0 0
439 IPC 65 65 210 210 0 0
439 IPC 65 65 211 211 0 0
439 IPC 65 65 212 212 0 0
23 Primary 65 65 213 213 0 0
23 Primary 65 65 214 214 0 0
23 Primary 65 65 215 215 0 0
23 Primary 65 65 216 216 0 0
23 Primary 65 65 217 217 0 0
23 Primary 65 65 218 218 0 0
23 Primary 65 65 219 219 0 0
23 Primary 65 65 220 220 0 0
23 Primary 65 65 221 221 0 0
23 Primary 65 65 222 222 0 0
23 Primary 65 65 223 223 0 0
23 Primary 65 65 224 224 0 0
23 Primary 65 65 225 225 0 0
23 Primary 65 65 226 226 0 0
23 Primary 65 65 227 227 0 0
23 Primary 65 65 228 228 0 0
23 Primary 65 65 229 229 0 0
23 Primary 65 65 230 230 0 0
23 Primary 65 65 231 231 0 0
23 Primary 65 65 232 232 0 0
23 Primary 65 65 233 233 0 0
23 Primary 65 65 234 234 0 0
23 Primary 65 65 235 235 0 0
23 Primary 65 65 236 236 0 0
23 Primary 65 65 237 237 0 0
23 Primary 65 65 238 238 0 0
23 Primary 65 65 239 239 0 0
23 Primary 65 65 240 240 0 0
527 IPC 65 65 241 241 0 0
527 IPC 65 65 242 242 0 0
527 IPC 65 65 243 243 0 0
527 IPC 65 65 244 244 0 0
527 IPC 65 65 245 245 0 0
527 IPC 65 65 246 246 0 0
527 IPC 65 65 247 247 0 0
527 IPC 65 65 248 248 0 0
527 IPC 65 65 249 249 0 0
22 Primary 65 65 250 250 0 0
22 Primary 65 65 251 251 0 0
22 Primary 65 65 252 252 0 0
22 Primary 65 65 253 253 0 0
22 Primary 65 65 254 254 0 0
22 Primary 65 65 255 255 0 0
22 Primary 65 65 256 256 0 0
22 Primary 65 65 257 257 0 0
22 Primary 65 65 258 258 0 0
22 Primary 65 65 259 259 0 0
22 Primary 65 65 260 260 0 0
22 Primary 65 65 261 261 0 0
22 Primary 65 65 262 262 0 0
22 Primary 65 65 263 263 0 0
22 Primary 65 65 264 264 0 0
22 Primary 65 65 265 265 0 0
22 Primary 65 65 266 266 0 0
22 Primary 65 65 267 267 0 0
22 Primary 65 65 268 268 0 0
22 Primary 65 65 269 269 0 0
22 Primary 65 65 270 270 0 0
22 Primary 65 65 271 271 0 0
22 Primary 65 65 272 272 0 0
22 Primary 65 65 273 273 0 0
22 Primary 65 65 274 274 0 0
22 Primary 65 65 275 275 0 0
22 Primary 65 65 276 276 0 0
424 IPC 65 65 277 277 0 0
424 IPC 65 65 278 278 0 0
424 IPC 65 65 279 279 0 0
424 IPC 65 65 280 280 0 0
424 IPC 65 65 281 281 0 0
424 IPC 65 65 282 282 0 0
424 IPC 65 65 283 283 0 0
424 IPC 65 65 284 284 0 0
424 IPC 65 65 285 285 0 0
536 IPC 65 65 286 286 0 0
536 IPC 65 65 287 287 0 0
482 IPC 66 66 33 33 0 0
482 IPC 66 66 34 34 0 0
482 IPC 66 66 35 35 0 0
482 IPC 66 66 36 36 0 0
482 IPC 66 66 37 37 0 0
482 IPC 66 66 38 38 0 0
482 IPC 66 66 39 39 0 0
482 IPC 66 66 40 40 0 0
482 IPC 66 66 41 41 0 0
482 IPC 66 66 42 42 0 0
483 IPC 66 66 43 43 0 0
483 IPC 66 66 44 44 0 0
483 IPC 66 66 45 45 0 0
483 IPC 66 66 46 46 0 0
483 IPC 66 66 47 47 0 0
483 IPC 66 66 48 48 0 0
483 IPC 66 66 49 49 0 0
483 IPC 66 66 50 50 0 0
484 IPC 66 66 51 51 0 0
484 IPC 66 66 52 52 0 0
484 IPC 66 66 53 53 0 0
484 IPC 66 66 54 54 0 0
484 IPC 66 66 55 55 0 0
484 IPC 66 66 56 56 0 0
489 IPC 66 66 57 57 0 0
489 IPC 66 66 58 58 0 0
489 IPC 66 66 59 59 0 0
489 IPC 66 66 60 60 0 0
489 IPC 66 66 61 61 0 0
488 IPC 66 66 62 62 0 0
488 IPC 66 66 63 63 0 0
488 IPC 66 66 64 64 0 0
488 IPC 66 66 65 65 0 0
488 IPC 66 66 66 66 0 0
490 IPC 66 66 67 67 0 0
490 IPC 66 66 68 68 0 0
490 IPC 66 66 69 69 0 0
490 IPC 66 66 70 70 0 0
490 IPC 66 66 71 71 0 0
490 IPC 66 66 72 72 0 0
10 Primary 66 66 73 73 0 0
10 Primary 66 66 74 74 0 0
10 Primary 66 66 75 75 0 0
10 Primary 66 66 76 76 0 0
10 Primary 66 66 77 77 0 0
10 Primary 66 66 78 78 0 0
10 Primary 66 66 79 79 0 0
10 Primary 66 66 80 80 0 0
10 Primary 66 66 81 81 0 0
10 Primary 66 66 82 82 0 0
10 Primary 66 66 83 83 0 0
10 Primary 66 66 84 84 0 0
10 Primary 66 66 85 85 0 0
10 Primary 66 66 86 86 0 0
494 IPC 66 66 87 87 0 0
494 IPC 66 66 88 88 0 0
494 IPC 66 66 89 89 0 0
494 IPC 66 66 90 90 0 0
494 IPC 66 66 91 91 0 0
495 IPC 66 66 92 92 0 0
495 IPC 66 66 93 93 0 0
495 IPC 66 66 94 94 0 0
495 IPC 66 66 95 95 0 0
495 IPC 66 66 96 96 0 0
496 IPC 66 66 97 97 0 0
496 IPC 66 66 98 98 0 0
496 IPC 66 66 99 99 0 0
496 IPC 66 66 100 100 0 0
496 IPC 66 66 101 101 0 0
496 IPC 66 66 102 102 0 0
496 IPC 66 66 103 103 0 0
15 Primary 66 66 104 104 0 0
15 Primary 66 66 105 105 0 0
15 Primary 66 66 106 106 0 0
15 Primary 66 66 107 107 0 0
15 Primary 66 66 108 108 0 0
15 Primary 66 66 109 109 0 0
15 Primary 66 66 110 110 0 0
15 Primary 66 66 111 111 0 0
15 Primary 66 66 112 112 0 0
15 Primary 66 66 113 113 0 0
15 Primary 66 66 114 114 0 0
15 Primary 66 66 115 115 0 0
15 Primary 66 66 116 116 0 0
15 Primary 66 66 117 117 0 0
15 Primary 66 66 118 118 0 0
15 Primary 66 66 119 119 0 0
15 Primary 66 66 120 120 0 0
15 Primary 66 66 121 121 0 0
15 Primary 66 66 122 122 0 0
15 Primary 66 66 123 123 0 0
15 Primary 66 66 124 124 0 0
15 Primary 66 66 125 125 0 0
15 Primary 66 66 126 126 0 0
15 Primary 66 66 127 127 0 0
15 Primary 66 66 128 128 0 0
15 Primary 66 66 129 129 0 0
504 IPC 66 66 130 130 0 0
504 IPC 66 66 131 131 0 0
504 IPC 66 66 132 132 0 0
504 IPC 66 66 133 133 0 0
504 IPC 66 66 134 134 0 0
504 IPC 66 66 135 135 0 0
504 IPC 66 66 136 136 0 0
504 IPC 66 66 137 137 0 0
16 Primary 66 66 138 138 0 0
16 Primary 66 66 139 139 0 0
16 Primary 66 66 140 140 0 0
16 Primary 66 66 141 141 0 0
16 Primary 66 66 142 142 0 0
16 Primary 66 66 143 143 0 0
16 Primary 66 66 144 144 0 0
16 Primary 66 66 145 145 0 0
16 Primary 66 66 146 146 0 0
16 Primary 66 66 147 147 0 0
16 Primary 66 66 148 148 0 0
16 Primary 66 66 149 149 0 0
16 Primary 66 66 150 150 0 0
16 Primary 66 66 151 151 0 0
16 Primary 66 66 152 152 0 0
16 Primary 66 66 153 153 0 0
16 Primary 66 66 154 154 0 0
16 Primary 66 66 155 155 0 0
16 Primary 66 66 156 156 0 0
16 Primary 66 66 157 157 0 0
16 Primary 66 66 158 158 0 0
16 Primary 66 66 159 159 0 0
16 Primary 66 66 160 160 0 0
16 Primary 66 66 161 161 0 0
16 Primary 66 66 162 162 0 0
16 Primary 66 66 163 163 0 0
16 Primary 66 66 164 164 0 0
16 Primary 66 66 165 165 0 0
16 Primary 66 66 166 166 0 0
512 IPC 66 66 167 167 0 0
512 IPC 66 66 168 168 0 0
512 IPC 66 66 169 169 0 0
512 IPC 66 66 170 170 0 0
512 IPC 66 66 171 171 0 0
512 IPC 66 66 172 172 0 0
512 IPC 66 66 173 173 0 0
512 IPC 66 66 174 174 0 0
512 IPC 66 66 175 175 0 0
24 Primary 66 66 176 176 0 0
24 Primary 66 66 177 177 0 0
24 Primary 66 66 178 178 0 0
24 Primary 66 66 179 179 0 0
24 Primary 66 66 180 180 0 0
24 Primary 66 66 181 181 0 0
24 Primary 66 66 182 182 0 0
24 Primary 66 66 183 183 0 0
24 Primary 66 66 184 184 0 0
24 Primary 66 66 185 185 0 0
24 Primary 66 66 186 186 0 0
24 Primary 66 66 187 187 0 0
24 Primary 66 66 188 188 0 0
24 Primary 66 66 189 189 0 0
24 Primary 66 66 190 190 0 0
24 Primary 66 66 191 191 0 0
24 Primary 66 66 192 192 0 0
24 Primary 66 66 193 193 0 0
24 Primary 66 66 194 194 0 0
24 Primary 66 66 195 195 0 0
24 Primary 66 66 196 196 0 0
24 Primary 66 66 197 197 0 0
24 Primary 66 66 198 198 0 0
24 Primary 66 66 199 199 0 0
24 Primary 66 66 200 200 0 0
24 Primary 66 66 201 201 0 0
24 Primary 66 66 202 202 0 0
24 Primary 66 66 203 203 0 0
519 IPC 66 66 204 204 0 0
519 IPC 66 66 205 205 0 0
519 IPC 66 66 206 206 0 0
519 IPC 66 66 207 207 0 0
439 IPC 66 66 208 208 0 0
439 IPC 66 66 209 209 0 0
439 IPC 66 66 210 210 0 0
439 IPC 66 66 211 211 0 0
439 IPC 66 66 212 212 0 0
439 IPC 66 66 213 213 0 0
23 Primary 66 66 214 214 0 0
23 Primary 66 66 215 215 0 0
23 Primary 66 66 216 216 0 0
23 Primary 66 66 217 217 0 0
23 Primary 66 66 218 218 0 0
23 Primary 66 66 219 219 0 0
23 Primary 66 66 220 220 0 0
23 Primary 66 66 221 221 0 0
23 Primary 66 66 222 222 0 0
23 Primary 66 66 223 223 0 0
23 Primary 66 66 224 224 0 0
23 Primary 66 66 225 225 0 0
23 Primary 66 66 226 226 0 0
23 Primary 66 66 227 227 0 0
23 Primary 66 66 228 228 0 0
23 Primary 66 66 229 229 0 0
23 Primary 66 66 230 230 0 0
23 Primary 66 66 231 231 0 0
23 Primary 66 66 232 232 0 0
23 Primary 66 66 233 233 0 0
23 Primary 66 66 234 234 0 0
23 Primary 66 66 235 235 0 0
23 Primary 66 66 236 236 0 0
23 Primary 66 66 237 237 0 0
23 Primary 66 66 238 238 0 0
23 Primary 66 66 239 239 0 0
23 Primary 66 66 240 240 0 0
433 IPC 66 66 241 241 0 0
527 IPC 66 66 242 242 0 0
527 IPC 66 66 243 243 0 0
527 IPC 66 66 244 244 0 0
527 IPC 66 66 245 245 0 0
527 IPC 66 66 246 246 0 0
527 IPC 66 66 247 247 0 0
527 IPC 66 66 248 248 0 0
527 IPC 66 66 249 249 0 0
22 Primary 66 66 250 250 0 0
22 Primary 66 66 251 251 0 0
22 Primary 66 66 252 252 0 0
22 Primary 66 66 253 253 0 0
22 Primary 66 66 254 254 0 0
22 Primary 66 66 255 255 0 0
22 Primary 66 66 256 256 0 0
22 Primary 66 66 257 257 0 0
22 Primary 66 66 258 258 0 0
22 Primary 66 66 259 259 0 0
22 Primary 66 66 260 260 0 0
22 Primary 66 66 261 261 0 0
22 Primary 66 66 262 262 0 0
22 Primary 66 66 263 263 0 0
22 Primary 66 66 264 264 0 0
22 Primary 66 66 265 265 0 0
22 Primary 66 66 266 266 0 0
22 Primary 66 66 267 267 0 0
22 Primary 66 66 268 268 0 0
22 Primary 66 66 269 269 0 0
22 Primary 66 66 270 270 0 0
22 Primary 66 66 271 271 0 0
22 Primary 66 66 272 272 0 0
22 Primary 66 66 273 273 0 0
22 Primary 66 66 274 274 0 0
22 Primary 66 66 275 275 0 0
22 Primary 66 66 276 276 0 0
424 IPC 66 66 277 277 0 0
424 IPC 66 66 278 278 0 0
424 IPC 66 66 279 279 0 0
424 IPC 66 66 280 280 0 0
424 IPC 66 66 281 281 0 0
424 IPC 66 66 282 282 0 0
424 IPC 66 66 283 283 0 0
424 IPC 66 66 284 284 0 0
424 IPC 66 66 285 285 0 0
424 IPC 66 66 286 286 0 0
536 IPC 66 66 287 287 0 0
482 IPC 67 67 33 33 0 0
482 IPC 67 67 34 34 0 0
482 IPC 67 67 35 35 0 0
482 IPC 67 67 36 36 0 0
482 IPC 67 67 37 37 0 0
482 IPC 67 67 38 38 0 0
482 IPC 67 67 39 39 0 0
482 IPC 67 67 40 40 0 0
482 IPC 67 67 41 41 0 0
482 IPC 67 67 42 42 0 0
483 IPC 67 67 43 43 0 0
483 IPC 67 67 44 44 0 0
483 IPC 67 67 45 45 0 0
483 IPC 67 67 46 46 0 0
483 IPC 67 67 47 47 0 0
483 IPC 67 67 48 48 0 0
483 IPC 67 67 49 49 0 0
483 IPC 67 67 50 50 0 0
484 IPC 67 67 51 51 0 0
484 IPC 67 67 52 52 0 0
484 IPC 67 67 53 53 0 0
484 IPC 67 67 54 54 0 0
484 IPC 67 67 55 55 0 0
484 IPC 67 67 56 56 0 0
489 IPC 67 67 57 57 0 0
489 IPC 67 67 58 58 0 0
488 IPC 67 67 59 59 0 0
488 IPC 67 67 60 60 0 0
488 IPC 67 67 61 61 0 0
488 IPC 67 67 62 62 0 0
488 IPC 67 67 63 63 0 0
488 IPC 67 67 64 64 0 0
488 IPC 67 67 65 65 0 0
488 IPC 67 67 66 66 0 0
490 IPC 67 67 67 67 0 0
490 IPC 67 67 68 68 0 0
490 IPC 67 67 69 69 0 0
490 IPC 67 67 70 70 0 0
490 IPC 67 67 71 71 0 0
10 Primary 67 67 72 72 0 0
10 Primary 67 67 73 73 0 0
10 Primary 67 67 74 74 0 0
10 Primary 67 67 75 75 0 0
10 Primary 67 67 76 76 0 0
10 Primary 67 67 77 77 0 0
10 Primary 67 67 78 78 0 0
10 Primary 67 67 79 79 0 0
10 Primary 67 67 80 80 0 0
10 Primary 67 67 81 81 0 0
10 Primary 67 67 82 82 0 0
10 Primary 67 67 83 83 0 0
10 Primary 67 67 84 84 0 0
10 Primary 67 67 85 85 0 0
10 Primary 67 67 86 86 0 0
10 Primary 67 67 87 87 0 0
10 Primary 67 67 88 88 0 0
494 IPC 67 67 89 89 0 0
494 IPC 67 67 90 90 0 0
494 IPC 67 67 91 91 0 0
495 IPC 67 67 92 92 0 0
495 IPC 67 67 93 93 0 0
495 IPC 67 67 94 94 0 0
496 IPC 67 67 95 95 0 0
496 IPC 67 67 96 96 0 0
496 IPC 67 67 97 97 0 0
496 IPC 67 67 98 98 0 0
496 IPC 67 67 99 99 0 0
496 IPC 67 67 100 100 0 0
496 IPC 67 67 101 101 0 0
496 IPC 67 67 102 102 0 0
15 Primary 67 67 103 103 0 0
15 Primary 67 67 104 104 0 0
15 Primary 67 67 105 105 0 0
15 Primary 67 67 106 106 0 0
15 Primary 67 67 107 107 0 0
15 Primary 67 67 108 108 0 0
15 Primary 67 67 109 109 0 0
15 Primary 67 67 110 110 0 0
15 Primary 67 67 111 111 0 0
15 Primary 67 67 112 112 0 0
15 Primary 67 67 113 113 0 0
15 Primary 67 67 114 114 0 0
15 Primary 67 67 115 115 0 0
15 Primary 67 67 116 116 0 0
15 Primary 67 67 117 117 0 0
15 Primary 67 67 118 118 0 0
15 Primary 67 67 119 119 0 0
15 Primary 67 67 120 120 0 0
15 Primary 67 67 121 121 0 0
15 Primary 67 67 122 122 0 0
15 Primary 67 67 123 123 0 0
15 Primary 67 67 124 124 0 0
15 Primary 67 67 125 125 0 0
15 Primary 67 67 126 126 0 0
15 Primary 67 67 127 127 0 0
15 Primary 67 67 128 128 0 0
15 Primary 67 67 129 129 0 0
15 Primary 67 67 130 130 0 0
504 IPC 67 67 131 131 0 0
504 IPC 67 67 132 132 0 0
504 IPC 67 67 133 133 0 0
504 IPC 67 67 134 134 0 0
504 IPC 67 67 135 135 0 0
504 IPC 67 67 136 136 0 0
504 IPC 67 67 137 137 0 0
16 Primary 67 67 138 138 0 0
16 Primary 67 67 139 139 0 0
16 Primary 67 67 140 140 0 0
16 Primary 67 67 141 141 0 0
16 Primary 67 67 142 142 0 0
16 Primary 67 67 143 143 0 0
16 Primary 67 67 144 144 0 0
16 Primary 67 67 145 145 0 0
16 Primary 67 67 146 146 0 0
16 Primary 67 67 147 147 0 0
16 Primary 67 67 148 148 0 0
16 Primary 67 67 149 149 0 0
16 Primary 67 67 150 150 0 0
16 Primary 67 67 151 151 0 0
16 Primary 67 67 152 152 0 0
16 Primary 67 67 153 153 0 0
16 Primary 67 67 154 154 0 0
16 Primary 67 67 155 155 0 0
16 Primary 67 67 156 156 0 0
16 Primary 67 67 157 157 0 0
16 Primary 67 67 158 158 0 0
16 Primary 67 67 159 159 0 0
16 Primary 67 67 160 160 0 0
16 Primary 67 67 161 161 0 0
16 Primary 67 67 162 162 0 0
16 Primary 67 67 163 163 0 0
16 Primary 67 67 164 164 0 0
16 Primary 67 67 165 165 0 0
16 Primary 67 67 166 166 0 0
512 IPC 67 67 167 167 0 0
512 IPC 67 67 168 168 0 0
512 IPC 67 67 169 169 0 0
512 IPC 67 67 170 170 0 0
512 IPC 67 67 171 171 0 0
512 IPC 67 67 172 172 0 0
512 IPC 67 67 173 173 0 0
512 IPC 67 67 174 174 0 0
512 IPC 67 67 175 175 0 0
24 Primary 67 67 176 176 0 0
24 Primary 67 67 177 177 0 0
24 Primary 67 67 178 178 0 0
24 Primary 67 67 179 179 0 0
24 Primary 67 67 180 180 0 0
24 Primary 67 67 181 181 0 0
24 Primary 67 67 182 182 0 0
24 Primary 67 67 183 183 0 0
24 Primary 67 67 184 184 0 0
24 Primary 67 67 185 185 0 0
24 Primary 67 67 186 186 0 0
24 Primary 67 67 187 187 0 0
24 Primary 67 67 188 188 0 0
24 Primary 67 67 189 189 0 0
24 Primary 67 67 190 190 0 0
24 Primary 67 67 191 191 0 0
24 Primary 67 67 192 192 0 0
24 Primary 67 67 193 193 0 0
24 Primary 67 67 194 194 0 0
24 Primary 67 67 195 195 0 0
24 Primary 67 67 196 196 0 0
24 Primary 67 67 197 197 0 0
24 Primary 67 67 198 198 0 0
24 Primary 67 67 199 199 0 0
24 Primary 67 67 200 200 0 0
24 Primary 67 67 201 201 0 0
24 Primary 67 67 202 202 0 0
24 Primary 67 67 203 203 0 0
439 IPC 67 67 204 204 0 0
439 IPC 67 67 205 205 0 0
439 IPC 67 67 206 206 0 0
439 IPC 67 67 207 207 0 0
439 IPC 67 67 208 208 0 0
439 IPC 67 67 209 209 0 0
439 IPC 67 67 210 210 0 0
439 IPC 67 67 211 211 0 0
439 IPC 67 67 212 212 0 0
439 IPC 67 67 213 213 0 0
23 Primary 67 67 214 214 0 0
23 Primary 67 67 215 215 0 0
23 Primary 67 67 216 216 0 0
23 Primary 67 67 217 217 0 0
23 Primary 67 67 218 218 0 0
23 Primary 67 67 219 219 0 0
23 Primary 67 67 220 220 0 0
23 Primary 67 67 221 221 0 0
23 Primary 67 67 222 222 0 0
23 Primary 67 67 223 223 0 0
23 Primary 67 67 224 224 0 0
23 Primary 67 67 225 225 0 0
23 Primary 67 67 226 226 0 0
23 Primary 67 67 227 227 0 0
23 Primary 67 67 228 228 0 0
23 Primary 67 67 229 229 0 0
23 Primary 67 67 230 230 0 0
23 Primary 67 67 231 231 0 0
23 Primary 67 67 232 232 0 0
23 Primary 67 67 233 233 0 0
23 Primary 67 67 234 234 0 0
23 Primary 67 67 235 235 0 0
23 Primary 67 67 236 236 0 0
23 Primary 67 67 237 237 0 0
23 Primary 67 67 238 238 0 0
23 Primary 67 67 239 239 0 0
433 IPC 67 67 240 240 0 0
433 IPC 67 67 241 241 0 0
433 IPC 67 67 242 242 0 0
433 IPC 67 67 243 243 0 0
433 IPC 67 67 244 244 0 0
527 IPC 67 67 245 245 0 0
527 IPC 67 67 246 246 0 0
527 IPC 67 67 247 247 0 0
527 IPC 67 67 248 248 0 0
527 IPC 67 67 249 249 0 0
22 Primary 67 67 250 250 0 0
22 Primary 67 67 251 251 0 0
22 Primary 67 67 252 252 0 0
22 Primary 67 67 253 253 0 0
22 Primary 67 67 254 254 0 0
22 Primary 67 67 255 255 0 0
22 Primary 67 67 256 256 0 0
22 Primary 67 67 257 257 0 0
22 Primary 67 67 258 258 0 0
22 Primary 67 67 259 259 0 0
22 Primary 67 67 260 260 0 0
22 Primary 67 67 261 261 0 0
22 Primary 67 67 262 262 0 0
22 Primary 67 67 263 263 0 0
22 Primary 67 67 264 264 0 0
22 Primary 67 67 265 265 0 0
22 Primary 67 67 266 266 0 0
22 Primary 67 67 267 267 0 0
22 Primary 67 67 268 268 0 0
22 Primary 67 67 269 269 0 0
22 Primary 67 67 270 270 0 0
22 Primary 67 67 271 271 0 0
22 Primary 67 67 272 272 0 0
22 Primary 67 67 273 273 0 0
22 Primary 67 67 274 274 0 0
22 Primary 67 67 275 275 0 0
424 IPC 67 67 276 276 0 0
424 IPC 67 67 277 277 0 0
424 IPC 67 67 278 278 0 0
424 IPC 67 67 279 279 0 0
424 IPC 67 67 280 280 0 0
424 IPC 67 67 281 281 0 0
424 IPC 67 67 282 282 0 0
424 IPC 67 67 283 283 0 0
424 IPC 67 67 284 284 0 0
424 IPC 67 67 285 285 0 0
424 IPC 67 67 286 286 0 0
481 IPC 68 68 29 29 0 0
481 IPC 68 68 30 30 0 0
481 IPC 68 68 31 31 0 0
481 IPC 68 68 32 32 0 0
482 IPC 68 68 33 33 0 0
482 IPC 68 68 34 34 0 0
482 IPC 68 68 35 35 0 0
482 IPC 68 68 36 36 0 0
482 IPC 68 68 37 37 0 0
482 IPC 68 68 38 38 0 0
482 IPC 68 68 39 39 0 0
482 IPC 68 68 40 40 0 0
482 IPC 68 68 41 41 0 0
482 IPC 68 68 42 42 0 0
483 IPC 68 68 43 43 0 0
483 IPC 68 68 44 44 0 0
483 IPC 68 68 45 45 0 0
483 IPC 68 68 46 46 0 0
483 IPC 68 68 47 47 0 0
483 IPC 68 68 48 48 0 0
483 IPC 68 68 49 49 0 0
483 IPC 68 68 50 50 0 0
484 IPC 68 68 51 51 0 0
484 IPC 68 68 52 52 0 0
484 IPC 68 68 53 53 0 0
484 IPC 68 68 54 54 0 0
484 IPC 68 68 55 55 0 0
484 IPC 68 68 56 56 0 0
484 IPC 68 68 57 57 0 0
488 IPC 68 68 58 58 0 0
488 IPC 68 68 59 59 0 0
488 IPC 68 68 60 60 0 0
488 IPC 68 68 61 61 0 0
488 IPC 68 68 62 62 0 0
488 IPC 68 68 63 63 0 0
488 IPC 68 68 64 64 0 0
488 IPC 68 68 65 65 0 0
488 IPC 68 68 66 66 0 0
488 IPC 68 68 67 67 0 0
490 IPC 68 68 68 68 0 0
490 IPC 68 68 69 69 0 0
10 Primary 68 68 70 70 0 0
10 Primary 68 68 71 71 0 0
10 Primary 68 68 72 72 0 0
10 Primary 68 68 73 73 0 0
10 Primary 68 68 74 74 0 0
10 Primary 68 68 75 75 0 0
10 Primary 68 68 76 76 0 0
10 Primary 68 68 77 77 0 0
10 Primary 68 68 78 78 0 0
10 Primary 68 68 79 79 0 0
10 Primary 68 68 80 80 0 0
10 Primary 68 68 81 81 0 0
10 Primary 68 68 82 82 0 0
10 Primary 68 68 83 83 0 0
10 Primary 68 68 84 84 0 0
10 Primary 68 68 85 85 0 0
10 Primary 68 68 86 86 0 0
10 Primary 68 68 87 87 0 0
10 Primary 68 68 88 88 0 0
10 Primary 68 68 89 89 0 0
10 Primary 68 68 90 90 0 0
10 Primary 68 68 91 91 0 0
495 IPC 68 68 92 92 0 0
495 IPC 68 68 93 93 0 0
496 IPC 68 68 94 94 0 0
496 IPC 68 68 95 95 0 0
496 IPC 68 68 96 96 0 0
496 IPC 68 68 97 97 0 0
496 IPC 68 68 98 98 0 0
496 IPC 68 68 99 99 0 0
496 IPC 68 68 100 100 0 0
496 IPC 68 68 101 101 0 0
496 IPC 68 68 102 102 0 0
15 Primary 68 68 103 103 0 0
15 Primary 68 68 104 104 0 0
15 Primary 68 68 105 105 0 0
15 Primary 68 68 106 106 0 0
15 Primary 68 68 107 107 0 0
15 Primary 68 68 108 108 0 0
15 Primary 68 68 109 109 0 0
15 Primary 68 68 110 110 0 0
15 Primary 68 68 111 111 0 0
15 Primary 68 68 112 112 0 0
15 Primary 68 68 113 113 0 0
15 Primary 68 68 114 114 0 0
15 Primary 68 68 115 115 0 0
15 Primary 68 68 116 116 0 0
15 Primary 68 68 117 117 0 0
15 Primary 68 68 118 118 0 0
15 Primary 68 68 119 119 0 0
15 Primary 68 68 120 120 0 0
15 Primary 68 68 121 121 0 0
15 Primary 68 68 122 122 0 0
15 Primary 68 68 123 123 0 0
15 Primary 68 68 124 124 0 0
15 Primary 68 68 125 125 0 0
15 Primary 68 68 126 126 0 0
15 Primary 68 68 127 127 0 0
15 Primary 68 68 128 128 0 0
15 Primary 68 68 129 129 0 0
15 Primary 68 68 130 130 0 0
15 Primary 68 68 131 131 0 0
504 IPC 68 68 132 132 0 0
504 IPC 68 68 133 133 0 0
505 IPC 68 68 134 134 0 0
505 IPC 68 68 135 135 0 0
505 IPC 68 68 136 136 0 0
505 IPC 68 68 137 137 0 0
505 IPC 68 68 138 138 0 0
16 Primary 68 68 139 139 0 0
16 Primary 68 68 140 140 0 0
16 Primary 68 68 141 141 0 0
16 Primary 68 68 142 142 0 0
16 Primary 68 68 143 143 0 0
16 Primary 68 68 144 144 0 0
16 Primary 68 68 145 145 0 0
16 Primary 68 68 146 146 0 0
16 Primary 68 68 147 147 0 0
16 Primary 68 68 148 148 0 0
16 Primary 68 68 149 149 0 0
16 Primary 68 68 150 150 0 0
16 Primary 68 68 151 151 0 0
16 Primary 68 68 152 152 0 0
16 Primary 68 68 153 153 0 0
16 Primary 68 68 154 154 0 0
16 Primary 68 68 155 155 0 0
16 Primary 68 68 156 156 0 0
16 Primary 68 68 157 157 0 0
16 Primary 68 68 158 158 0 0
16 Primary 68 68 159 159 0 0
16 Primary 68 68 160 160 0 0
16 Primary 68 68 161 161 0 0
16 Primary 68 68 162 162 0 0
16 Primary 68 68 163 163 0 0
16 Primary 68 68 164 164 0 0
16 Primary 68 68 165 165 0 0
16 Primary 68 68 166 166 0 0
512 IPC 68 68 167 167 0 0
512 IPC 68 68 168 168 0 0
512 IPC 68 68 169 169 0 0
512 IPC 68 68 170 170 0 0
512 IPC 68 68 171 171 0 0
512 IPC 68 68 172 172 0 0
512 IPC 68 68 173 173 0 0
512 IPC 68 68 174 174 0 0
24 Primary 68 68 175 175 0 0
24 Primary 68 68 176 176 0 0
24 Primary 68 68 177 177 0 0
24 Primary 68 68 178 178 0 0
24 Primary 68 68 179 179 0 0
24 Primary 68 68 180 180 0 0
24 Primary 68 68 181 181 0 0
24 Primary 68 68 182 182 0 0
24 Primary 68 68 183 183 0 0
24 Primary 68 68 184 184 0 0
24 Primary 68 68 185 185 0 0
24 Primary 68 68 186 186 0 0
24 Primary 68 68 187 187 0 0
24 Primary 68 68 188 188 0 0
24 Primary 68 68 189 189 0 0
24 Primary 68 68 190 190 0 0
24 Primary 68 68 191 191 0 0
24 Primary 68 68 192 192 0 0
24 Primary 68 68 193 193 0 0
24 Primary 68 68 194 194 0 0
24 Primary 68 68 195 195 0 0
24 Primary 68 68 196 196 0 0
24 Primary 68 68 197 197 0 0
24 Primary 68 68 198 198 0 0
24 Primary 68 68 199 199 0 0
24 Primary 68 68 200 200 0 0
24 Primary 68 68 201 201 0 0
24 Primary 68 68 202 202 0 0
24 Primary 68 68 203 203 0 0
439 IPC 68 68 204 204 0 0
439 IPC 68 68 205 205 0 0
439 IPC 68 68 206 206 0 0
439 IPC 68 68 207 207 0 0
439 IPC 68 68 208 208 0 0
439 IPC 68 68 209 209 0 0
439 IPC 68 68 210 210 0 0
439 IPC 68 68 211 211 0 0
439 IPC 68 68 212 212 0 0
439 IPC 68 68 213 213 0 0
439 IPC 68 68 214 214 0 0
23 Primary 68 68 215 215 0 0
23 Primary 68 68 216 216 0 0
23 Primary 68 68 217 217 0 0
23 Primary 68 68 218 218 0 0
23 Primary 68 68 219 219 0 0
23 Primary 68 68 220 220 0 0
23 Primary 68 68 221 221 0 0
23 Primary 68 68 222 222 0 0
23 Primary 68 68 223 223 0 0
23 Primary 68 68 224 224 0 0
23 Primary 68 68 225 225 0 0
23 Primary 68 68 226 226 0 0
23 Primary 68 68 227 227 0 0
23 Primary 68 68 228 228 0 0
23 Primary 68 68 229 229 0 0
23 Primary 68 68 230 230 0 0
23 Primary 68 68 231 231 0 0
23 Primary 68 68 232 232 0 0
23 Primary 68 68 233 233 0 0
23 Primary 68 68 234 234 0 0
23 Primary 68 68 235 235 0 0
23 Primary 68 68 236 236 0 0
23 Primary 68 68 237 237 0 0
23 Primary 68 68 238 238 0 0
433 IPC 68 68 239 239 0 0
433 IPC 68 68 240 240 0 0
433 IPC 68 68 241 241 0 0
433 IPC 68 68 242 242 0 0
433 IPC 68 68 243 243 0 0
433 IPC 68 68 244 244 0 0
433 IPC 68 68 245 245 0 0
433 IPC 68 68 246 246 0 0
527 IPC 68 68 247 247 0 0
432 IPC 68 68 248 248 0 0
432 IPC 68 68 249 249 0 0
432 IPC 68 68 250 250 0 0
22 Primary 68 68 251 251 0 0
22 Primary 68 68 252 252 0 0
22 Primary 68 68 253 253 0 0
22 Primary 68 68 254 254 0 0
22 Primary 68 68 255 255 0 0
22 Primary 68 68 256 256 0 0
22 Primary 68 68 257 257 0 0
22 Primary 68 68 258 258 0 0
22 Primary 68 68 259 259 0 0
22 Primary 68 68 260 260 0 0
22 Primary 68 68 261 261 0 0
22 Primary 68 68 262 262 0 0
22 Primary 68 68 263 263 0 0
22 Primary 68 68 264 264 0 0
22 Primary 68 68 265 265 0 0
22 Primary 68 68 266 266 0 0
22 Primary 68 68 267 267 0 0
22 Primary 68 68 268 268 0 0
22 Primary 68 68 269 269 0 0
22 Primary 68 68 270 270 0 0
22 Primary 68 68 271 271 0 0
22 Primary 68 68 272 272 0 0
22 Primary 68 68 273 273 0 0
22 Primary 68 68 274 274 0 0
425 IPC 68 68 275 275 0 0
424 IPC 68 68 276 276 0 0
424 IPC 68 68 277 277 0 0
424 IPC 68 68 278 278 0 0
424 IPC 68 68 279 279 0 0
424 IPC 68 68 280 280 0 0
424 IPC 68 68 281 281 0 0
424 IPC 68 68 282 282 0 0
424 IPC 68 68 283 283 0 0
424 IPC 68 68 284 284 0 0
423 IPC 68 68 285 285 0 0
423 IPC 68 68 286 286 0 0
423 IPC 68 68 287 287 0 0
423 IPC 68 68 288 288 0 0
423 IPC 68 68 289 289 0 0
481 IPC 69 69 27 27 0 0
481 IPC 69 69 28 28 0 0
481 IPC 69 69 29 29 0 0
481 IPC 69 69 30 30 0 0
481 IPC 69 69 31 31 0 0
481 IPC 69 69 32 32 0 0
481 IPC 69 69 33 33 0 0
482 IPC 69 69 34 34 0 0
482 IPC 69 69 35 35 0 0
482 IPC 69 69 36 36 0 0
482 IPC 69 69 37 37 0 0
482 IPC 69 69 38 38 0 0
482 IPC 69 69 39 39 0 0
482 IPC 69 69 40 40 0 0
482 IPC 69 69 41 41 0 0
482 IPC 69 69 42 42 0 0
483 IPC 69 69 43 43 0 0
483 IPC 69 69 44 44 0 0
483 IPC 69 69 45 45 0 0
483 IPC 69 69 46 46 0 0
483 IPC 69 69 47 47 0 0
483 IPC 69 69 48 48 0 0
483 IPC 69 69 49 49 0 0
483 IPC 69 69 50 50 0 0
484 IPC 69 69 51 51 0 0
484 IPC 69 69 52 52 0 0
484 IPC 69 69 53 53 0 0
484 IPC 69 69 54 54 0 0
484 IPC 69 69 55 55 0 0
484 IPC 69 69 56 56 0 0
484 IPC 69 69 57 57 0 0
488 IPC 69 69 58 58 0 0
488 IPC 69 69 59 59 0 0
488 IPC 69 69 60 60 0 0
488 IPC 69 69 61 61 0 0
488 IPC 69 69 62 62 0 0
488 IPC 69 69 63 63 0 0
488 IPC 69 69 64 64 0 0
488 IPC 69 69 65 65 0 0
488 IPC 69 69 66 66 0 0
488 IPC 69 69 67 67 0 0
10 Primary 69 69 68 68 0 0
10 Primary 69 69 69 69 0 0
10 Primary 69 69 70 70 0 0
10 Primary 69 69 71 71 0 0
10 Primary 69 69 72 72 0 0
10 Primary 69 69 73 73 0 0
10 Primary 69 69 74 74 0 0
10 Primary 69 69 75 75 0 0
10 Primary 69 69 76 76 0 0
10 Primary 69 69 77 77 0 0
10 Primary 69 69 78 78 0 0
10 Primary 69 69 79 79 0 0
10 Primary 69 69 80 80 0 0
10 Primary 69 69 81 81 0 0
10 Primary 69 69 82 82 0 0
10 Primary 69 69 83 83 0 0
10 Primary 69 69 84 84 0 0
10 Primary 69 69 85 85 0 0
10 Primary 69 69 86 86 0 0
10 Primary 69 69 87 87 0 0
10 Primary 69 69 88 88 0 0
10 Primary 69 69 89 89 0 0
10 Primary 69 69 90 90 0 0
10 Primary 69 69 91 91 0 0
10 Primary 69 69 92 92 0 0
496 IPC 69 69 93 93 0 0
496 IPC 69 69 94 94 0 0
496 IPC 69 69 95 95 0 0
496 IPC 69 69 96 96 0 0
496 IPC 69 69 97 97 0 0
496 IPC 69 69 98 98 0 0
496 IPC 69 69 99 99 0 0
496 IPC 69 69 100 100 0 0
496 IPC 69 69 101 101 0 0
496 IPC 69 69 102 102 0 0
15 Primary 69 69 103 103 0 0
15 Primary 69 69 104 104 0 0
15 Primary 69 69 105 105 0 0
15 Primary 69 69 106 106 0 0
15 Primary 69 69 107 107 0 0
15 Primary 69 69 108 108 0 0
15 Primary 69 69 109 109 0 0
15 Primary 69 69 110 110 0 0
15 Primary 69 69 111 111 0 0
15 Primary 69 69 112 112 0 0
15 Primary 69 69 113 113 0 0
15 Primary 69 69 114 114 0 0
15 Primary 69 69 115 115 0 0
15 Primary 69 69 116 116 0 0
15 Primary 69 69 117 117 0 0
15 Primary 69 69 118 118 0 0
15 Primary 69 69 119 119 0 0
15 Primary 69 69 120 120 0 0
15 Primary 69 69 121 121 0 0
15 Primary 69 69 122 122 0 0
15 Primary 69 69 123 123 0 0
15 Primary 69 69 124 124 0 0
15 Primary 69 69 125 125 0 0
15 Primary 69 69 126 126 0 0
15 Primary 69 69 127 127 0 0
15 Primary 69 69 128 128 0 0
15 Primary 69 69 129 129 0 0
15 Primary 69 69 130 130 0 0
15 Primary 69 69 131 131 0 0
505 IPC 69 69 132 132 0 0
505 IPC 69 69 133 133 0 0
505 IPC 69 69 134 134 0 0
505 IPC 69 69 135 135 0 0
505 IPC 69 69 136 136 0 0
505 IPC 69 69 137 137 0 0
505 IPC 69 69 138 138 0 0
16 Primary 69 69 139 139 0 0
16 Primary 69 69 140 140 0 0
16 Primary 69 69 141 141 0 0
16 Primary 69 69 142 142 0 0
16 Primary 69 69 143 143 0 0
16 Primary 69 69 144 144 0 0
16 Primary 69 69 145 145 0 0
16 Primary 69 69 146 146 0 0
16 Primary 69 69 147 147 0 0
16 Primary 69 69 148 148 0 0
16 Primary 69 69 149 149 0 0
16 Primary 69 69 150 150 0 0
16 Primary 69 69 151 151 0 0
16 Primary 69 69 152 152 0 0
16 Primary 69 69 153 153 0 0
16 Primary 69 69 154 154 0 0
16 Primary 69 69 155 155 0 0
16 Primary 69 69 156 156 0 0
16 Primary 69 69 157 157 0 0
16 Primary 69 69 158 158 0 0
16 Primary 69 69 159 159 0 0
16 Primary 69 69 160 160 0 0
16 Primary 69 69 161 161 0 0
16 Primary 69 69 162 162 0 0
16 Primary 69 69 163 163 0 0
16 Primary 69 69 164 164 0 0
16 Primary 69 69 165 165 0 0
16 Primary 69 69 166 166 0 0
512 IPC 69 69 167 167 0 0
512 IPC 69 69 168 168 0 0
512 IPC 69 69 169 169 0 0
512 IPC 69 69 170 170 0 0
512 IPC 69 69 171 171 0 0
512 IPC 69 69 172 172 0 0
512 IPC 69 69 173 173 0 0
512 IPC 69 69 174 174 0 0
24 Primary 69 69 175 175 0 0
24 Primary 69 69 176 176 0 0
24 Primary 69 69 177 177 0 0
24 Primary 69 69 178 178 0 0
24 Primary 69 69 179 179 0 0
24 Primary 69 69 180 180 0 0
24 Primary 69 69 181 181 0 0
24 Primary 69 69 182 182 0 0
24 Primary 69 69 183 183 0 0
24 Primary 69 69 184 184 0 0
24 Primary 69 69 185 185 0 0
24 Primary 69 69 186 186 0 0
24 Primary 69 69 187 187 0 0
24 Primary 69 69 188 188 0 0
24 Primary 69 69 189 189 0 0
24 Primary 69 69 190 190 0 0
24 Primary 69 69 191 191 0 0
24 Primary 69 69 192 192 0 0
24 Primary 69 69 193 193 0 0
24 Primary 69 69 194 194 0 0
24 Primary 69 69 195 195 0 0
24 Primary 69 69 196 196 0 0
24 Primary 69 69 197 197 0 0
24 Primary 69 69 198 198 0 0
24 Primary 69 69 199 199 0 0
24 Primary 69 69 200 200 0 0
24 Primary 69 69 201 201 0 0
24 Primary 69 69 202 202 0 0
24 Primary 69 69 203 203 0 0
439 IPC 69 69 204 204 0 0
439 IPC 69 69 205 205 0 0
439 IPC 69 69 206 206 0 0
439 IPC 69 69 207 207 0 0
439 IPC 69 69 208 208 0 0
439 IPC 69 69 209 209 0 0
439 IPC 69 69 210 210 0 0
439 IPC 69 69 211 211 0 0
439 IPC 69 69 212 212 0 0
438 IPC 69 69 213 213 0 0
438 IPC 69 69 214 214 0 0
438 IPC 69 69 215 215 0 0
438 IPC 69 69 216 216 0 0
23 Primary 69 69 217 217 0 0
23 Primary 69 69 218 218 0 0
23 Primary 69 69 219 219 0 0
23 Primary 69 69 220 220 0 0
23 Primary 69 69 221 221 0 0
23 Primary 69 69 222 222 0 0
23 Primary 69 69 223 223 0 0
23 Primary 69 69 224 224 0 0
23 Primary 69 69 225 225 0 0
23 Primary 69 69 226 226 0 0
23 Primary 69 69 227 227 0 0
23 Primary 69 69 228 228 0 0
23 Primary 69 69 229 229 0 0
23 Primary 69 69 230 230 0 0
23 Primary 69 69 231 231 0 0
23 Primary 69 69 232 232 0 0
23 Primary 69 69 233 233 0 0
23 Primary 69 69 234 234 0 0
23 Primary 69 69 235 235 0 0
23 Primary 69 69 236 236 0 0
433 IPC 69 69 237 237 0 0
433 IPC 69 69 238 238 0 0
433 IPC 69 69 239 239 0 0
433 IPC 69 69 240 240 0 0
433 IPC 69 69 241 241 0 0
433 IPC 69 69 242 242 0 0
433 IPC 69 69 243 243 0 0
433 IPC 69 69 244 244 0 0
433 IPC 69 69 245 245 0 0
433 IPC 69 69 246 246 0 0
432 IPC 69 69 247 247 0 0
432 IPC 69 69 248 248 0 0
432 IPC 69 69 249 249 0 0
432 IPC 69 69 250 250 0 0
22 Primary 69 69 251 251 0 0
22 Primary 69 69 252 252 0 0
22 Primary 69 69 253 253 0 0
22 Primary 69 69 254 254 0 0
22 Primary 69 69 255 255 0 0
22 Primary 69 69 256 256 0 0
22 Primary 69 69 257 257 0 0
22 Primary 69 69 258 258 0 0
22 Primary 69 69 259 259 0 0
22 Primary 69 69 260 260 0 0
22 Primary 69 69 261 261 0 0
22 Primary 69 69 262 262 0 0
22 Primary 69 69 263 263 0 0
22 Primary 69 69 264 264 0 0
22 Primary 69 69 265 265 0 0
22 Primary 69 69 266 266 0 0
22 Primary 69 69 267 267 0 0
22 Primary 69 69 268 268 0 0
22 Primary 69 69 269 269 0 0
425 IPC 69 69 270 270 0 0
425 IPC 69 69 271 271 0 0
425 IPC 69 69 272 272 0 0
425 IPC 69 69 273 273 0 0
425 IPC 69 69 274 274 0 0
425 IPC 69 69 275 275 0 0
425 IPC 69 69 276 276 0 0
424 IPC 69 69 277 277 0 0
424 IPC 69 69 278 278 0 0
424 IPC 69 69 279 279 0 0
424 IPC 69 69 280 280 0 0
424 IPC 69 69 281 281 0 0
424 IPC 69 69 282 282 0 0
424 IPC 69 69 283 283 0 0
423 IPC 69 69 284 284 0 0
423 IPC 69 69 285 285 0 0
423 IPC 69 69 286 286 0 0
423 IPC 69 69 287 287 0 0
423 IPC 69 69 288 288 0 0
423 IPC 69 69 289 289 0 0
423 IPC 69 69 290 290 0 0
481 IPC 70 70 25 25 0 0
481 IPC 70 70 26 26 0 0
481 IPC 70 70 27 27 0 0
481 IPC 70 70 28 28 0 0
481 IPC 70 70 29 29 0 0
481 IPC 70 70 30 30 0 0
481 IPC 70 70 31 31 0 0
481 IPC 70 70 32 32 0 0
481 IPC 70 70 33 33 0 0
481 IPC 70 70 34 34 0 0
482 IPC 70 70 35 35 0 0
482 IPC 70 70 36 36 0 0
482 IPC 70 70 37 37 0 0
482 IPC 70 70 38 38 0 0
482 IPC 70 70 39 39 0 0
482 IPC 70 70 40 40 0 0
482 IPC 70 70 41 41 0 0
483 IPC 70 70 42 42 0 0
483 IPC 70 70 43 43 0 0
483 IPC 70 70 44 44 0 0
483 IPC 70 70 45 45 0 0
483 IPC 70 70 46 46 0 0
483 IPC 70 70 47 47 0 0
483 IPC 70 70 48 48 0 0
483 IPC 70 70 49 49 0 0
483 IPC 70 70 50 50 0 0
484 IPC 70 70 51 51 0 0
484 IPC 70 70 52 52 0 0
484 IPC 70 70 53 53 0 0
484 IPC 70 70 54 54 0 0
484 IPC 70 70 55 55 0 0
484 IPC 70 70 56 56 0 0
484 IPC 70 70 57 57 0 0
488 IPC 70 70 58 58 0 0
488 IPC 70 70 59 59 0 0
488 IPC 70 70 60 60 0 0
488 IPC 70 70 61 61 0 0
488 IPC 70 70 62 62 0 0
488 IPC 70 70 63 63 0 0
487 IPC 70 70 64 64 0 0
487 IPC 70 70 65 65 0 0
487 IPC 70 70 66 66 0 0
10 Primary 70 70 67 67 0 0
10 Primary 70 70 68 68 0 0
10 Primary 70 70 69 69 0 0
10 Primary 70 70 70 70 0 0
10 Primary 70 70 71 71 0 0
10 Primary 70 70 72 72 0 0
10 Primary 70 70 73 73 0 0
10 Primary 70 70 74 74 0 0
10 Primary 70 70 75 75 0 0
10 Primary 70 70 76 76 0 0
10 Primary 70 70 77 77 0 0
10 Primary 70 70 78 78 0 0
10 Primary 70 70 79 79 0 0
10 Primary 70 70 80 80 0 0
10 Primary 70 70 81 81 0 0
10 Primary 70 70 82 82 0 0
10 Primary 70 70 83 83 0 0
10 Primary 70 70 84 84 0 0
10 Primary 70 70 85 85 0 0
10 Primary 70 70 86 86 0 0
10 Primary 70 70 87 87 0 0
10 Primary 70 70 88 88 0 0
10 Primary 70 70 89 89 0 0
10 Primary 70 70 90 90 0 0
10 Primary 70 70 91 91 0 0
10 Primary 70 70 92 92 0 0
10 Primary 70 70 93 93 0 0
496 IPC 70 70 94 94 0 0
496 IPC 70 70 95 95 0 0
496 IPC 70 70 96 96 0 0
496 IPC 70 70 97 97 0 0
496 IPC 70 70 98 98 0 0
496 IPC 70 70 99 99 0 0
496 IPC 70 70 100 100 0 0
496 IPC 70 70 101 101 0 0
496 IPC 70 70 102 102 0 0
15 Primary 70 70 103 103 0 0
15 Primary 70 70 104 104 0 0
15 Primary 70 70 105 105 0 0
15 Primary 70 70 106 106 0 0
15 Primary 70 70 107 107 0 0
15 Primary 70 70 108 108 0 0
15 Primary 70 70 109 109 0 0
15 Primary 70 70 110 110 0 0
15 Primary 70 70 111 111 0 0
15 Primary 70 70 112 112 0 0
15 Primary 70 70 113 113 0 0
15 Primary 70 70 114 114 0 0
15 Primary 70 70 115 115 0 0
15 Primary 70 70 116 116 0 0
15 Primary 70 70 117 117 0 0
15 Primary 70 70 118 118 0 0
15 Primary 70 70 119 119 0 0
15 Primary 70 70 120 120 0 0
15 Primary 70 70 121 121 0 0
15 Primary 70 70 122 122 0 0
15 Primary 70 70 123 123 0 0
15 Primary 70 70 124 124 0 0
15 Primary 70 70 125 125 0 0
15 Primary 70 70 126 126 0 0
15 Primary 70 70 127 127 0 0
15 Primary 70 70 128 128 0 0
15 Primary 70 70 129 129 0 0
15 Primary 70 70 130 130 0 0
15 Primary 70 70 131 131 0 0
505 IPC 70 70 132 132 0 0
505 IPC 70 70 133 133 0 0
505 IPC 70 70 134 134 0 0
505 IPC 70 70 135 135 0 0
505 IPC 70 70 136 136 0 0
505 IPC 70 70 137 137 0 0
505 IPC 70 70 138 138 0 0
16 Primary 70 70 139 139 0 0
16 Primary 70 70 140 140 0 0
16 Primary 70 70 141 141 0 0
16 Primary 70 70 142 142 0 0
16 Primary 70 70 143 143 0 0
16 Primary 70 70 144 144 0 0
16 Primary 70 70 145 145 0 0
16 Primary 70 70 146 146 0 0
16 Primary 70 70 147 147 0 0
16 Primary 70 70 148 148 0 0
16 Primary 70 70 149 149 0 0
16 Primary 70 70 150 150 0 0
16 Primary 70 70 151 151 0 0
16 Primary 70 70 152 152 0 0
16 Primary 70 70 153 153 0 0
16 Primary 70 70 154 154 0 0
16 Primary 70 70 155 155 0 0
16 Primary 70 70 156 156 0 0
16 Primary 70 70 157 157 0 0
16 Primary 70 70 158 158 0 0
16 Primary 70 70 159 159 0 0
16 Primary 70 70 160 160 0 0
16 Primary 70 70 161 161 0 0
16 Primary 70 70 162 162 0 0
16 Primary 70 70 163 163 0 0
16 Primary 70 70 164 164 0 0
16 Primary 70 70 165 165 0 0
16 Primary 70 70 166 166 0 0
16 Primary 70 70 167 167 0 0
512 IPC 70 70 168 168 0 0
512 IPC 70 70 169 169 0 0
512 IPC 70 70 170 170 0 0
512 IPC 70 70 171 171 0 0
443 IPC 70 70 172 172 0 0
443 IPC 70 70 173 173 0 0
443 IPC 70 70 174 174 0 0
24 Primary 70 70 175 175 0 0
24 Primary 70 70 176 176 0 0
24 Primary 70 70 177 177 0 0
24 Primary 70 70 178 178 0 0
24 Primary 70 70 179 179 0 0
24 Primary 70 70 180 180 0 0
24 Primary 70 70 181 181 0 0
24 Primary 70 70 182 182 0 0
24 Primary 70 70 183 183 0 0
24 Primary 70 70 184 184 0 0
24 Primary 70 70 185 185 0 0
24 Primary 70 70 186 186 0 0
24 Primary 70 70 187 187 0 0
24 Primary 70 70 188 188 0 0
24 Primary 70 70 189 189 0 0
24 Primary 70 70 190 190 0 0
24 Primary 70 70 191 191 0 0
24 Primary 70 70 192 192 0 0
24 Primary 70 70 193 193 0 0
24 Primary 70 70 194 194 0 0
24 Primary 70 70 195 195 0 0
24 Primary 70 70 196 196 0 0
24 Primary 70 70 197 197 0 0
24 Primary 70 70 198 198 0 0
24 Primary 70 70 199 199 0 0
24 Primary 70 70 200 200 0 0
24 Primary 70 70 201 201 0 0
440 IPC 70 70 202 202 0 0
440 IPC 70 70 203 203 0 0
439 IPC 70 70 204 204 0 0
439 IPC 70 70 205 205 0 0
439 IPC 70 70 206 206 0 0
439 IPC 70 70 207 207 0 0
439 IPC 70 70 208 208 0 0
439 IPC 70 70 209 209 0 0
439 IPC 70 70 210 210 0 0
439 IPC 70 70 211 211 0 0
438 IPC 70 70 212 212 0 0
438 IPC 70 70 213 213 0 0
438 IPC 70 70 214 214 0 0
438 IPC 70 70 215 215 0 0
438 IPC 70 70 216 216 0 0
23 Primary 70 70 217 217 0 0
23 Primary 70 70 218 218 0 0
23 Primary 70 70 219 219 0 0
23 Primary 70 70 220 220 0 0
23 Primary 70 70 221 221 0 0
23 Primary 70 70 222 222 0 0
23 Primary 70 70 223 223 0 0
23 Primary 70 70 224 224 0 0
23 Primary 70 70 225 225 0 0
23 Primary 70 70 226 226 0 0
23 Primary 70 70 227 227 0 0
23 Primary 70 70 228 228 0 0
23 Primary 70 70 229 229 0 0
23 Primary 70 70 230 230 0 0
23 Primary 70 70 231 231 0 0
23 Primary 70 70 232 232 0 0
23 Primary 70 70 233 233 0 0
23 Primary 70 70 234 234 0 0
434 IPC 70 70 235 235 0 0
434 IPC 70 70 236 236 0 0
433 IPC 70 70 237 237 0 0
433 IPC 70 70 238 238 0 0
433 IPC 70 70 239 239 0 0
433 IPC 70 70 240 240 0 0
433 IPC 70 70 241 241 0 0
433 IPC 70 70 242 242 0 0
433 IPC 70 70 243 243 0 0
433 IPC 70 70 244 244 0 0
433 IPC 70 70 245 245 0 0
432 IPC 70 70 246 246 0 0
432 IPC 70 70 247 247 0 0
432 IPC 70 70 248 248 0 0
432 IPC 70 70 249 249 0 0
432 IPC 70 70 250 250 0 0
432 IPC 70 70 251 251 0 0
432 IPC 70 70 252 252 0 0
431 IPC 70 70 253 253 0 0
22 Primary 70 70 254 254 0 0
22 Primary 70 70 255 255 0 0
22 Primary 70 70 256 256 0 0
22 Primary 70 70 257 257 0 0
22 Primary 70 70 258 258 0 0
22 Primary 70 70 259 259 0 0
22 Primary 70 70 260 260 0 0
22 Primary 70 70 261 261 0 0
22 Primary 70 70 262 262 0 0
22 Primary 70 70 263 263 0 0
22 Primary 70 70 264 264 0 0
22 Primary 70 70 265 265 0 0
22 Primary 70 70 266 266 0 0
426 IPC 70 70 267 267 0 0
426 IPC 70 70 268 268 0 0
426 IPC 70 70 269 269 0 0
426 IPC 70 70 270 270 0 0
425 IPC 70 70 271 271 0 0
425 IPC 70 70 272 272 0 0
425 IPC 70 70 273 273 0 0
425 IPC 70 70 274 274 0 0
425 IPC 70 70 275 275 0 0
425 IPC 70 70 276 276 0 0
425 IPC 70 70 277 277 0 0
424 IPC 70 70 278 278 0 0
424 IPC 70 70 279 279 0 0
424 IPC 70 70 280 280 0 0
424 IPC 70 70 281 281 0 0
424 IPC 70 70 282 282 0 0
423 IPC 70 70 283 283 0 0
423 IPC 70 70 284 284 0 0
423 IPC 70 70 285 285 0 0
423 IPC 70 70 286 286 0 0
423 IPC 70 70 287 287 0 0
423 IPC 70 70 288 288 0 0
423 IPC 70 70 289 289 0 0
423 IPC 70 70 290 290 0 0
422 IPC 70 70 291 291 0 0
422 IPC 70 70 292 292 0 0
422 IPC 70 70 293 293 0 0
422 IPC 70 70 294 294 0 0
421 IPC 70 70 295 295 0 0
421 IPC 70 70 296 296 0 0
421 IPC 70 70 297 297 0 0
421 IPC 70 70 298 298 0 0
421 IPC 70 70 299 299 0 0
421 IPC 70 70 300 300 0 0
481 IPC 71 71 25 25 0 0
481 IPC 71 71 26 26 0 0
481 IPC 71 71 27 27 0 0
481 IPC 71 71 28 28 0 0
481 IPC 71 71 29 29 0 0
481 IPC 71 71 30 30 0 0
481 IPC 71 71 31 31 0 0
481 IPC 71 71 32 32 0 0
481 IPC 71 71 33 33 0 0
481 IPC 71 71 34 34 0 0
481 IPC 71 71 35 35 0 0
482 IPC 71 71 36 36 0 0
482 IPC 71 71 37 37 0 0
482 IPC 71 71 38 38 0 0
482 IPC 71 71 39 39 0 0
482 IPC 71 71 40 40 0 0
482 IPC 71 71 41 41 0 0
483 IPC 71 71 42 42 0 0
483 IPC 71 71 43 43 0 0
483 IPC 71 71 44 44 0 0
483 IPC 71 71 45 45 0 0
483 IPC 71 71 46 46 0 0
483 IPC 71 71 47 47 0 0
483 IPC 71 71 48 48 0 0
483 IPC 71 71 49 49 0 0
483 IPC 71 71 50 50 0 0
484 IPC 71 71 51 51 0 0
484 IPC 71 71 52 52 0 0
484 IPC 71 71 53 53 0 0
484 IPC 71 71 54 54 0 0
484 IPC 71 71 55 55 0 0
484 IPC 71 71 56 56 0 0
484 IPC 71 71 57 57 0 0
488 IPC 71 71 58 58 0 0
488 IPC 71 71 59 59 0 0
488 IPC 71 71 60 60 0 0
488 IPC 71 71 61 61 0 0
487 IPC 71 71 62 62 0 0
487 IPC 71 71 63 63 0 0
487 IPC 71 71 64 64 0 0
487 IPC 71 71 65 65 0 0
487 IPC 71 71 66 66 0 0
10 Primary 71 71 67 67 0 0
10 Primary 71 71 68 68 0 0
10 Primary 71 71 69 69 0 0
10 Primary 71 71 70 70 0 0
10 Primary 71 71 71 71 0 0
10 Primary 71 71 72 72 0 0
10 Primary 71 71 73 73 0 0
10 Primary 71 71 74 74 0 0
10 Primary 71 71 75 75 0 0
10 Primary 71 71 76 76 0 0
10 Primary 71 71 77 77 0 0
10 Primary 71 71 78 78 0 0
10 Primary 71 71 79 79 0 0
10 Primary 71 71 80 80 0 0
10 Primary 71 71 81 81 0 0
10 Primary 71 71 82 82 0 0
10 Primary 71 71 83 83 0 0
10 Primary 71 71 84 84 0 0
10 Primary 71 71 85 85 0 0
10 Primary 71 71 86 86 0 0
10 Primary 71 71 87 87 0 0
10 Primary 71 71 88 88 0 0
10 Primary 71 71 89 89 0 0
10 Primary 71 71 90 90 0 0
10 Primary 71 71 91 91 0 0
10 Primary 71 71 92 92 0 0
10 Primary 71 71 93 93 0 0
496 IPC 71 71 94 94 0 0
496 IPC 71 71 95 95 0 0
496 IPC 71 71 96 96 0 0
496 IPC 71 71 97 97 0 0
496 IPC 71 71 98 98 0 0
496 IPC 71 71 99 99 0 0
496 IPC 71 71 100 100 0 0
496 IPC 71 71 101 101 0 0
15 Primary 71 71 102 102 0 0
15 Primary 71 71 103 103 0 0
15 Primary 71 71 104 104 0 0
15 Primary 71 71 105 105 0 0
15 Primary 71 71 106 106 0 0
15 Primary 71 71 107 107 0 0
15 Primary 71 71 108 108 0 0
15 Primary 71 71 109 109 0 0
15 Primary 71 71 110 110 0 0
15 Primary 71 71 111 111 0 0
15 Primary 71 71 112 112 0 0
15 Primary 71 71 113 113 0 0
15 Primary 71 71 114 114 0 0
15 Primary 71 71 115 115 0 0
15 Primary 71 71 116 116 0 0
15 Primary 71 71 117 117 0 0
15 Primary 71 71 118 118 0 0
15 Primary 71 71 119 119 0 0
15 Primary 71 71 120 120 0 0
15 Primary 71 71 121 121 0 0
15 Primary 71 71 122 122 0 0
15 Primary 71 71 123 123 0 0
15 Primary 71 71 124 124 0 0
15 Primary 71 71 125 125 0 0
15 Primary 71 71 126 126 0 0
15 Primary 71 71 127 127 0 0
15 Primary 71 71 128 128 0 0
15 Primary 71 71 129 129 0 0
15 Primary 71 71 130 130 0 0
15 Primary 71 71 131 131 0 0
505 IPC 71 71 132 132 0 0
505 IPC 71 71 133 133 0 0
505 IPC 71 71 134 134 0 0
505 IPC 71 71 135 135 0 0
505 IPC 71 71 136 136 0 0
505 IPC 71 71 137 137 0 0
505 IPC 71 71 138 138 0 0
505 IPC 71 71 139 139 0 0
16 Primary 71 71 140 140 0 0
16 Primary 71 71 141 141 0 0
16 Primary 71 71 142 142 0 0
16 Primary 71 71 143 143 0 0
16 Primary 71 71 144 144 0 0
16 Primary 71 71 145 145 0 0
16 Primary 71 71 146 146 0 0
16 Primary 71 71 147 147 0 0
16 Primary 71 71 148 148 0 0
16 Primary 71 71 149 149 0 0
16 Primary 71 71 150 150 0 0
16 Primary 71 71 151 151 0 0
16 Primary 71 71 152 152 0 0
16 Primary 71 71 153 153 0 0
16 Primary 71 71 154 154 0 0
16 Primary 71 71 155 155 0 0
16 Primary 71 71 156 156 0 0
16 Primary 71 71 157 157 0 0
16 Primary 71 71 158 158 0 0
16 Primary 71 71 159 159 0 0
16 Primary 71 71 160 160 0 0
16 Primary 71 71 161 161 0 0
16 Primary 71 71 162 162 0 0
16 Primary 71 71 163 163 0 0
16 Primary 71 71 164 164 0 0
16 Primary 71 71 165 165 0 0
16 Primary 71 71 166 166 0 0
16 Primary 71 71 167 167 0 0
443 IPC 71 71 168 168 0 0
443 IPC 71 71 169 169 0 0
443 IPC 71 71 170 170 0 0
443 IPC 71 71 171 171 0 0
443 IPC 71 71 172 172 0 0
443 IPC 71 71 173 173 0 0
443 IPC 71 71 174 174 0 0
24 Primary 71 71 175 175 0 0
24 Primary 71 71 176 176 0 0
24 Primary 71 71 177 177 0 0
24 Primary 71 71 178 178 0 0
24 Primary 71 71 179 179 0 0
24 Primary 71 71 180 180 0 0
24 Primary 71 71 181 181 0 0
24 Primary 71 71 182 182 0 0
24 Primary 71 71 183 183 0 0
24 Primary 71 71 184 184 0 0
24 Primary 71 71 185 185 0 0
24 Primary 71 71 186 186 0 0
24 Primary 71 71 187 187 0 0
24 Primary 71 71 188 188 0 0
24 Primary 71 71 189 189 0 0
24 Primary 71 71 190 190 0 0
24 Primary 71 71 191 191 0 0
24 Primary 71 71 192 192 0 0
24 Primary 71 71 193 193 0 0
24 Primary 71 71 194 194 0 0
24 Primary 71 71 195 195 0 0
24 Primary 71 71 196 196 0 0
24 Primary 71 71 197 197 0 0
24 Primary 71 71 198 198 0 0
24 Primary 71 71 199 199 0 0
440 IPC 71 71 200 200 0 0
440 IPC 71 71 201 201 0 0
440 IPC 71 71 202 202 0 0
440 IPC 71 71 203 203 0 0
440 IPC 71 71 204 204 0 0
439 IPC 71 71 205 205 0 0
439 IPC 71 71 206 206 0 0
439 IPC 71 71 207 207 0 0
439 IPC 71 71 208 208 0 0
439 IPC 71 71 209 209 0 0
439 IPC 71 71 210 210 0 0
438 IPC 71 71 211 211 0 0
438 IPC 71 71 212 212 0 0
438 IPC 71 71 213 213 0 0
438 IPC 71 71 214 214 0 0
438 IPC 71 71 215 215 0 0
438 IPC 71 71 216 216 0 0
438 IPC 71 71 217 217 0 0
438 IPC 71 71 218 218 0 0
23 Primary 71 71 219 219 0 0
23 Primary 71 71 220 220 0 0
23 Primary 71 71 221 221 0 0
23 Primary 71 71 222 222 0 0
23 Primary 71 71 223 223 0 0
23 Primary 71 71 224 224 0 0
23 Primary 71 71 225 225 0 0
23 Primary 71 71 226 226 0 0
23 Primary 71 71 227 227 0 0
437 IPC 71 71 228 228 0 0
437 IPC 71 71 229 229 0 0
437 IPC 71 71 230 230 0 0
434 IPC 71 71 231 231 0 0
434 IPC 71 71 232 232 0 0
434 IPC 71 71 233 233 0 0
434 IPC 71 71 234 234 0 0
434 IPC 71 71 235 235 0 0
434 IPC 71 71 236 236 0 0
434 IPC 71 71 237 237 0 0
433 IPC 71 71 238 238 0 0
433 IPC 71 71 239 239 0 0
433 IPC 71 71 240 240 0 0
433 IPC 71 71 241 241 0 0
433 IPC 71 71 242 242 0 0
433 IPC 71 71 243 243 0 0
433 IPC 71 71 244 244 0 0
433 IPC 71 71 245 245 0 0
432 IPC 71 71 246 246 0 0
432 IPC 71 71 247 247 0 0
432 IPC 71 71 248 248 0 0
432 IPC 71 71 249 249 0 0
432 IPC 71 71 250 250 0 0
432 IPC 71 71 251 251 0 0
431 IPC 71 71 252 252 0 0
431 IPC 71 71 253 253 0 0
431 IPC 71 71 254 254 0 0
431 IPC 71 71 255 255 0 0
22 Primary 71 71 256 256 0 0
22 Primary 71 71 257 257 0 0
22 Primary 71 71 258 258 0 0
22 Primary 71 71 259 259 0 0
22 Primary 71 71 260 260 0 0
22 Primary 71 71 261 261 0 0
22 Primary 71 71 262 262 0 0
427 IPC 71 71 263 263 0 0
427 IPC 71 71 264 264 0 0
426 IPC 71 71 265 265 0 0
426 IPC 71 71 266 266 0 0
426 IPC 71 71 267 267 0 0
426 IPC 71 71 268 268 0 0
426 IPC 71 71 269 269 0 0
426 IPC 71 71 270 270 0 0
426 IPC 71 71 271 271 0 0
425 IPC 71 71 272 272 0 0
425 IPC 71 71 273 273 0 0
425 IPC 71 71 274 274 0 0
425 IPC 71 71 275 275 0 0
425 IPC 71 71 276 276 0 0
425 IPC 71 71 277 277 0 0
425 IPC 71 71 278 278 0 0
424 IPC 71 71 279 279 0 0
424 IPC 71 71 280 280 0 0
424 IPC 71 71 281 281 0 0
423 IPC 71 71 282 282 0 0
423 IPC 71 71 283 283 0 0
423 IPC 71 71 284 284 0 0
423 IPC 71 71 285 285 0 0
423 IPC 71 71 286 286 0 0
423 IPC 71 71 287 287 0 0
423 IPC 71 71 288 288 0 0
423 IPC 71 71 289 289 0 0
422 IPC 71 71 290 290 0 0
422 IPC 71 71 291 291 0 0
422 IPC 71 71 292 292 0 0
422 IPC 71 71 293 293 0 0
422 IPC 71 71 294 294 0 0
421 IPC 71 71 295 295 0 0
421 IPC 71 71 296 296 0 0
421 IPC 71 71 297 297 0 0
421 IPC 71 71 298 298 0 0
421 IPC 71 71 299 299 0 0
421 IPC 71 71 300 300 0 0
480 IPC 72 72 23 23 0 0
480 IPC 72 72 24 24 0 0
480 IPC 72 72 25 25 0 0
481 IPC 72 72 26 26 0 0
481 IPC 72 72 27 27 0 0
481 IPC 72 72 28 28 0 0
481 IPC 72 72 29 29 0 0
481 IPC 72 72 30 30 0 0
481 IPC 72 72 31 31 0 0
481 IPC 72 72 32 32 0 0
481 IPC 72 72 33 33 0 0
481 IPC 72 72 34 34 0 0
481 IPC 72 72 35 35 0 0
482 IPC 72 72 36 36 0 0
482 IPC 72 72 37 37 0 0
482 IPC 72 72 38 38 0 0
482 IPC 72 72 39 39 0 0
482 IPC 72 72 40 40 0 0
483 IPC 72 72 41 41 0 0
483 IPC 72 72 42 42 0 0
483 IPC 72 72 43 43 0 0
483 IPC 72 72 44 44 0 0
483 IPC 72 72 45 45 0 0
483 IPC 72 72 46 46 0 0
483 IPC 72 72 47 47 0 0
483 IPC 72 72 48 48 0 0
483 IPC 72 72 49 49 0 0
483 IPC 72 72 50 50 0 0
484 IPC 72 72 51 51 0 0
484 IPC 72 72 52 52 0 0
484 IPC 72 72 53 53 0 0
484 IPC 72 72 54 54 0 0
484 IPC 72 72 55 55 0 0
484 IPC 72 72 56 56 0 0
484 IPC 72 72 57 57 0 0
488 IPC 72 72 58 58 0 0
488 IPC 72 72 59 59 0 0
488 IPC 72 72 60 60 0 0
487 IPC 72 72 61 61 0 0
487 IPC 72 72 62 62 0 0
487 IPC 72 72 63 63 0 0
487 IPC 72 72 64 64 0 0
487 IPC 72 72 65 65 0 0
487 IPC 72 72 66 66 0 0
10 Primary 72 72 67 67 0 0
10 Primary 72 72 68 68 0 0
10 Primary 72 72 69 69 0 0
10 Primary 72 72 70 70 0 0
10 Primary 72 72 71 71 0 0
10 Primary 72 72 72 72 0 0
10 Primary 72 72 73 73 0 0
10 Primary 72 72 74 74 0 0
10 Primary 72 72 75 75 0 0
10 Primary 72 72 76 76 0 0
10 Primary 72 72 77 77 0 0
10 Primary 72 72 78 78 0 0
10 Primary 72 72 79 79 0 0
10 Primary 72 72 80 80 0 0
10 Primary 72 72 81 81 0 0
10 Primary 72 72 82 82 0 0
10 Primary 72 72 83 83 0 0
10 Primary 72 72 84 84 0 0
10 Primary 72 72 85 85 0 0
10 Primary 72 72 86 86 0 0
10 Primary 72 72 87 87 0 0
10 Primary 72 72 88 88 0 0
10 Primary 72 72 89 89 0 0
10 Primary 72 72 90 90 0 0
10 Primary 72 72 91 91 0 0
10 Primary 72 72 92 92 0 0
10 Primary 72 72 93 93 0 0
497 IPC 72 72 94 94 0 0
497 IPC 72 72 95 95 0 0
497 IPC 72 72 96 96 0 0
497 IPC 72 72 97 97 0 0
497 IPC 72 72 98 98 0 0
496 IPC 72 72 99 99 0 0
496 IPC 72 72 100 100 0 0
496 IPC 72 72 101 101 0 0
15 Primary 72 72 102 102 0 0
15 Primary 72 72 103 103 0 0
15 Primary 72 72 104 104 0 0
15 Primary 72 72 105 105 0 0
15 Primary 72 72 106 106 0 0
15 Primary 72 72 107 107 0 0
15 Primary 72 72 108 108 0 0
15 Primary 72 72 109 109 0 0
15 Primary 72 72 110 110 0 0
15 Primary 72 72 111 111 0 0
15 Primary 72 72 112 112 0 0
15 Primary 72 72 113 113 0 0
15 Primary 72 72 114 114 0 0
15 Primary 72 72 115 115 0 0
15 Primary 72 72 116 116 0 0
15 Primary 72 72 117 117 0 0
15 Primary 72 72 118 118 0 0
15 Primary 72 72 119 119 0 0
15 Primary 72 72 120 120 0 0
15 Primary 72 72 121 121 0 0
15 Primary 72 72 122 122 0 0
15 Primary 72 72 123 123 0 0
15 Primary 72 72 124 124 0 0
15 Primary 72 72 125 125 0 0
15 Primary 72 72 126 126 0 0
15 Primary 72 72 127 127 0 0
15 Primary 72 72 128 128 0 0
15 Primary 72 72 129 129 0 0
15 Primary 72 72 130 130 0 0
15 Primary 72 72 131 131 0 0
505 IPC 72 72 132 132 0 0
505 IPC 72 72 133 133 0 0
505 IPC 72 72 134 134 0 0
505 IPC 72 72 135 135 0 0
505 IPC 72 72 136 136 0 0
505 IPC 72 72 137 137 0 0
505 IPC 72 72 138 138 0 0
505 IPC 72 72 139 139 0 0
16 Primary 72 72 140 140 0 0
16 Primary 72 72 141 141 0 0
16 Primary 72 72 142 142 0 0
16 Primary 72 72 143 143 0 0
16 Primary 72 72 144 144 0 0
16 Primary 72 72 145 145 0 0
16 Primary 72 72 146 146 0 0
16 Primary 72 72 147 147 0 0
16 Primary 72 72 148 148 0 0
16 Primary 72 72 149 149 0 0
16 Primary 72 72 150 150 0 0
16 Primary 72 72 151 151 0 0
16 Primary 72 72 152 152 0 0
16 Primary 72 72 153 153 0 0
16 Primary 72 72 154 154 0 0
16 Primary 72 72 155 155 0 0
16 Primary 72 72 156 156 0 0
16 Primary 72 72 157 157 0 0
16 Primary 72 72 158 158 0 0
16 Primary 72 72 159 159 0 0
16 Primary 72 72 160 160 0 0
16 Primary 72 72 161 161 0 0
16 Primary 72 72 162 162 0 0
16 Primary 72 72 163 163 0 0
16 Primary 72 72 164 164 0 0
16 Primary 72 72 165 165 0 0
16 Primary 72 72 166 166 0 0
16 Primary 72 72 167 167 0 0
443 IPC 72 72 168 168 0 0
443 IPC 72 72 169 169 0 0
443 IPC 72 72 170 170 0 0
443 IPC 72 72 171 171 0 0
443 IPC 72 72 172 172 0 0
443 IPC 72 72 173 173 0 0
443 IPC 72 72 174 174 0 0
443 IPC 72 72 175 175 0 0
24 Primary 72 72 176 176 0 0
24 Primary 72 72 177 177 0 0
24 Primary 72 72 178 178 0 0
24 Primary 72 72 179 179 0 0
24 Primary 72 72 180 180 0 0
24 Primary 72 72 181 181 0 0
24 Primary 72 72 182 182 0 0
24 Primary 72 72 183 183 0 0
24 Primary 72 72 184 184 0 0
24 Primary 72 72 185 185 0 0
24 Primary 72 72 186 186 0 0
24 Primary 72 72 187 187 0 0
24 Primary 72 72 188 188 0 0
24 Primary 72 72 189 189 0 0
24 Primary 72 72 190 190 0 0
24 Primary 72 72 191 191 0 0
24 Primary 72 72 192 192 0 0
24 Primary 72 72 193 193 0 0
24 Primary 72 72 194 194 0 0
24 Primary 72 72 195 195 0 0
24 Primary 72 72 196 196 0 0
24 Primary 72 72 197 197 0 0
440 IPC 72 72 198 198 0 0
440 IPC 72 72 199 199 0 0
440 IPC 72 72 200 200 0 0
440 IPC 72 72 201 201 0 0
440 IPC 72 72 202 202 0 0
440 IPC 72 72 203 203 0 0
440 IPC 72 72 204 204 0 0
439 IPC 72 72 205 205 0 0
439 IPC 72 72 206 206 0 0
439 IPC 72 72 207 207 0 0
439 IPC 72 72 208 208 0 0
439 IPC 72 72 209 209 0 0
439 IPC 72 72 210 210 0 0
438 IPC 72 72 211 211 0 0
438 IPC 72 72 212 212 0 0
438 IPC 72 72 213 213 0 0
438 IPC 72 72 214 214 0 0
438 IPC 72 72 215 215 0 0
438 IPC 72 72 216 216 0 0
438 IPC 72 72 217 217 0 0
438 IPC 72 72 218 218 0 0
438 IPC 72 72 219 219 0 0
438 IPC 72 72 220 220 0 0
437 IPC 72 72 221 221 0 0
437 IPC 72 72 222 222 0 0
437 IPC 72 72 223 223 0 0
437 IPC 72 72 224 224 0 0
437 IPC 72 72 225 225 0 0
437 IPC 72 72 226 226 0 0
437 IPC 72 72 227 227 0 0
437 IPC 72 72 228 228 0 0
437 IPC 72 72 229 229 0 0
437 IPC 72 72 230 230 0 0
434 IPC 72 72 231 231 0 0
434 IPC 72 72 232 232 0 0
434 IPC 72 72 233 233 0 0
434 IPC 72 72 234 234 0 0
434 IPC 72 72 235 235 0 0
434 IPC 72 72 236 236 0 0
434 IPC 72 72 237 237 0 0
433 IPC 72 72 238 238 0 0
433 IPC 72 72 239 239 0 0
433 IPC 72 72 240 240 0 0
433 IPC 72 72 241 241 0 0
433 IPC 72 72 242 242 0 0
433 IPC 72 72 243 243 0 0
433 IPC 72 72 244 244 0 0
432 IPC 72 72 245 245 0 0
432 IPC 72 72 246 246 0 0
432 IPC 72 72 247 247 0 0
432 IPC 72 72 248 248 0 0
432 IPC 72 72 249 249 0 0
432 IPC 72 72 250 250 0 0
432 IPC 72 72 251 251 0 0
431 IPC 72 72 252 252 0 0
431 IPC 72 72 253 253 0 0
431 IPC 72 72 254 254 0 0
431 IPC 72 72 255 255 0 0
431 IPC 72 72 256 256 0 0
431 IPC 72 72 257 257 0 0
427 IPC 72 72 258 258 0 0
427 IPC 72 72 259 259 0 0
427 IPC 72 72 260 260 0 0
427 IPC 72 72 261 261 0 0
427 IPC 72 72 262 262 0 0
427 IPC 72 72 263 263 0 0
427 IPC 72 72 264 264 0 0
426 IPC 72 72 265 265 0 0
426 IPC 72 72 266 266 0 0
426 IPC 72 72 267 267 0 0
426 IPC 72 72 268 268 0 0
426 IPC 72 72 269 269 0 0
426 IPC 72 72 270 270 0 0
426 IPC 72 72 271 271 0 0
425 IPC 72 72 272 272 0 0
425 IPC 72 72 273 273 0 0
425 IPC 72 72 274 274 0 0
425 IPC 72 72 275 275 0 0
425 IPC 72 72 276 276 0 0
425 IPC 72 72 277 277 0 0
425 IPC 72 72 278 278 0 0
425 IPC 72 72 279 279 0 0
425 IPC 72 72 280 280 0 0
423 IPC 72 72 281 281 0 0
423 IPC 72 72 282 282 0 0
423 IPC 72 72 283 283 0 0
423 IPC 72 72 284 284 0 0
423 IPC 72 72 285 285 0 0
423 IPC 72 72 286 286 0 0
423 IPC 72 72 287 287 0 0
423 IPC 72 72 288 288 0 0
423 IPC 72 72 289 289 0 0
422 IPC 72 72 290 290 0 0
422 IPC 72 72 291 291 0 0
422 IPC 72 72 292 292 0 0
422 IPC 72 72 293 293 0 0
422 IPC 72 72 294 294 0 0
421 IPC 72 72 295 295 0 0
421 IPC 72 72 296 296 0 0
421 IPC 72 72 297 297 0 0
421 IPC 72 72 298 298 0 0
421 IPC 72 72 299 299 0 0
421 IPC 72 72 300 300 0 0
480 IPC 73 73 23 23 0 0
480 IPC 73 73 24 24 0 0
480 IPC 73 73 25 25 0 0
481 IPC 73 73 26 26 0 0
481 IPC 73 73 27 27 0 0
481 IPC 73 73 28 28 0 0
481 IPC 73 73 29 29 0 0
481 IPC 73 73 30 30 0 0
481 IPC 73 73 31 31 0 0
481 IPC 73 73 32 32 0 0
481 IPC 73 73 33 33 0 0
481 IPC 73 73 34 34 0 0
481 IPC 73 73 35 35 0 0
482 IPC 73 73 36 36 0 0
482 IPC 73 73 37 37 0 0
482 IPC 73 73 38 38 0 0
4 Primary 73 73 39 39 0 0
4 Primary 73 73 40 40 0 0
4 Primary 73 73 41 41 0 0
4 Primary 73 73 42 42 0 0
4 Primary 73 73 43 43 0 0
483 IPC 73 73 44 44 0 0
483 IPC 73 73 45 45 0 0
483 IPC 73 73 46 46 0 0
483 IPC 73 73 47 47 0 0
483 IPC 73 73 48 48 0 0
483 IPC 73 73 49 49 0 0
483 IPC 73 73 50 50 0 0
484 IPC 73 73 51 51 0 0
484 IPC 73 73 52 52 0 0
484 IPC 73 73 53 53 0 0
484 IPC 73 73 54 54 0 0
484 IPC 73 73 55 55 0 0
484 IPC 73 73 56 56 0 0
484 IPC 73 73 57 57 0 0
487 IPC 73 73 58 58 0 0
487 IPC 73 73 59 59 0 0
487 IPC 73 73 60 60 0 0
487 IPC 73 73 61 61 0 0
487 IPC 73 73 62 62 0 0
487 IPC 73 73 63 63 0 0
487 IPC 73 73 64 64 0 0
487 IPC 73 73 65 65 0 0
487 IPC 73 73 66 66 0 0
10 Primary 73 73 67 67 0 0
10 Primary 73 73 68 68 0 0
10 Primary 73 73 69 69 0 0
10 Primary 73 73 70 70 0 0
10 Primary 73 73 71 71 0 0
10 Primary 73 73 72 72 0 0
10 Primary 73 73 73 73 0 0
10 Primary 73 73 74 74 0 0
10 Primary 73 73 75 75 0 0
10 Primary 73 73 76 76 0 0
10 Primary 73 73 77 77 0 0
10 Primary 73 73 78 78 0 0
10 Primary 73 73 79 79 0 0
10 Primary 73 73 80 80 0 0
10 Primary 73 73 81 81 0 0
10 Primary 73 73 82 82 0 0
10 Primary 73 73 83 83 0 0
10 Primary 73 73 84 84 0 0
10 Primary 73 73 85 85 0 0
10 Primary 73 73 86 86 0 0
10 Primary 73 73 87 87 0 0
10 Primary 73 73 88 88 0 0
10 Primary 73 73 89 89 0 0
10 Primary 73 73 90 90 0 0
10 Primary 73 73 91 91 0 0
10 Primary 73 73 92 92 0 0
10 Primary 73 73 93 93 0 0
10 Primary 73 73 94 94 0 0
497 IPC 73 73 95 95 0 0
497 IPC 73 73 96 96 0 0
497 IPC 73 73 97 97 0 0
497 IPC 73 73 98 98 0 0
497 IPC 73 73 99 99 0 0
497 IPC 73 73 100 100 0 0
497 IPC 73 73 101 101 0 0
15 Primary 73 73 102 102 0 0
15 Primary 73 73 103 103 0 0
15 Primary 73 73 104 104 0 0
15 Primary 73 73 105 105 0 0
15 Primary 73 73 106 106 0 0
15 Primary 73 73 107 107 0 0
15 Primary 73 73 108 108 0 0
15 Primary 73 73 109 109 0 0
15 Primary 73 73 110 110 0 0
15 Primary 73 73 111 111 0 0
15 Primary 73 73 112 112 0 0
15 Primary 73 73 113 113 0 0
15 Primary 73 73 114 114 0 0
15 Primary 73 73 115 115 0 0
15 Primary 73 73 116 116 0 0
15 Primary 73 73 117 117 0 0
15 Primary 73 73 118 118 0 0
15 Primary 73 73 119 119 0 0
15 Primary 73 73 120 120 0 0
15 Primary 73 73 121 121 0 0
15 Primary 73 73 122 122 0 0
15 Primary 73 73 123 123 0 0
15 Primary 73 73 124 124 0 0
15 Primary 73 73 125 125 0 0
15 Primary 73 73 126 126 0 0
15 Primary 73 73 127 127 0 0
15 Primary 73 73 128 128 0 0
15 Primary 73 73 129 129 0 0
15 Primary 73 73 130 130 0 0
15 Primary 73 73 131 131 0 0
505 IPC 73 73 132 132 0 0
505 IPC 73 73 133 133 0 0
505 IPC 73 73 134 134 0 0
505 IPC 73 73 135 135 0 0
505 IPC 73 73 136 136 0 0
505 IPC 73 73 137 137 0 0
505 IPC 73 73 138 138 0 0
505 IPC 73 73 139 139 0 0
16 Primary 73 73 140 140 0 0
16 Primary 73 73 141 141 0 0
16 Primary 73 73 142 142 0 0
16 Primary 73 73 143 143 0 0
16 Primary 73 73 144 144 0 0
16 Primary 73 73 145 145 0 0
16 Primary 73 73 146 146 0 0
16 Primary 73 73 147 147 0 0
16 Primary 73 73 148 148 0 0
16 Primary 73 73 149 149 0 0
16 Primary 73 73 150 150 0 0
16 Primary 73 73 151 151 0 0
16 Primary 73 73 152 152 0 0
16 Primary 73 73 153 153 0 0
16 Primary 73 73 154 154 0 0
16 Primary 73 73 155 155 0 0
16 Primary 73 73 156 156 0 0
16 Primary 73 73 157 157 0 0
16 Primary 73 73 158 158 0 0
16 Primary 73 73 159 159 0 0
16 Primary 73 73 160 160 0 0
16 Primary 73 73 161 161 0 0
16 Primary 73 73 162 162 0 0
16 Primary 73 73 163 163 0 0
16 Primary 73 73 164 164 0 0
16 Primary 73 73 165 165 0 0
16 Primary 73 73 166 166 0 0
16 Primary 73 73 167 167 0 0
443 IPC 73 73 168 168 0 0
443 IPC 73 73 169 169 0 0
443 IPC 73 73 170 170 0 0
443 IPC 73 73 171 171 0 0
443 IPC 73 73 172 172 0 0
443 IPC 73 73 173 173 0 0
443 IPC 73 73 174 174 0 0
443 IPC 73 73 175 175 0 0
24 Primary 73 73 176 176 0 0
24 Primary 73 73 177 177 0 0
24 Primary 73 73 178 178 0 0
24 Primary 73 73 179 179 0 0
24 Primary 73 73 180 180 0 0
24 Primary 73 73 181 181 0 0
24 Primary 73 73 182 182 0 0
24 Primary 73 73 183 183 0 0
24 Primary 73 73 184 184 0 0
24 Primary 73 73 185 185 0 0
24 Primary 73 73 186 186 0 0
24 Primary 73 73 187 187 0 0
24 Primary 73 73 188 188 0 0
24 Primary 73 73 189 189 0 0
24 Primary 73 73 190 190 0 0
24 Primary 73 73 191 191 0 0
24 Primary 73 73 192 192 0 0
24 Primary 73 73 193 193 0 0
24 Primary 73 73 194 194 0 0
441 IPC 73 73 195 195 0 0
441 IPC 73 73 196 196 0 0
440 IPC 73 73 197 197 0 0
440 IPC 73 73 198 198 0 0
440 IPC 73 73 199 199 0 0
440 IPC 73 73 200 200 0 0
440 IPC 73 73 201 201 0 0
440 IPC 73 73 202 202 0 0
440 IPC 73 73 203 203 0 0
440 IPC 73 73 204 204 0 0
440 IPC 73 73 205 205 0 0
439 IPC 73 73 206 206 0 0
439 IPC 73 73 207 207 0 0
439 IPC 73 73 208 208 0 0
439 IPC 73 73 209 209 0 0
438 IPC 73 73 210 210 0 0
438 IPC 73 73 211 211 0 0
438 IPC 73 73 212 212 0 0
438 IPC 73 73 213 213 0 0
438 IPC 73 73 214 214 0 0
438 IPC 73 73 215 215 0 0
438 IPC 73 73 216 216 0 0
438 IPC 73 73 217 217 0 0
438 IPC 73 73 218 218 0 0
438 IPC 73 73 219 219 0 0
438 IPC 73 73 220 220 0 0
437 IPC 73 73 221 221 0 0
437 IPC 73 73 222 222 0 0
437 IPC 73 73 223 223 0 0
437 IPC 73 73 224 224 0 0
437 IPC 73 73 225 225 0 0
437 IPC 73 73 226 226 0 0
437 IPC 73 73 227 227 0 0
437 IPC 73 73 228 228 0 0
437 IPC 73 73 229 229 0 0
437 IPC 73 73 230 230 0 0
434 IPC 73 73 231 231 0 0
434 IPC 73 73 232 232 0 0
434 IPC 73 73 233 233 0 0
434 IPC 73 73 234 234 0 0
434 IPC 73 73 235 235 0 0
434 IPC 73 73 236 236 0 0
434 IPC 73 73 237 237 0 0
434 IPC 73 73 238 238 0 0
433 IPC 73 73 239 239 0 0
433 IPC 73 73 240 240 0 0
433 IPC 73 73 241 241 0 0
433 IPC 73 73 242 242 0 0
433 IPC 73 73 243 243 0 0
433 IPC 73 73 244 244 0 0
432 IPC 73 73 245 245 0 0
432 IPC 73 73 246 246 0 0
432 IPC 73 73 247 247 0 0
432 IPC 73 73 248 248 0 0
432 IPC 73 73 249 249 0 0
432 IPC 73 73 250 250 0 0
432 IPC 73 73 251 251 0 0
431 IPC 73 73 252 252 0 0
431 IPC 73 73 253 253 0 0
431 IPC 73 73 254 254 0 0
431 IPC 73 73 255 255 0 0
431 IPC 73 73 256 256 0 0
431 IPC 73 73 257 257 0 0
427 IPC 73 73 258 258 0 0
427 IPC 73 73 259 259 0 0
427 IPC 73 73 260 260 0 0
427 IPC 73 73 261 261 0 0
427 IPC 73 73 262 262 0 0
427 IPC 73 73 263 263 0 0
427 IPC 73 73 264 264 0 0
426 IPC 73 73 265 265 0 0
426 IPC 73 73 266 266 0 0
426 IPC 73 73 267 267 0 0
426 IPC 73 73 268 268 0 0
426 IPC 73 73 269 269 0 0
426 IPC 73 73 270 270 0 0
426 IPC 73 73 271 271 0 0
426 IPC 73 73 272 272 0 0
425 IPC 73 73 273 273 0 0
425 IPC 73 73 274 274 0 0
425 IPC 73 73 275 275 0 0
425 IPC 73 73 276 276 0 0
425 IPC 73 73 277 277 0 0
425 IPC 73 73 278 278 0 0
425 IPC 73 73 279 279 0 0
425 IPC 73 73 280 280 0 0
423 IPC 73 73 281 281 0 0
423 IPC 73 73 282 282 0 0
423 IPC 73 73 283 283 0 0
423 IPC 73 73 284 284 0 0
423 IPC 73 73 285 285 0 0
423 IPC 73 73 286 286 0 0
423 IPC 73 73 287 287 0 0
423 IPC 73 73 288 288 0 0
423 IPC 73 73 289 289 0 0
422 IPC 73 73 290 290 0 0
422 IPC 73 73 291 291 0 0
422 IPC 73 73 292 292 0 0
422 IPC 73 73 293 293 0 0
422 IPC 73 73 294 294 0 0
421 IPC 73 73 295 295 0 0
421 IPC 73 73 296 296 0 0
421 IPC 73 73 297 297 0 0
421 IPC 73 73 298 298 0 0
421 IPC 73 73 299 299 0 0
421 IPC 73 73 300 300 0 0
480 IPC 74 74 23 23 0 0
480 IPC 74 74 24 24 0 0
480 IPC 74 74 25 25 0 0
480 IPC 74 74 26 26 0 0
481 IPC 74 74 27 27 0 0
481 IPC 74 74 28 28 0 0
481 IPC 74 74 29 29 0 0
481 IPC 74 74 30 30 0 0
481 IPC 74 74 31 31 0 0
481 IPC 74 74 32 32 0 0
481 IPC 74 74 33 33 0 0
481 IPC 74 74 34 34 0 0
481 IPC 74 74 35 35 0 0
482 IPC 74 74 36 36 0 0
482 IPC 74 74 37 37 0 0
4 Primary 74 74 38 38 0 0
4 Primary 74 74 39 39 0 0
4 Primary 74 74 40 40 0 0
4 Primary 74 74 41 41 0 0
4 Primary 74 74 42 42 0 0
4 Primary 74 74 43 43 0 0
4 Primary 74 74 44 44 0 0
4 Primary 74 74 45 45 0 0
4 Primary 74 74 46 46 0 0
4 Primary 74 74 47 47 0 0
4 Primary 74 74 48 48 0 0
4 Primary 74 74 49 49 0 0
4 Primary 74 74 50 50 0 0
4 Primary 74 74 51 51 0 0
4 Primary 74 74 52 52 0 0
4 Primary 74 74 53 53 0 0
4 Primary 74 74 54 54 0 0
484 IPC 74 74 55 55 0 0
484 IPC 74 74 56 56 0 0
484 IPC 74 74 57 57 0 0
487 IPC 74 74 58 58 0 0
487 IPC 74 74 59 59 0 0
487 IPC 74 74 60 60 0 0
487 IPC 74 74 61 61 0 0
487 IPC 74 74 62 62 0 0
487 IPC 74 74 63 63 0 0
487 IPC 74 74 64 64 0 0
487 IPC 74 74 65 65 0 0
487 IPC 74 74 66 66 0 0
10 Primary 74 74 67 67 0 0
10 Primary 74 74 68 68 0 0
10 Primary 74 74 69 69 0 0
10 Primary 74 74 70 70 0 0
10 Primary 74 74 71 71 0 0
10 Primary 74 74 72 72 0 0
10 Primary 74 74 73 73 0 0
10 Primary 74 74 74 74 0 0
10 Primary 74 74 75 75 0 0
10 Primary 74 74 76 76 0 0
10 Primary 74 74 77 77 0 0
10 Primary 74 74 78 78 0 0
10 Primary 74 74 79 79 0 0
10 Primary 74 74 80 80 0 0
10 Primary 74 74 81 81 0 0
10 Primary 74 74 82 82 0 0
10 Primary 74 74 83 83 0 0
10 Primary 74 74 84 84 0 0
10 Primary 74 74 85 85 0 0
10 Primary 74 74 86 86 0 0
10 Primary 74 74 87 87 0 0
10 Primary 74 74 88 88 0 0
10 Primary 74 74 89 89 0 0
10 Primary 74 74 90 90 0 0
10 Primary 74 74 91 91 0 0
10 Primary 74 74 92 92 0 0
10 Primary 74 74 93 93 0 0
10 Primary 74 74 94 94 0 0
497 IPC 74 74 95 95 0 0
497 IPC 74 74 96 96 0 0
497 IPC 74 74 97 97 0 0
497 IPC 74 74 98 98 0 0
497 IPC 74 74 99 99 0 0
497 IPC 74 74 100 100 0 0
497 IPC 74 74 101 101 0 0
15 Primary 74 74 102 102 0 0
15 Primary 74 74 103 103 0 0
15 Primary 74 74 104 104 0 0
15 Primary 74 74 105 105 0 0
15 Primary 74 74 106 106 0 0
15 Primary 74 74 107 107 0 0
15 Primary 74 74 108 108 0 0
15 Primary 74 74 109 109 0 0
15 Primary 74 74 110 110 0 0
15 Primary 74 74 111 111 0 0
15 Primary 74 74 112 112 0 0
15 Primary 74 74 113 113 0 0
15 Primary 74 74 114 114 0 0
15 Primary 74 74 115 115 0 0
15 Primary 74 74 116 116 0 0
15 Primary 74 74 117 117 0 0
15 Primary 74 74 118 118 0 0
15 Primary 74 74 119 119 0 0
15 Primary 74 74 120 120 0 0
15 Primary 74 74 121 121 0 0
15 Primary 74 74 122 122 0 0
15 Primary 74 74 123 123 0 0
15 Primary 74 74 124 124 0 0
15 Primary 74 74 125 125 0 0
15 Primary 74 74 126 126 0 0
15 Primary 74 74 127 127 0 0
15 Primary 74 74 128 128 0 0
15 Primary 74 74 129 129 0 0
15 Primary 74 74 130 130 0 0
15 Primary 74 74 131 131 0 0
15 Primary 74 74 132 132 0 0
505 IPC 74 74 133 133 0 0
505 IPC 74 74 134 134 0 0
505 IPC 74 74 135 135 0 0
505 IPC 74 74 136 136 0 0
505 IPC 74 74 137 137 0 0
505 IPC 74 74 138 138 0 0
505 IPC 74 74 139 139 0 0
16 Primary 74 74 140 140 0 0
16 Primary 74 74 141 141 0 0
16 Primary 74 74 142 142 0 0
16 Primary 74 74 143 143 0 0
16 Primary 74 74 144 144 0 0
16 Primary 74 74 145 145 0 0
16 Primary 74 74 146 146 0 0
16 Primary 74 74 147 147 0 0
16 Primary 74 74 148 148 0 0
16 Primary 74 74 149 149 0 0
16 Primary 74 74 150 150 0 0
16 Primary 74 74 151 151 0 0
16 Primary 74 74 152 152 0 0
16 Primary 74 74 153 153 0 0
16 Primary 74 74 154 154 0 0
16 Primary 74 74 155 155 0 0
16 Primary 74 74 156 156 0 0
16 Primary 74 74 157 157 0 0
16 Primary 74 74 158 158 0 0
16 Primary 74 74 159 159 0 0
16 Primary 74 74 160 160 0 0
16 Primary 74 74 161 161 0 0
16 Primary 74 74 162 162 0 0
16 Primary 74 74 163 163 0 0
16 Primary 74 74 164 164 0 0
16 Primary 74 74 165 165 0 0
16 Primary 74 74 166 166 0 0
443 IPC 74 74 167 167 0 0
443 IPC 74 74 168 168 0 0
443 IPC 74 74 169 169 0 0
443 IPC 74 74 170 170 0 0
443 IPC 74 74 171 171 0 0
443 IPC 74 74 172 172 0 0
443 IPC 74 74 173 173 0 0
443 IPC 74 74 174 174 0 0
442 IPC 74 74 175 175 0 0
24 Primary 74 74 176 176 0 0
24 Primary 74 74 177 177 0 0
24 Primary 74 74 178 178 0 0
24 Primary 74 74 179 179 0 0
24 Primary 74 74 180 180 0 0
24 Primary 74 74 181 181 0 0
24 Primary 74 74 182 182 0 0
24 Primary 74 74 183 183 0 0
24 Primary 74 74 184 184 0 0
24 Primary 74 74 185 185 0 0
24 Primary 74 74 186 186 0 0
24 Primary 74 74 187 187 0 0
24 Primary 74 74 188 188 0 0
24 Primary 74 74 189 189 0 0
24 Primary 74 74 190 190 0 0
441 IPC 74 74 191 191 0 0
441 IPC 74 74 192 192 0 0
441 IPC 74 74 193 193 0 0
441 IPC 74 74 194 194 0 0
441 IPC 74 74 195 195 0 0
441 IPC 74 74 196 196 0 0
440 IPC 74 74 197 197 0 0
440 IPC 74 74 198 198 0 0
440 IPC 74 74 199 199 0 0
440 IPC 74 74 200 200 0 0
440 IPC 74 74 201 201 0 0
440 IPC 74 74 202 202 0 0
440 IPC 74 74 203 203 0 0
440 IPC 74 74 204 204 0 0
440 IPC 74 74 205 205 0 0
440 IPC 74 74 206 206 0 0
439 IPC 74 74 207 207 0 0
439 IPC 74 74 208 208 0 0
439 IPC 74 74 209 209 0 0
438 IPC 74 74 210 210 0 0
438 IPC 74 74 211 211 0 0
438 IPC 74 74 212 212 0 0
438 IPC 74 74 213 213 0 0
438 IPC 74 74 214 214 0 0
438 IPC 74 74 215 215 0 0
438 IPC 74 74 216 216 0 0
438 IPC 74 74 217 217 0 0
438 IPC 74 74 218 218 0 0
438 IPC 74 74 219 219 0 0
438 IPC 74 74 220 220 0 0
437 IPC 74 74 221 221 0 0
437 IPC 74 74 222 222 0 0
437 IPC 74 74 223 223 0 0
437 IPC 74 74 224 224 0 0
437 IPC 74 74 225 225 0 0
437 IPC 74 74 226 226 0 0
437 IPC 74 74 227 227 0 0
437 IPC 74 74 228 228 0 0
437 IPC 74 74 229 229 0 0
437 IPC 74 74 230 230 0 0
434 IPC 74 74 231 231 0 0
434 IPC 74 74 232 232 0 0
434 IPC 74 74 233 233 0 0
434 IPC 74 74 234 234 0 0
434 IPC 74 74 235 235 0 0
434 IPC 74 74 236 236 0 0
434 IPC 74 74 237 237 0 0
434 IPC 74 74 238 238 0 0
434 IPC 74 74 239 239 0 0
433 IPC 74 74 240 240 0 0
433 IPC 74 74 241 241 0 0
433 IPC 74 74 242 242 0 0
29 Primary 74 74 243 243 0 0
29 Primary 74 74 244 244 0 0
29 Primary 74 74 245 245 0 0
29 Primary 74 74 246 246 0 0
29 Primary 74 74 247 247 0 0
29 Primary 74 74 248 248 0 0
432 IPC 74 74 249 249 0 0
432 IPC 74 74 250 250 0 0
432 IPC 74 74 251 251 0 0
431 IPC 74 74 252 252 0 0
431 IPC 74 74 253 253 0 0
431 IPC 74 74 254 254 0 0
431 IPC 74 74 255 255 0 0
431 IPC 74 74 256 256 0 0
431 IPC 74 74 257 257 0 0
431 IPC 74 74 258 258 0 0
427 IPC 74 74 259 259 0 0
427 IPC 74 74 260 260 0 0
427 IPC 74 74 261 261 0 0
427 IPC 74 74 262 262 0 0
427 IPC 74 74 263 263 0 0
427 IPC 74 74 264 264 0 0
426 IPC 74 74 265 265 0 0
426 IPC 74 74 266 266 0 0
426 IPC 74 74 267 267 0 0
426 IPC 74 74 268 268 0 0
426 IPC 74 74 269 269 0 0
426 IPC 74 74 270 270 0 0
426 IPC 74 74 271 271 0 0
426 IPC 74 74 272 272 0 0
30 Primary 74 74 273 273 0 0
30 Primary 74 74 274 274 0 0
30 Primary 74 74 275 275 0 0
30 Primary 74 74 276 276 0 0
30 Primary 74 74 277 277 0 0
30 Primary 74 74 278 278 0 0
30 Primary 74 74 279 279 0 0
30 Primary 74 74 280 280 0 0
30 Primary 74 74 281 281 0 0
30 Primary 74 74 282 282 0 0
423 IPC 74 74 283 283 0 0
423 IPC 74 74 284 284 0 0
423 IPC 74 74 285 285 0 0
423 IPC 74 74 286 286 0 0
423 IPC 74 74 287 287 0 0
423 IPC 74 74 288 288 0 0
423 IPC 74 74 289 289 0 0
422 IPC 74 74 290 290 0 0
422 IPC 74 74 291 291 0 0
422 IPC 74 74 292 292 0 0
422 IPC 74 74 293 293 0 0
422 IPC 74 74 294 294 0 0
421 IPC 74 74 295 295 0 0
421 IPC 74 74 296 296 0 0
421 IPC 74 74 297 297 0 0
421 IPC 74 74 298 298 0 0
421 IPC 74 74 299 299 0 0
421 IPC 74 74 300 300 0 0
480 IPC 75 75 23 23 0 0
480 IPC 75 75 24 24 0 0
480 IPC 75 75 25 25 0 0
480 IPC 75 75 26 26 0 0
480 IPC 75 75 27 27 0 0
481 IPC 75 75 28 28 0 0
481 IPC 75 75 29 29 0 0
481 IPC 75 75 30 30 0 0
481 IPC 75 75 31 31 0 0
481 IPC 75 75 32 32 0 0
481 IPC 75 75 33 33 0 0
481 IPC 75 75 34 34 0 0
481 IPC 75 75 35 35 0 0
4 Primary 75 75 36 36 0 0
4 Primary 75 75 37 37 0 0
4 Primary 75 75 38 38 0 0
4 Primary 75 75 39 39 0 0
4 Primary 75 75 40 40 0 0
4 Primary 75 75 41 41 0 0
4 Primary 75 75 42 42 0 0
4 Primary 75 75 43 43 0 0
4 Primary 75 75 44 44 0 0
4 Primary 75 75 45 45 0 0
4 Primary 75 75 46 46 0 0
4 Primary 75 75 47 47 0 0
4 Primary 75 75 48 48 0 0
4 Primary 75 75 49 49 0 0
4 Primary 75 75 50 50 0 0
4 Primary 75 75 51 51 0 0
4 Primary 75 75 52 52 0 0
4 Primary 75 75 53 53 0 0
4 Primary 75 75 54 54 0 0
4 Primary 75 75 55 55 0 0
4 Primary 75 75 56 56 0 0
484 IPC 75 75 57 57 0 0
487 IPC 75 75 58 58 0 0
487 IPC 75 75 59 59 0 0
487 IPC 75 75 60 60 0 0
487 IPC 75 75 61 61 0 0
487 IPC 75 75 62 62 0 0
487 IPC 75 75 63 63 0 0
487 IPC 75 75 64 64 0 0
486 IPC 75 75 65 65 0 0
486 IPC 75 75 66 66 0 0
10 Primary 75 75 67 67 0 0
10 Primary 75 75 68 68 0 0
10 Primary 75 75 69 69 0 0
10 Primary 75 75 70 70 0 0
10 Primary 75 75 71 71 0 0
10 Primary 75 75 72 72 0 0
10 Primary 75 75 73 73 0 0
10 Primary 75 75 74 74 0 0
10 Primary 75 75 75 75 0 0
10 Primary 75 75 76 76 0 0
10 Primary 75 75 77 77 0 0
10 Primary 75 75 78 78 0 0
10 Primary 75 75 79 79 0 0
10 Primary 75 75 80 80 0 0
10 Primary 75 75 81 81 0 0
10 Primary 75 75 82 82 0 0
10 Primary 75 75 83 83 0 0
10 Primary 75 75 84 84 0 0
10 Primary 75 75 85 85 0 0
10 Primary 75 75 86 86 0 0
10 Primary 75 75 87 87 0 0
10 Primary 75 75 88 88 0 0
10 Primary 75 75 89 89 0 0
10 Primary 75 75 90 90 0 0
10 Primary 75 75 91 91 0 0
10 Primary 75 75 92 92 0 0
10 Primary 75 75 93 93 0 0
10 Primary 75 75 94 94 0 0
497 IPC 75 75 95 95 0 0
497 IPC 75 75 96 96 0 0
497 IPC 75 75 97 97 0 0
497 IPC 75 75 98 98 0 0
497 IPC 75 75 99 99 0 0
497 IPC 75 75 100 100 0 0
497 IPC 75 75 101 101 0 0
15 Primary 75 75 102 102 0 0
15 Primary 75 75 103 103 0 0
15 Primary 75 75 104 104 0 0
15 Primary 75 75 105 105 0 0
15 Primary 75 75 106 106 0 0
15 Primary 75 75 107 107 0 0
15 Primary 75 75 108 108 0 0
15 Primary 75 75 109 109 0 0
15 Primary 75 75 110 110 0 0
15 Primary 75 75 111 111 0 0
15 Primary 75 75 112 112 0 0
15 Primary 75 75 113 113 0 0
15 Primary 75 75 114 114 0 0
15 Primary 75 75 115 115 0 0
15 Primary 75 75 116 116 0 0
15 Primary 75 75 117 117 0 0
15 Primary 75 75 118 118 0 0
15 Primary 75 75 119 119 0 0
15 Primary 75 75 120 120 0 0
15 Primary 75 75 121 121 0 0
15 Primary 75 75 122 122 0 0
15 Primary 75 75 123 123 0 0
15 Primary 75 75 124 124 0 0
15 Primary 75 75 125 125 0 0
15 Primary 75 75 126 126 0 0
15 Primary 75 75 127 127 0 0
15 Primary 75 75 128 128 0 0
15 Primary 75 75 129 129 0 0
15 Primary 75 75 130 130 0 0
15 Primary 75 75 131 131 0 0
15 Primary 75 75 132 132 0 0
505 IPC 75 75 133 133 0 0
505 IPC 75 75 134 134 0 0
505 IPC 75 75 135 135 0 0
505 IPC 75 75 136 136 0 0
505 IPC 75 75 137 137 0 0
505 IPC 75 75 138 138 0 0
16 Primary 75 75 139 139 0 0
16 Primary 75 75 140 140 0 0
16 Primary 75 75 141 141 0 0
16 Primary 75 75 142 142 0 0
16 Primary 75 75 143 143 0 0
16 Primary 75 75 144 144 0 0
16 Primary 75 75 145 145 0 0
16 Primary 75 75 146 146 0 0
16 Primary 75 75 147 147 0 0
16 Primary 75 75 148 148 0 0
16 Primary 75 75 149 149 0 0
16 Primary 75 75 150 150 0 0
16 Primary 75 75 151 151 0 0
16 Primary 75 75 152 152 0 0
16 Primary 75 75 153 153 0 0
16 Primary 75 75 154 154 0 0
16 Primary 75 75 155 155 0 0
16 Primary 75 75 156 156 0 0
16 Primary 75 75 157 157 0 0
16 Primary 75 75 158 158 0 0
16 Primary 75 75 159 159 0 0
16 Primary 75 75 160 160 0 0
16 Primary 75 75 161 161 0 0
16 Primary 75 75 162 162 0 0
16 Primary 75 75 163 163 0 0
16 Primary 75 75 164 164 0 0
16 Primary 75 75 165 165 0 0
16 Primary 75 75 166 166 0 0
442 IPC 75 75 167 167 0 0
442 IPC 75 75 168 168 0 0
442 IPC 75 75 169 169 0 0
442 IPC 75 75 170 170 0 0
442 IPC 75 75 171 171 0 0
442 IPC 75 75 172 172 0 0
442 IPC 75 75 173 173 0 0
442 IPC 75 75 174 174 0 0
442 IPC 75 75 175 175 0 0
24 Primary 75 75 176 176 0 0
24 Primary 75 75 177 177 0 0
24 Primary 75 75 178 178 0 0
24 Primary 75 75 179 179 0 0
24 Primary 75 75 180 180 0 0
24 Primary 75 75 181 181 0 0
24 Primary 75 75 182 182 0 0
24 Primary 75 75 183 183 0 0
24 Primary 75 75 184 184 0 0
24 Primary 75 75 185 185 0 0
24 Primary 75 75 186 186 0 0
24 Primary 75 75 187 187 0 0
24 Primary 75 75 188 188 0 0
259 IPC 75 75 189 189 0 0
258 IPC 75 75 190 190 0 0
258 IPC 75 75 191 191 0 0
441 IPC 75 75 192 192 0 0
441 IPC 75 75 193 193 0 0
441 IPC 75 75 194 194 0 0
441 IPC 75 75 195 195 0 0
441 IPC 75 75 196 196 0 0
440 IPC 75 75 197 197 0 0
440 IPC 75 75 198 198 0 0
440 IPC 75 75 199 199 0 0
440 IPC 75 75 200 200 0 0
440 IPC 75 75 201 201 0 0
440 IPC 75 75 202 202 0 0
440 IPC 75 75 203 203 0 0
440 IPC 75 75 204 204 0 0
440 IPC 75 75 205 205 0 0
440 IPC 75 75 206 206 0 0
440 IPC 75 75 207 207 0 0
28 Primary 75 75 208 208 0 0
28 Primary 75 75 209 209 0 0
28 Primary 75 75 210 210 0 0
28 Primary 75 75 211 211 0 0
28 Primary 75 75 212 212 0 0
438 IPC 75 75 213 213 0 0
438 IPC 75 75 214 214 0 0
438 IPC 75 75 215 215 0 0
438 IPC 75 75 216 216 0 0
438 IPC 75 75 217 217 0 0
438 IPC 75 75 218 218 0 0
438 IPC 75 75 219 219 0 0
438 IPC 75 75 220 220 0 0
437 IPC 75 75 221 221 0 0
437 IPC 75 75 222 222 0 0
437 IPC 75 75 223 223 0 0
437 IPC 75 75 224 224 0 0
437 IPC 75 75 225 225 0 0
437 IPC 75 75 226 226 0 0
437 IPC 75 75 227 227 0 0
437 IPC 75 75 228 228 0 0
437 IPC 75 75 229 229 0 0
437 IPC 75 75 230 230 0 0
437 IPC 75 75 231 231 0 0
434 IPC 75 75 232 232 0 0
434 IPC 75 75 233 233 0 0
434 IPC 75 75 234 234 0 0
434 IPC 75 75 235 235 0 0
434 IPC 75 75 236 236 0 0
434 IPC 75 75 237 237 0 0
434 IPC 75 75 238 238 0 0
434 IPC 75 75 239 239 0 0
29 Primary 75 75 240 240 0 0
29 Primary 75 75 241 241 0 0
29 Primary 75 75 242 242 0 0
29 Primary 75 75 243 243 0 0
29 Primary 75 75 244 244 0 0
29 Primary 75 75 245 245 0 0
29 Primary 75 75 246 246 0 0
29 Primary 75 75 247 247 0 0
29 Primary 75 75 248 248 0 0
29 Primary 75 75 249 249 0 0
29 Primary 75 75 250 250 0 0
432 IPC 75 75 251 251 0 0
431 IPC 75 75 252 252 0 0
431 IPC 75 75 253 253 0 0
431 IPC 75 75 254 254 0 0
431 IPC 75 75 255 255 0 0
431 IPC 75 75 256 256 0 0
431 IPC 75 75 257 257 0 0
431 IPC 75 75 258 258 0 0
430 IPC 75 75 259 259 0 0
430 IPC 75 75 260 260 0 0
427 IPC 75 75 261 261 0 0
427 IPC 75 75 262 262 0 0
427 IPC 75 75 263 263 0 0
427 IPC 75 75 264 264 0 0
426 IPC 75 75 265 265 0 0
426 IPC 75 75 266 266 0 0
426 IPC 75 75 267 267 0 0
426 IPC 75 75 268 268 0 0
426 IPC 75 75 269 269 0 0
426 IPC 75 75 270 270 0 0
426 IPC 75 75 271 271 0 0
30 Primary 75 75 272 272 0 0
30 Primary 75 75 273 273 0 0
30 Primary 75 75 274 274 0 0
30 Primary 75 75 275 275 0 0
30 Primary 75 75 276 276 0 0
30 Primary 75 75 277 277 0 0
30 Primary 75 75 278 278 0 0
30 Primary 75 75 279 279 0 0
30 Primary 75 75 280 280 0 0
30 Primary 75 75 281 281 0 0
30 Primary 75 75 282 282 0 0
30 Primary 75 75 283 283 0 0
30 Primary 75 75 284 284 0 0
30 Primary 75 75 285 285 0 0
30 Primary 75 75 286 286 0 0
30 Primary 75 75 287 287 0 0
30 Primary 75 75 288 288 0 0
30 Primary 75 75 289 289 0 0
30 Primary 75 75 290 290 0 0
30 Primary 75 75 291 291 0 0
422 IPC 75 75 292 292 0 0
422 IPC 75 75 293 293 0 0
422 IPC 75 75 294 294 0 0
421 IPC 75 75 295 295 0 0
421 IPC 75 75 296 296 0 0
421 IPC 75 75 297 297 0 0
421 IPC 75 75 298 298 0 0
421 IPC 75 75 299 299 0 0
421 IPC 75 75 300 300 0 0
480 IPC 76 76 23 23 0 0
480 IPC 76 76 24 24 0 0
480 IPC 76 76 25 25 0 0
480 IPC 76 76 26 26 0 0
480 IPC 76 76 27 27 0 0
480 IPC 76 76 28 28 0 0
480 IPC 76 76 29 29 0 0
481 IPC 76 76 30 30 0 0
481 IPC 76 76 31 31 0 0
481 IPC 76 76 32 32 0 0
481 IPC 76 76 33 33 0 0
481 IPC 76 76 34 34 0 0
4 Primary 76 76 35 35 0 0
4 Primary 76 76 36 36 0 0
4 Primary 76 76 37 37 0 0
4 Primary 76 76 38 38 0 0
4 Primary 76 76 39 39 0 0
4 Primary 76 76 40 40 0 0
4 Primary 76 76 41 41 0 0
4 Primary 76 76 42 42 0 0
4 Primary 76 76 43 43 0 0
4 Primary 76 76 44 44 0 0
4 Primary 76 76 45 45 0 0
4 Primary 76 76 46 46 0 0
4 Primary 76 76 47 47 0 0
4 Primary 76 76 48 48 0 0
4 Primary 76 76 49 49 0 0
4 Primary 76 76 50 50 0 0
4 Primary 76 76 51 51 0 0
4 Primary 76 76 52 52 0 0
4 Primary 76 76 53 53 0 0
4 Primary 76 76 54 54 0 0
4 Primary 76 76 55 55 0 0
4 Primary 76 76 56 56 0 0
4 Primary 76 76 57 57 0 0
487 IPC 76 76 58 58 0 0
487 IPC 76 76 59 59 0 0
487 IPC 76 76 60 60 0 0
487 IPC 76 76 61 61 0 0
487 IPC 76 76 62 62 0 0
487 IPC 76 76 63 63 0 0
487 IPC 76 76 64 64 0 0
486 IPC 76 76 65 65 0 0
486 IPC 76 76 66 66 0 0
10 Primary 76 76 67 67 0 0
10 Primary 76 76 68 68 0 0
10 Primary 76 76 69 69 0 0
10 Primary 76 76 70 70 0 0
10 Primary 76 76 71 71 0 0
10 Primary 76 76 72 72 0 0
10 Primary 76 76 73 73 0 0
10 Primary 76 76 74 74 0 0
10 Primary 76 76 75 75 0 0
10 Primary 76 76 76 76 0 0
10 Primary 76 76 77 77 0 0
10 Primary 76 76 78 78 0 0
10 Primary 76 76 79 79 0 0
10 Primary 76 76 80 80 0 0
10 Primary 76 76 81 81 0 0
10 Primary 76 76 82 82 0 0
10 Primary 76 76 83 83 0 0
10 Primary 76 76 84 84 0 0
10 Primary 76 76 85 85 0 0
10 Primary 76 76 86 86 0 0
10 Primary 76 76 87 87 0 0
10 Primary 76 76 88 88 0 0
10 Primary 76 76 89 89 0 0
10 Primary 76 76 90 90 0 0
10 Primary 76 76 91 91 0 0
10 Primary 76 76 92 92 0 0
10 Primary 76 76 93 93 0 0
10 Primary 76 76 94 94 0 0
497 IPC 76 76 95 95 0 0
497 IPC 76 76 96 96 0 0
497 IPC 76 76 97 97 0 0
497 IPC 76 76 98 98 0 0
497 IPC 76 76 99 99 0 0
497 IPC 76 76 100 100 0 0
497 IPC 76 76 101 101 0 0
15 Primary 76 76 102 102 0 0
15 Primary 76 76 103 103 0 0
15 Primary 76 76 104 104 0 0
15 Primary 76 76 105 105 0 0
15 Primary 76 76 106 106 0 0
15 Primary 76 76 107 107 0 0
15 Primary 76 76 108 108 0 0
15 Primary 76 76 109 109 0 0
15 Primary 76 76 110 110 0 0
15 Primary 76 76 111 111 0 0
15 Primary 76 76 112 112 0 0
15 Primary 76 76 113 113 0 0
15 Primary 76 76 114 114 0 0
15 Primary 76 76 115 115 0 0
15 Primary 76 76 116 116 0 0
15 Primary 76 76 117 117 0 0
15 Primary 76 76 118 118 0 0
15 Primary 76 76 119 119 0 0
15 Primary 76 76 120 120 0 0
15 Primary 76 76 121 121 0 0
15 Primary 76 76 122 122 0 0
15 Primary 76 76 123 123 0 0
15 Primary 76 76 124 124 0 0
15 Primary 76 76 125 125 0 0
15 Primary 76 76 126 126 0 0
15 Primary 76 76 127 127 0 0
15 Primary 76 76 128 128 0 0
15 Primary 76 76 129 129 0 0
15 Primary 76 76 130 130 0 0
15 Primary 76 76 131 131 0 0
15 Primary 76 76 132 132 0 0
505 IPC 76 76 133 133 0 0
505 IPC 76 76 134 134 0 0
505 IPC 76 76 135 135 0 0
505 IPC 76 76 136 136 0 0
505 IPC 76 76 137 137 0 0
505 IPC 76 76 138 138 0 0
16 Primary 76 76 139 139 0 0
16 Primary 76 76 140 140 0 0
16 Primary 76 76 141 141 0 0
16 Primary 76 76 142 142 0 0
16 Primary 76 76 143 143 0 0
16 Primary 76 76 144 144 0 0
16 Primary 76 76 145 145 0 0
16 Primary 76 76 146 146 0 0
16 Primary 76 76 147 147 0 0
16 Primary 76 76 148 148 0 0
16 Primary 76 76 149 149 0 0
16 Primary 76 76 150 150 0 0
16 Primary 76 76 151 151 0 0
16 Primary 76 76 152 152 0 0
16 Primary 76 76 153 153 0 0
16 Primary 76 76 154 154 0 0
16 Primary 76 76 155 155 0 0
16 Primary 76 76 156 156 0 0
16 Primary 76 76 157 157 0 0
16 Primary 76 76 158 158 0 0
16 Primary 76 76 159 159 0 0
16 Primary 76 76 160 160 0 0
16 Primary 76 76 161 161 0 0
16 Primary 76 76 162 162 0 0
16 Primary 76 76 163 163 0 0
16 Primary 76 76 164 164 0 0
16 Primary 76 76 165 165 0 0
442 IPC 76 76 166 166 0 0
442 IPC 76 76 167 167 0 0
442 IPC 76 76 168 168 0 0
442 IPC 76 76 169 169 0 0
442 IPC 76 76 170 170 0 0
442 IPC 76 76 171 171 0 0
442 IPC 76 76 172 172 0 0
442 IPC 76 76 173 173 0 0
442 IPC 76 76 174 174 0 0
442 IPC 76 76 175 175 0 0
442 IPC 76 76 176 176 0 0
442 IPC 76 76 177 177 0 0
24 Primary 76 76 178 178 0 0
24 Primary 76 76 179 179 0 0
24 Primary 76 76 180 180 0 0
24 Primary 76 76 181 181 0 0
24 Primary 76 76 182 182 0 0
24 Primary 76 76 183 183 0 0
24 Primary 76 76 184 184 0 0
24 Primary 76 76 185 185 0 0
259 IPC 76 76 186 186 0 0
259 IPC 76 76 187 187 0 0
259 IPC 76 76 188 188 0 0
259 IPC 76 76 189 189 0 0
258 IPC 76 76 190 190 0 0
258 IPC 76 76 191 191 0 0
258 IPC 76 76 192 192 0 0
441 IPC 76 76 193 193 0 0
441 IPC 76 76 194 194 0 0
441 IPC 76 76 195 195 0 0
441 IPC 76 76 196 196 0 0
441 IPC 76 76 197 197 0 0
440 IPC 76 76 198 198 0 0
440 IPC 76 76 199 199 0 0
440 IPC 76 76 200 200 0 0
440 IPC 76 76 201 201 0 0
440 IPC 76 76 202 202 0 0
440 IPC 76 76 203 203 0 0
440 IPC 76 76 204 204 0 0
440 IPC 76 76 205 205 0 0
28 Primary 76 76 206 206 0 0
28 Primary 76 76 207 207 0 0
28 Primary 76 76 208 208 0 0
28 Primary 76 76 209 209 0 0
28 Primary 76 76 210 210 0 0
28 Primary 76 76 211 211 0 0
28 Primary 76 76 212 212 0 0
28 Primary 76 76 213 213 0 0
28 Primary 76 76 214 214 0 0
28 Primary 76 76 215 215 0 0
438 IPC 76 76 216 216 0 0
438 IPC 76 76 217 217 0 0
438 IPC 76 76 218 218 0 0
438 IPC 76 76 219 219 0 0
438 IPC 76 76 220 220 0 0
437 IPC 76 76 221 221 0 0
437 IPC 76 76 222 222 0 0
437 IPC 76 76 223 223 0 0
437 IPC 76 76 224 224 0 0
437 IPC 76 76 225 225 0 0
437 IPC 76 76 226 226 0 0
437 IPC 76 76 227 227 0 0
437 IPC 76 76 228 228 0 0
437 IPC 76 76 229 229 0 0
437 IPC 76 76 230 230 0 0
437 IPC 76 76 231 231 0 0
434 IPC 76 76 232 232 0 0
434 IPC 76 76 233 233 0 0
434 IPC 76 76 234 234 0 0
434 IPC 76 76 235 235 0 0
434 IPC 76 76 236 236 0 0
29 Primary 76 76 237 237 0 0
29 Primary 76 76 238 238 0 0
29 Primary 76 76 239 239 0 0
29 Primary 76 76 240 240 0 0
29 Primary 76 76 241 241 0 0
29 Primary 76 76 242 242 0 0
29 Primary 76 76 243 243 0 0
29 Primary 76 76 244 244 0 0
29 Primary 76 76 245 245 0 0
29 Primary 76 76 246 246 0 0
29 Primary 76 76 247 247 0 0
29 Primary 76 76 248 248 0 0
29 Primary 76 76 249 249 0 0
29 Primary 76 76 250 250 0 0
29 Primary 76 76 251 251 0 0
29 Primary 76 76 252 252 0 0
431 IPC 76 76 253 253 0 0
431 IPC 76 76 254 254 0 0
431 IPC 76 76 255 255 0 0
431 IPC 76 76 256 256 0 0
431 IPC 76 76 257 257 0 0
431 IPC 76 76 258 258 0 0
430 IPC 76 76 259 259 0 0
430 IPC 76 76 260 260 0 0
430 IPC 76 76 261 261 0 0
427 IPC 76 76 262 262 0 0
427 IPC 76 76 263 263 0 0
427 IPC 76 76 264 264 0 0
426 IPC 76 76 265 265 0 0
426 IPC 76 76 266 266 0 0
426 IPC 76 76 267 267 0 0
426 IPC 76 76 268 268 0 0
426 IPC 76 76 269 269 0 0
426 IPC 76 76 270 270 0 0
426 IPC 76 76 271 271 0 0
30 Primary 76 76 272 272 0 0
30 Primary 76 76 273 273 0 0
30 Primary 76 76 274 274 0 0
30 Primary 76 76 275 275 0 0
30 Primary 76 76 276 276 0 0
30 Primary 76 76 277 277 0 0
30 Primary 76 76 278 278 0 0
30 Primary 76 76 279 279 0 0
30 Primary 76 76 280 280 0 0
30 Primary 76 76 281 281 0 0
30 Primary 76 76 282 282 0 0
30 Primary 76 76 283 283 0 0
30 Primary 76 76 284 284 0 0
30 Primary 76 76 285 285 0 0
30 Primary 76 76 286 286 0 0
30 Primary 76 76 287 287 0 0
30 Primary 76 76 288 288 0 0
30 Primary 76 76 289 289 0 0
30 Primary 76 76 290 290 0 0
30 Primary 76 76 291 291 0 0
30 Primary 76 76 292 292 0 0
30 Primary 76 76 293 293 0 0
422 IPC 76 76 294 294 0 0
421 IPC 76 76 295 295 0 0
421 IPC 76 76 296 296 0 0
421 IPC 76 76 297 297 0 0
421 IPC 76 76 298 298 0 0
421 IPC 76 76 299 299 0 0
480 IPC 77 77 23 23 0 0
480 IPC 77 77 24 24 0 0
480 IPC 77 77 25 25 0 0
480 IPC 77 77 26 26 0 0
480 IPC 77 77 27 27 0 0
480 IPC 77 77 28 28 0 0
480 IPC 77 77 29 29 0 0
480 IPC 77 77 30 30 0 0
480 IPC 77 77 31 31 0 0
481 IPC 77 77 32 32 0 0
481 IPC 77 77 33 33 0 0
4 Primary 77 77 34 34 0 0
4 Primary 77 77 35 35 0 0
4 Primary 77 77 36 36 0 0
4 Primary 77 77 37 37 0 0
4 Primary 77 77 38 38 0 0
4 Primary 77 77 39 39 0 0
4 Primary 77 77 40 40 0 0
4 Primary 77 77 41 41 0 0
4 Primary 77 77 42 42 0 0
4 Primary 77 77 43 43 0 0
4 Primary 77 77 44 44 0 0
4 Primary 77 77 45 45 0 0
4 Primary 77 77 46 46 0 0
4 Primary 77 77 47 47 0 0
4 Primary 77 77 48 48 0 0
4 Primary 77 77 49 49 0 0
4 Primary 77 77 50 50 0 0
4 Primary 77 77 51 51 0 0
4 Primary 77 77 52 52 0 0
4 Primary 77 77 53 53 0 0
4 Primary 77 77 54 54 0 0
4 Primary 77 77 55 55 0 0
4 Primary 77 77 56 56 0 0
4 Primary 77 77 57 57 0 0
4 Primary 77 77 58 58 0 0
487 IPC 77 77 59 59 0 0
487 IPC 77 77 60 60 0 0
487 IPC 77 77 61 61 0 0
487 IPC 77 77 62 62 0 0
486 IPC 77 77 63 63 0 0
486 IPC 77 77 64 64 0 0
486 IPC 77 77 65 65 0 0
486 IPC 77 77 66 66 0 0
10 Primary 77 77 67 67 0 0
10 Primary 77 77 68 68 0 0
10 Primary 77 77 69 69 0 0
10 Primary 77 77 70 70 0 0
10 Primary 77 77 71 71 0 0
10 Primary 77 77 72 72 0 0
10 Primary 77 77 73 73 0 0
10 Primary 77 77 74 74 0 0
10 Primary 77 77 75 75 0 0
10 Primary 77 77 76 76 0 0
10 Primary 77 77 77 77 0 0
10 Primary 77 77 78 78 0 0
10 Primary 77 77 79 79 0 0
10 Primary 77 77 80 80 0 0
10 Primary 77 77 81 81 0 0
10 Primary 77 77 82 82 0 0
10 Primary 77 77 83 83 0 0
10 Primary 77 77 84 84 0 0
10 Primary 77 77 85 85 0 0
10 Primary 77 77 86 86 0 0
10 Primary 77 77 87 87 0 0
10 Primary 77 77 88 88 0 0
10 Primary 77 77 89 89 0 0
10 Primary 77 77 90 90 0 0
10 Primary 77 77 91 91 0 0
10 Primary 77 77 92 92 0 0
10 Primary 77 77 93 93 0 0
10 Primary 77 77 94 94 0 0
10 Primary 77 77 95 95 0 0
497 IPC 77 77 96 96 0 0
497 IPC 77 77 97 97 0 0
497 IPC 77 77 98 98 0 0
497 IPC 77 77 99 99 0 0
497 IPC 77 77 100 100 0 0
497 IPC 77 77 101 101 0 0
15 Primary 77 77 102 102 0 0
15 Primary 77 77 103 103 0 0
15 Primary 77 77 104 104 0 0
15 Primary 77 77 105 105 0 0
15 Primary 77 77 106 106 0 0
15 Primary 77 77 107 107 0 0
15 Primary 77 77 108 108 0 0
15 Primary 77 77 109 109 0 0
15 Primary 77 77 110 110 0 0
15 Primary 77 77 111 111 0 0
15 Primary 77 77 112 112 0 0
15 Primary 77 77 113 113 0 0
15 Primary 77 77 114 114 0 0
15 Primary 77 77 115 115 0 0
15 Primary 77 77 116 116 0 0
15 Primary 77 77 117 117 0 0
15 Primary 77 77 118 118 0 0
15 Primary 77 77 119 119 0 0
15 Primary 77 77 120 120 0 0
15 Primary 77 77 121 121 0 0
15 Primary 77 77 122 122 0 0
15 Primary 77 77 123 123 0 0
15 Primary 77 77 124 124 0 0
15 Primary 77 77 125 125 0 0
15 Primary 77 77 126 126 0 0
15 Primary 77 77 127 127 0 0
15 Primary 77 77 128 128 0 0
15 Primary 77 77 129 129 0 0
15 Primary 77 77 130 130 0 0
15 Primary 77 77 131 131 0 0
15 Primary 77 77 132 132 0 0
505 IPC 77 77 133 133 0 0
505 IPC 77 77 134 134 0 0
505 IPC 77 77 135 135 0 0
505 IPC 77 77 136 136 0 0
505 IPC 77 77 137 137 0 0
505 IPC 77 77 138 138 0 0
16 Primary 77 77 139 139 0 0
16 Primary 77 77 140 140 0 0
16 Primary 77 77 141 141 0 0
16 Primary 77 77 142 142 0 0
16 Primary 77 77 143 143 0 0
16 Primary 77 77 144 144 0 0
16 Primary 77 77 145 145 0 0
16 Primary 77 77 146 146 0 0
16 Primary 77 77 147 147 0 0
[truncated: 2,026,653 more chars]
