# Supplementary material for: Computer Simulation of Cellular Patterning Within the Drosophila Pupal Eye
Source: PLoS Comput Biol. 2010 Jul 1;6(7):e1000841. doi: 10.1371/journal.pcbi.1000841 (PMC2895643; doi:10.1371/journal.pcbi.1000841)
Supplement: Protocol S1 — Simulation code and configuration files. (0.96 MB ZIP) [file pcbi.1000841.s001.zip › AntiDeath=10.xml]

<CompuCell3D>
    <Potts>
        <Dimensions x="400" y="400" z="1"/>
        <Anneal>5</Anneal>
        <Steps>50000</Steps>
        <Temperature>60</Temperature>
        <Flip2DimRatio>1</Flip2DimRatio>
        <Boundary_y>Periodic</Boundary_y>
        <Boundary_x>Periodic</Boundary_x>
        <FlipNeighborMaxDistance>2.0</FlipNeighborMaxDistance>
    </Potts>

    <Plugin Name="CellType">
        <CellType TypeName="Medium" TypeId="0"/>
        <CellType TypeName="Primary" TypeId="1"/>
        <CellType TypeName="IPC" TypeId="2"/>
    </Plugin>

    <Plugin Name="ContactLocalFlex">
        <Energy Type1="Medium" Type2="Medium">0</Energy>
        <Energy Type1="Primary" Type2="Primary">1200</Energy>
        <Energy Type1="Primary" Type2="Medium">120</Energy>
        <Energy Type1="IPC" Type2="IPC">35</Energy>
        <Energy Type1="IPC" Type2="Primary">55</Energy>
        <Energy Type1="IPC" Type2="Medium">60</Energy>
        <Depth>2.0</Depth>
    </Plugin>

    <Plugin Name="SurfaceTracker"></Plugin>
    <Plugin Name="VolumeLocalFlex"></Plugin>
    <Plugin Name="SurfaceLocalFlex"></Plugin>
    <Plugin Name="NeighborTracker"></Plugin>
    <Plugin Name="CellDeath"></Plugin>

    <Steppable Type="PIFInitializer">
        <PIFName>24_2apf795cells.pif</PIFName>
    </Steppable>

    <Steppable Type="LocalFlexInitializer">
        <SurfaceParameters CellType="Primary" TargetSurface="120" LambdaSurface="5"/>
        <VolumeParameters CellType="IPC" TargetVolume="60" LambdaVolume="2"/>
        <VolumeParameters CellType="Primary" TargetVolume="550" LambdaVolume="50"/>
    </Steppable>

    <Steppable Type="CellGrowth">
        <VolumeGrowthParameters CellType="Primary" EndTargetVolume="1000" DeltaVolume="1" OnStep="125"/>
        <SurfaceGrowthParameters CellType="Primary" EndTargetSurface="150" DeltaSurface="1" OnStep="125"/>
    </Steppable>

    <Steppable Type="SurfaceAreaKiller">
        <SurfaceAreaDeathParameters CellTypeLife="Primary" CellTypeDeath="IPC" Threshold="10" Lambda="1.2" MaxDeath="1"/>
    </Steppable>
    <Steppable Type="EdgeSavior"></Steppable>

    <Steppable Type="CellTypeDataOutput">
        <Frequency>50</Frequency>
    </Steppable>
    <Steppable Type="CellKiller"></Steppable>
    <Steppable Type="MasterSteppable">
        <MasterEvent Step="0" Steppable="CellKiller" On="false"/>
        <MasterEvent Step="10000" Steppable="CellKiller" On="true"/>
    </Steppable>
</CompuCell3D>
