# Supplementary material for: Computer Simulation of Cellular Patterning Within the Drosophila Pupal Eye
Source: PLoS Comput Biol. 2010 Jul 1;6(7):e1000841. doi: 10.1371/journal.pcbi.1000841 (PMC2895643; doi:10.1371/journal.pcbi.1000841)
Supplement: Protocol S1 — Simulation code and configuration files. (0.96 MB ZIP) [file pcbi.1000841.s001.zip › CompuCellAdditions/CellGrowth/CellGrowth.cpp]

/*************************************************************************
 *    CompuCell - A software framework for multimodel simulations of     *
 * biocomplexity problems Copyright (C) 2003 University of Notre Dame,   *
 *                             Indiana                                   *
 *                                                                       *
 * This program is free software; IF YOU AGREE TO CITE USE OF CompuCell  *
 *  IN ALL RELATED RESEARCH PUBLICATIONS according to the terms of the   *
 *  CompuCell GNU General Public License RIDER you can redistribute it   *
 * and/or modify it under the terms of the GNU General Public License as *
 *  published by the Free Software Foundation; either version 2 of the   *
 *         License, or (at your option) any later version.               *
 *                                                                       *
 * This program is distributed in the hope that it will be useful, but   *
 *      WITHOUT ANY WARRANTY; without even the implied warranty of       *
 *  MERCHANTABILITY or FITNESS FOR A PARTICULAR PURPOSE.  See the GNU    *
 *             General Public License for more details.                  *
 *                                                                       *
 *  You should have received a copy of the GNU General Public License    *
 *     along with this program; if not, write to the Free Software       *
 *      Foundation, Inc., 675 Mass Ave, Cambridge, MA 02139, USA.        *
 *************************************************************************/

#include "CellGrowth.h"
#include <CompuCell3D/Simulator.h>
#include <CompuCell3D/Potts3D/Cell.h>
#include <CompuCell3D/Potts3D/Potts3D.h>
#include <CompuCell3D/Automaton/Automaton.h>
#include <CompuCell3D/Potts3D/CellInventory.h>
#include <CompuCell3D/plugins/VolumeLocalFlex/VolumeLocalFlexPlugin.h>
#include <CompuCell3D/plugins/VolumeLocalFlex/VolumeLocalFlexEnergy.h>
#include <CompuCell3D/plugins/VolumeLocalFlex/VolumeLocalFlexData.h>

using namespace CompuCell3D;

#include <XMLCereal/XMLPullParser.h>
#include <XMLCereal/XMLSerializer.h>

#include <BasicUtils/BasicString.h>
#include <BasicUtils/BasicException.h>

#include <string>
#include <map>
using namespace std;


CellGrowth::CellGrowth() :
	potts(0){} //add more initializers as necessary

	void CellGrowth::init(Simulator *simulator) {
		potts = simulator->getPotts();
		automaton = potts->getAutomaton();
		///getting cell inventory
		cellInventoryPtr=& potts->getCellInventory(); 

	}


//Begin Steppable interface
void CellGrowth::start() {
} 

void CellGrowth::step(const unsigned int currentStep) {

	//The CellGrowth steppable can be controlled by the master steppable. Respect the on/off state
	if(on) {

		//Iterate over all cells
		CellInventory::cellInventoryIterator cInvItr;
		CellG * cell;
		map<string,CellGrowthSurfaceParam>::iterator surfaceItr;
		map<string,CellGrowthVolumeParam>::iterator volumeItr;
		for(cInvItr=cellInventoryPtr->cellInventoryBegin() ; cInvItr !=cellInventoryPtr->cellInventoryEnd() ;++cInvItr ){
			cell=*cInvItr;
			string type;

			//get the cells type so we can find the params for that type
			try {
				type = automaton->getTypeName(cell->type);
			} catch(BasicException *e) {
				cerr << "Failed to get type name for cell." << endl;
				cerr << "Cell address: " << (int) cell << "Id: " << cell->id << " Type: " << (int) cell->type << endl;
				exit(0);
			}

			surfaceItr = cellGrowthSurfaceParamMap.find(type); //retrieve parameters for this cell's type
			if(surfaceItr != cellGrowthSurfaceParamMap.end()) {
				CellGrowthSurfaceParam *sParam = &surfaceItr->second;
				//Check to see if this is a step we increment on for this type
				if((currentStep % sParam->step) == 0) {
					//increment if we haven't made it to maximum targetSurface
					if(cell->targetSurface < sParam->endTargetSurface) {
						cell->targetSurface += sParam->deltaSurface;

					}
					//Fix things up if we went over our max
					if(cell->targetSurface > sParam->endTargetSurface) {
						cell->targetSurface = sParam->endTargetSurface;
					}
				}
			}


			volumeItr = cellGrowthVolumeParamMap.find(type); //retrieve volume parameters for this cell's type
			if(volumeItr != cellGrowthVolumeParamMap.end()) {
				CellGrowthVolumeParam *vParam = &volumeItr->second;
				//Check to see if this is a step we increment on for this type
				if((currentStep % vParam->step) == 0) {
					//increment if we haven't made it to maximum targetVolume
					if(cell->targetVolume < vParam->endTargetVolume) {
						cell->targetVolume += vParam->deltaVolume;				
					}
					//Fix things up if we went over our max
					if(cell->targetVolume > vParam->endTargetVolume) {
						cell->targetVolume = vParam->endTargetVolume;
					}
				}
			}
		}
	}
}

//end Steppable interface


// Begin XMLSerializable interface
void CellGrowth::readXML(XMLPullParser &in) {
	in.skip(TEXT);


	string pluginName,type;

	bool valid = false;
	float deltaV,deltaS;
	unsigned int targetVol, targetSur;
	unsigned char tempId;
	while (in.check(START_ELEMENT)) {
		pluginName = in.getName();
		//This sets up the surface parameters for growth
		if (pluginName == "SurfaceGrowthParameters") {
			//Here initialize SurfaceParameters
			type = in.getAttribute("CellType").value;
			CellGrowthSurfaceParam *newParam = &cellGrowthSurfaceParamMap[type]; //this will create a new entry in the map for that type;
			newParam->endTargetSurface = BasicString::parseUInteger(in.getAttribute("EndTargetSurface").value);
			newParam->deltaSurface = BasicString::parseInteger(in.getAttribute("DeltaSurface").value);
			if(in.findAttribute("OnStep")>=0) {
				newParam->step = BasicString::parseInteger(in.getAttribute("OnStep").value);
			}
			in.matchSimple();
			valid = true;
		}
		//This sets up the volume parameters for growth
		if (pluginName == "VolumeGrowthParameters") {
			//Here initialize VolumeParameters
			type = in.getAttribute("CellType").value;
			CellGrowthVolumeParam *newParam = &cellGrowthVolumeParamMap[type]; //this will create a new entry in the map for that type;
			newParam->endTargetVolume = BasicString::parseUInteger(in.getAttribute("EndTargetVolume").value);
			newParam->deltaVolume = BasicString::parseInteger(in.getAttribute("DeltaVolume").value);
			if(in.findAttribute("OnStep")>=0) {
				newParam->step = BasicString::parseInteger(in.getAttribute("OnStep").value);
			}
			in.matchSimple();
			valid = true;
		}
		if(!valid) {
			throw BasicException(string("Unexpected element '") + in.getName() + 
					"'!", in.getLocation());
		}
		in.skip(TEXT);
	}
}


void CellGrowth::writeXML(XMLSerializer &out) {
}
// End XMLSerializable interface
