# Supplementary material for: Computer Simulation of Cellular Patterning Within the Drosophila Pupal Eye
Source: PLoS Comput Biol. 2010 Jul 1;6(7):e1000841. doi: 10.1371/journal.pcbi.1000841 (PMC2895643; doi:10.1371/journal.pcbi.1000841)
Supplement: Protocol S1 — Simulation code and configuration files. (0.96 MB ZIP) [file pcbi.1000841.s001.zip › CompuCellAdditions/CellGrowth/CellGrowth.h]

/*************************************************************************
 *    CompuCell - A software framework for multimodel simulations of     *
 * biocomplexity problems Copyright (C) 2003 University of Notre Dame,   *
 *                             Indiana                                   *
 *                                                                       *
 * This program is free software; IF YOU AGREE TO CITE USE OF CompuCell  *
 *  IN ALL RELATED RESEARCH PUBLICATIONS according to the terms of the   *
 *  CompuCell GNU General Public License RIDER you can redistribute it   *
 * and/or modify it under the terms of the GNU General Public License as *
 *  published by the Free Software Foundation; either version 2 of the   *
 *         License, or (at your option) any later version.               *
 *                                                                       *
 * This program is distributed in the hope that it will be useful, but   *
 *      WITHOUT ANY WARRANTY; without even the implied warranty of       *
 *  MERCHANTABILITY or FITNESS FOR A PARTICULAR PURPOSE.  See the GNU    *
 *             General Public License for more details.                  *
 *                                                                       *
 *  You should have received a copy of the GNU General Public License    *
 *     along with this program; if not, write to the Free Software       *
 *      Foundation, Inc., 675 Mass Ave, Cambridge, MA 02139, USA.        *
 *************************************************************************/

#ifndef CELLGROWTH_H
#define CELLGROWTH_H

#include <CompuCell3D/Steppable.h>
#include <CompuCell3D/MSInterface/Controllable.h>


#include <CompuCell3D/Automaton/Automaton.h>
#include <string>
#include <map>

namespace CompuCell3D {
	class Potts3D;
	class CellInventory;
	class VolumeLocalFlexPlugin;
	
    
          //This steppable increases the target volume and surface of a cell until they reach a maximum value
          //The rate of change is controlled by the amount the current targets are increased by and how many steps occur
          //between increments
    
	class CellGrowthVolumeParam {
public:
		CellGrowthVolumeParam():endTargetVolume(0),deltaVolume(0),step(1){}
		CellGrowthVolumeParam(unsigned int _endTargetVolume,int _deltaVolume):endTargetVolume(_endTargetVolume),deltaVolume(_deltaVolume),step(1){}
		unsigned int endTargetVolume;   //max target volume
		int deltaVolume;                          //amount to increase by
		int step;                                       //number of steps to wait between additions
};

class CellGrowthSurfaceParam {
public:
	CellGrowthSurfaceParam():endTargetSurface(0),deltaSurface(0),step(1){}
	CellGrowthSurfaceParam(unsigned int _endTargetSurface,int _deltaSurface):endTargetSurface(_endTargetSurface),deltaSurface(_deltaSurface),step(1){}
	unsigned int endTargetSurface;      //max target surface area
	int deltaSurface;                              //amount to increase by
	int step;                                           //steps to wait before increasing
	
	
};
	
	
   	
	
  class CellGrowth : public Controllable, public Steppable {
    Potts3D *potts;
	Automaton* automaton;
	CellInventory *cellInventoryPtr; //allows us to iterate over all cells
	std::map<std::string,CellGrowthVolumeParam> cellGrowthVolumeParamMap;  //lookup table for volume parameters for a cell type
	std::map<std::string,CellGrowthSurfaceParam> cellGrowthSurfaceParamMap;   //lookup table for surface parameters for a cell type

  public:
    CellGrowth();

    void setPotts(Potts3D *potts) {this->potts = potts;}
      
    // SimObject interface
    virtual void init(Simulator *simulator);

    // Begin Steppable interface
    virtual void start();
    virtual void step(const unsigned int currentStep);
    virtual void finish() {}
    // End Steppable interface

    // Begin XMLSerializable interface
    virtual void readXML(XMLPullParser &in);
    virtual void writeXML(XMLSerializer &out);
    // End XMLSerializable interface
  };
};
#endif
