# Supplementary material for: Computer Simulation of Cellular Patterning Within the Drosophila Pupal Eye
Source: PLoS Comput Biol. 2010 Jul 1;6(7):e1000841. doi: 10.1371/journal.pcbi.1000841 (PMC2895643; doi:10.1371/journal.pcbi.1000841)
Supplement: Protocol S1 — Simulation code and configuration files. (0.96 MB ZIP) [file pcbi.1000841.s001.zip › CompuCellAdditions/CellKiller/CellKiller.cpp]

/*************************************************************************
 *    CompuCell - A software framework for multimodel simulations of     *
 * biocomplexity problems Copyright (C) 2003 University of Notre Dame,   *
 *                             Indiana                                   *
 *                                                                       *
 * This program is free software; IF YOU AGREE TO CITE USE OF CompuCell  *
 *  IN ALL RELATED RESEARCH PUBLICATIONS according to the terms of the   *
 *  CompuCell GNU General Public License RIDER you can redistribute it   *
 * and/or modify it under the terms of the GNU General Public License as *
 *  published by the Free Software Foundation; either version 2 of the   *
 *         License, or (at your option) any later version.               *
 *                                                                       *
 * This program is distributed in the hope that it will be useful, but   *
 *      WITHOUT ANY WARRANTY; without even the implied warranty of       *
 *  MERCHANTABILITY or FITNESS FOR A PARTICULAR PURPOSE.  See the GNU    *
 *             General Public License for more details.                  *
 *                                                                       *
 *  You should have received a copy of the GNU General Public License    *
 *     along with this program; if not, write to the Free Software       *
 *      Foundation, Inc., 675 Mass Ave, Cambridge, MA 02139, USA.        *
 *************************************************************************/

#include "CellKiller.h"
#include <CompuCell3D/Simulator.h>
#include <CompuCell3D/Potts3D/Cell.h>
#include <CompuCell3D/Potts3D/Potts3D.h>
#include <CompuCell3D/Potts3D/CellInventory.h>

//This Plugin is required for cell death flag
#include <CompuCell3D/plugins/CellDeath/CellDeathPlugin.h>
#include <CompuCell3D/plugins/CellDeath/CellDeathData.h>


using namespace CompuCell3D;

#include <XMLCereal/XMLPullParser.h>
#include <XMLCereal/XMLSerializer.h>

#include <BasicUtils/BasicString.h>
#include <BasicUtils/BasicException.h>

#include <string>
#include <map>

using namespace std;


CellKiller::CellKiller() :
  potts(0) {} //add more initializers as necessary

void CellKiller::init(Simulator *simulator) {
  potts = simulator->getPotts();
	   ///getting cell inventory
	cellInventoryPtr=& potts->getCellInventory(); 
}


//Begin Steppable interface
void CellKiller::start() {
	cerr << "Starting CellKiller" << endl;
	log.open("CellKillerLog.txt");

} 

void CellKiller::step(const unsigned int currentStep) {
    //Respect the controllable interface
	if(on) {
		CellInventory::cellInventoryIterator cInvItr;
		CellG * cell;
		CellDeathPlugin *cdPlugin = (CellDeathPlugin*) Simulator::pluginManager.get("CellDeath");
		BasicClassAccessor<CellDeathData> *deathAccessor = cdPlugin->getDeathAccessorPtr();
		
        //iterate over all cells and set their targetVolumes to 0 and enforce
        //it heavily in order to kill them if they have been flagged for death
		for(cInvItr=cellInventoryPtr->cellInventoryBegin() ; cInvItr !=cellInventoryPtr->cellInventoryEnd() ;++cInvItr ){
			cell=*cInvItr;
			if(deathAccessor->get(cell->extraAttribPtr)->willDie) {	
				log << "Cell Killed: " << cell << " Id:" << cell->id << endl;
				cell->targetVolume = 0;
				cell->lambdaVolume = 1000;
			} else {
				bool *willDie = &(deathAccessor->get(cell->extraAttribPtr)->willDie);
				*willDie = 1; //reset for next round of rules
			}
		}
	}
}
		
		
//end Steppable interface
void CellKiller::turnOn() {
	on = 1;
	//want to initialize all cells to die
	CellInventory::cellInventoryIterator cInvItr;
	CellG * cell;
	CellDeathPlugin *cdPlugin = (CellDeathPlugin*) Simulator::pluginManager.get("CellDeath");
	BasicClassAccessor<CellDeathData> *deathAccessor = cdPlugin->getDeathAccessorPtr();
	
	for(cInvItr=cellInventoryPtr->cellInventoryBegin() ; cInvItr !=cellInventoryPtr->cellInventoryEnd() ;++cInvItr ){
		cell=*cInvItr;
		bool *willDie = &(deathAccessor->get(cell->extraAttribPtr)->willDie);
		*willDie = 1; //reset so rules can apply
	}
}

// Begin XMLSerializable interface
void CellKiller::readXML(XMLPullParser &in) {
	in.skip(TEXT);
}

void CellKiller::writeXML(XMLSerializer &out) {
}
// End XMLSerializable interface
