# Supplementary material for: Computer Simulation of Cellular Patterning Within the Drosophila Pupal Eye
Source: PLoS Comput Biol. 2010 Jul 1;6(7):e1000841. doi: 10.1371/journal.pcbi.1000841 (PMC2895643; doi:10.1371/journal.pcbi.1000841)
Supplement: Protocol S1 — Simulation code and configuration files. (0.96 MB ZIP) [file pcbi.1000841.s001.zip › CompuCellAdditions/CellKiller/CellKiller.h]

/*************************************************************************
*    CompuCell - A software framework for multimodel simulations of     *
* biocomplexity problems Copyright (C) 2003 University of Notre Dame,   *
*                             Indiana                                   *
*                                                                       *
* This program is free software; IF YOU AGREE TO CITE USE OF CompuCell  *
*  IN ALL RELATED RESEARCH PUBLICATIONS according to the terms of the   *
*  CompuCell GNU General Public License RIDER you can redistribute it   *
* and/or modify it under the terms of the GNU General Public License as *
*  published by the Free Software Foundation; either version 2 of the   *
*         License, or (at your option) any later version.               *
*                                                                       *
* This program is distributed in the hope that it will be useful, but   *
*      WITHOUT ANY WARRANTY; without even the implied warranty of       *
*  MERCHANTABILITY or FITNESS FOR A PARTICULAR PURPOSE.  See the GNU    *
*             General Public License for more details.                  *
*                                                                       *
*  You should have received a copy of the GNU General Public License    *
*     along with this program; if not, write to the Free Software       *
*      Foundation, Inc., 675 Mass Ave, Cambridge, MA 02139, USA.        *
*************************************************************************/

#ifndef CELLKILLER_H
#define CELLKILLER_H

#include <CompuCell3D/Steppable.h>
#include <CompuCell3D/MSInterface/Controllable.h>
#include <string>
#include <vector>

#include <CompuCell3D/Automaton/Automaton.h>

/* This steppable iterates over all cells and kills them if they have been
 * flagged to die. Killing is done by setting the targetVolume to 0 and each
 * cell is set to die after each iteration. Thus, cells must be 'rescued' from
 * being killed by this steppable through other steppables or plugins
 */

namespace CompuCell3D {
	class Potts3D;
	class CellInventory;
	
	class CellKiller : public Controllable, public Steppable {
		Potts3D *potts;
		CellInventory *cellInventoryPtr; //allows us to iterate over all cells
		ofstream log;
public:
		CellKiller();
		void setPotts(Potts3D *potts) {this->potts = potts;}
		
		// SimObject interface
		virtual void init(Simulator *simulator);
		
		// Begin Steppable interface
		virtual void start();
		virtual void step(const unsigned int currentStep);
		virtual void finish() {}
		// End Steppable interface
		
		void turnOn();  //subclass of steppable. We redefine turnOn from class Controllable
		
		// Begin XMLSerializable interface
		virtual void readXML(XMLPullParser &in);
		virtual void writeXML(XMLSerializer &out);
		// End XMLSerializable interface
	};
};
#endif
