# Supplementary material for: Computer Simulation of Cellular Patterning Within the Drosophila Pupal Eye
Source: PLoS Comput Biol. 2010 Jul 1;6(7):e1000841. doi: 10.1371/journal.pcbi.1000841 (PMC2895643; doi:10.1371/journal.pcbi.1000841)
Supplement: Protocol S1 — Simulation code and configuration files. (0.96 MB ZIP) [file pcbi.1000841.s001.zip › CompuCellAdditions/CellTypeDataOutput/CellTypeDataOutput.cpp]

/*************************************************************************
 *    CompuCell - A software framework for multimodel simulations of     *
 * biocomplexity problems Copyright (C) 2003 University of Notre Dame,   *
 *                             Indiana                                   *
 *                                                                       *
 * This program is free software; IF YOU AGREE TO CITE USE OF CompuCell  *
 *  IN ALL RELATED RESEARCH PUBLICATIONS according to the terms of the   *
 *  CompuCell GNU General Public License RIDER you can redistribute it   *
 * and/or modify it under the terms of the GNU General Public License as *
 *  published by the Free Software Foundation; either version 2 of the   *
 *         License, or (at your option) any later version.               *
 *                                                                       *
 * This program is distributed in the hope that it will be useful, but   *
 *      WITHOUT ANY WARRANTY; without even the implied warranty of       *
 *  MERCHANTABILITY or FITNESS FOR A PARTICULAR PURPOSE.  See the GNU    *
 *             General Public License for more details.                  *
 *                                                                       *
 *  You should have received a copy of the GNU General Public License    *
 *     along with this program; if not, write to the Free Software       *
 *      Foundation, Inc., 675 Mass Ave, Cambridge, MA 02139, USA.        *
 *************************************************************************/

#include "CellTypeDataOutput.h"
#include <CompuCell3D/Simulator.h>
#include <CompuCell3D/Potts3D/Cell.h>
#include <CompuCell3D/Potts3D/Potts3D.h>
#include <CompuCell3D/Automaton/Automaton.h>
#include <CompuCell3D/Potts3D/CellInventory.h>
#include <CompuCell3D/plugins/NeighborTracker/NeighborTrackerPlugin.h>

using namespace CompuCell3D;

#include <XMLCereal/XMLPullParser.h>
#include <XMLCereal/XMLSerializer.h>

#include <BasicUtils/BasicString.h>
#include <BasicUtils/BasicException.h>

#include <string>
#include <map>
#include <fstream>
#include <iostream>

using namespace std;


CellTypeDataOutput::CellTypeDataOutput() :
    potts(0),frequency(0), tertiaries(0), secondaries(0) {} //add more initializers as necessary

    void CellTypeDataOutput::init(Simulator *simulator) {
        potts = simulator->getPotts();
        ///getting cell inventory
        cellInventoryPtr=& potts->getCellInventory(); 
        automaton = potts->getAutomaton();
        //log.open("TypeDataLog.txt",ios::out|ios::app);	
    }

//Begin Steppable interface
void CellTypeDataOutput::start() {
    log.open("TypeDataLog.txt"); //Always logs to this file
    log << "MCS\t";

    //iterate over all cells in the simulation
    CellInventory::cellInventoryIterator cInvItr;
    CellG * cell, *neighbor;
    NeighborTrackerPlugin *ntPlugin = (NeighborTrackerPlugin*) Simulator::pluginManager.get("NeighborTracker");
    BasicClassAccessor<NeighborTracker> *neighborAccessor = ntPlugin->getNeighborTrackerAccessorPtr();
    set<NeighborSurfaceData> *cellNSD;
    set<NeighborSurfaceData>::iterator sitrNSD;
    CellTypeData *data;
    //set up some formatting
    log.precision(2);
    log.setf(ios::fixed);
    //initialize our variables
    tertiaries = 0;
    secondaries = 0;
    string ntype;

    for(cInvItr=cellInventoryPtr->cellInventoryBegin() ; cInvItr !=cellInventoryPtr->cellInventoryEnd() ;++cInvItr ){
        cell=*cInvItr;
        unsigned int primary_count=0;
        unsigned int ipc_count=0;
        //to accumulate averages need to create a collection of cell types 
        //this is stored in the cellTypeDataMap
        data = &cellTypeDataMap[cell->type]; //if no cells for cell->type have been found than it will automatically be added to the map
        data->count++;
        data->totalSurface += cell->surface;
        data->totalVolume += cell->volume;
        //Now loop through neighbors and add up the relevant types
        cellNSD=&(neighborAccessor->get(cell->extraAttribPtr)->cellNeighbors);
        for(sitrNSD=cellNSD->begin(); sitrNSD != cellNSD->end() ; ++sitrNSD){
            if(sitrNSD->neighborAddress) {
                try {
                    ntype = automaton->getTypeName(sitrNSD->neighborAddress->type);
                } catch(...) {
                    cerr << "Unable to get type of cell in CellDataOutputt";
                    exit(0);
                }
                if(ntype=="Primary") {
                    primary_count++;
                }
                if(ntype=="IPC") {
                    ipc_count++;
                }
            }
        }
        if(primary_count == 3) {
            tertiaries++;
        }
        if(primary_count == 2 && ipc_count == 2) {
            secondaries++;
        }
    }
    //when done spit out info
    map<unsigned char, CellTypeData>::iterator ctdItr;
    for(ctdItr=cellTypeDataMap.begin(); ctdItr != cellTypeDataMap.end(); ++ctdItr) {
        log << potts->getAutomaton()->getTypeName(ctdItr->first) << " Avg Volume\t" << potts->getAutomaton()->getTypeName(ctdItr->first) << "Avg Surface\t";
    }
    log << "# Tertiaries\t# Secondaries\tCell Number" << endl;
    log << "0\t";
    for(ctdItr=cellTypeDataMap.begin(); ctdItr != cellTypeDataMap.end(); ++ctdItr) {
        double avgVol = static_cast<double>(ctdItr->second.totalVolume) / ctdItr->second.count;
        double avgSur = static_cast<double>(ctdItr->second.totalSurface) / ctdItr->second.count;
        log << avgVol << "\t" << avgSur << "\t";
    }
    log << "\t" << tertiaries << "\t" << secondaries << "\t" << cellInventoryPtr->getCellInventorySize() << endl;
}


void CellTypeDataOutput::step(const unsigned int currentStep) {
    if(!(currentStep % frequency)) {
        CellInventory::cellInventoryIterator cInvItr;
        CellG * cell, *neighbor;
        NeighborTrackerPlugin *ntPlugin = (NeighborTrackerPlugin*) Simulator::pluginManager.get("NeighborTracker");
        BasicClassAccessor<NeighborTracker> *neighborAccessor = ntPlugin->getNeighborTrackerAccessorPtr();
        set<NeighborSurfaceData> *cellNSD;
        set<NeighborSurfaceData>::iterator sitrNSD;
        CellTypeData *data;
        cerr.precision(2);
        cerr.setf(ios::fixed);
        tertiaries = 0;
        secondaries = 0;
        string ntype;

        for(cInvItr=cellInventoryPtr->cellInventoryBegin() ; cInvItr !=cellInventoryPtr->cellInventoryEnd() ;++cInvItr ){
            cell=*cInvItr;
            unsigned int primary_count=0;
            unsigned int ipc_count=0;
            //to accumulate averages need to create a collection of cell types 
            //this is stored in the cellTypeDataMap
            data = &cellTypeDataMap[cell->type]; //if no cells for cell->type have been found than it will automatically be added to the map
            data->count++;
            data->totalSurface += cell->surface;
            data->totalVolume += cell->volume;
            //Now loop through neighbors
            cellNSD=&(neighborAccessor->get(cell->extraAttribPtr)->cellNeighbors);
            for(sitrNSD=cellNSD->begin(); sitrNSD != cellNSD->end() ; ++sitrNSD){
                if(sitrNSD->neighborAddress) {
                    try {
                        ntype = automaton->getTypeName(sitrNSD->neighborAddress->type);
                    } catch(...) {
                        cerr << "Unable to get type of cell in CellDataOutputt";
                        exit(0);
                    }
                    if(ntype=="Primary") {
                        primary_count++;
                    }
                    if(ntype=="IPC") {
                        ipc_count++;
                    }
                }
            }
            if(primary_count == 3) {
                tertiaries++;
            }
            if(primary_count == 2 && ipc_count == 2) {
                secondaries++;
            }
        }
        //when done spit out info
        map<unsigned char, CellTypeData>::iterator ctdItr;
        log << currentStep;
        for(ctdItr=cellTypeDataMap.begin(); ctdItr != cellTypeDataMap.end(); ++ctdItr) {
            double avgVol = static_cast<double>(ctdItr->second.totalVolume) / ctdItr->second.count;
            double avgSur = static_cast<double>(ctdItr->second.totalSurface) / ctdItr->second.count;
            log << "\t" << avgVol << "\t" << avgSur;
        }
        log << "\t" << tertiaries << "\t" << secondaries << "\t" << cellInventoryPtr->getCellInventorySize() << endl;


    } 
}

//end Steppable interface


// Begin XMLSerializable interface
void CellTypeDataOutput::readXML(XMLPullParser &in) {
    in.skip(TEXT);

    while (in.check(START_ELEMENT)) {
        if (in.getName() == "Frequency") {
            frequency = BasicString::parseUInteger(in.matchSimple());			
        } 
        else {
            throw BasicException(string("Unexpected element '") + in.getName() + 
                    "'!", in.getLocation());
        }
        in.skip(TEXT);
    }
}

void CellTypeDataOutput::writeXML(XMLSerializer &out) {
}
// End XMLSerializable interface
