# Supplementary material for: Computer Simulation of Cellular Patterning Within the Drosophila Pupal Eye
Source: PLoS Comput Biol. 2010 Jul 1;6(7):e1000841. doi: 10.1371/journal.pcbi.1000841 (PMC2895643; doi:10.1371/journal.pcbi.1000841)
Supplement: Protocol S1 — Simulation code and configuration files. (0.96 MB ZIP) [file pcbi.1000841.s001.zip › CompuCellAdditions/CellTypeDataOutput/CellTypeDataOutput.h]

/*************************************************************************
 *    CompuCell - A software framework for multimodel simulations of     *
 * biocomplexity problems Copyright (C) 2003 University of Notre Dame,   *
 *                             Indiana                                   *
 *                                                                       *
 * This program is free software; IF YOU AGREE TO CITE USE OF CompuCell  *
 *  IN ALL RELATED RESEARCH PUBLICATIONS according to the terms of the   *
 *  CompuCell GNU General Public License RIDER you can redistribute it   *
 * and/or modify it under the terms of the GNU General Public License as *
 *  published by the Free Software Foundation; either version 2 of the   *
 *         License, or (at your option) any later version.               *
 *                                                                       *
 * This program is distributed in the hope that it will be useful, but   *
 *      WITHOUT ANY WARRANTY; without even the implied warranty of       *
 *  MERCHANTABILITY or FITNESS FOR A PARTICULAR PURPOSE.  See the GNU    *
 *             General Public License for more details.                  *
 *                                                                       *
 *  You should have received a copy of the GNU General Public License    *
 *     along with this program; if not, write to the Free Software       *
 *      Foundation, Inc., 675 Mass Ave, Cambridge, MA 02139, USA.        *
 *************************************************************************/

#ifndef CELLTYPEDATAOUTPUT_H
#define CELLTYPEDATAOUTPUT_H


#include <CompuCell3D/Steppable.h>
#include <CompuCell3D/MSInterface/Controllable.h>

#include <string>
#include <map>
#include <fstream>

/* This steppable tracks some basic information about the volume and surface
 * areas of cell types in the simulation
 * It also tracks the number of tertiaries and secondaries in the simulation
 */

namespace CompuCell3D {
	class Potts3D;
	class CellInventory;
	class Automaton;

    //This class stores cell type specific information
	class CellTypeData {
public:
		CellTypeData():totalVolume(0),totalSurface(0), count(0){}
		unsigned int totalVolume;
		unsigned int totalSurface;
		unsigned int count;
		
		
	};
   	
	
  //this class logs the cell type specific info and also tracks the number of
  //tertiaries etc

  class CellTypeDataOutput : public Controllable, public Steppable {
        std::ofstream log;  //file to write to
        Automaton *automaton;
        Potts3D *potts;
	CellInventory *cellInventoryPtr; //allows us to iterate over all cells
	std::map<unsigned char,CellTypeData> cellTypeDataMap;
    //list variables here, cell types, target volumes etc
	unsigned int frequency;     //how often to report (in MCS)
	unsigned int tertiaries;    //number of tertiaries in the sim. Defined as IPCs that touch exactly 3 primaries
	unsigned int secondaries;   //number of secondaries in the sim. Defined as IPCs that touch exactly 2 primaries and exactly 2 IPCs 


  public:
    CellTypeDataOutput();
    //PIFInitializer(std::string);

    void setPotts(Potts3D *potts) {this->potts = potts;}
	// SimObject interface
    virtual void init(Simulator *simulator);

    // Begin Steppable interface
    virtual void start();
    virtual void step(const unsigned int currentStep);
    virtual void finish() {}
    // End Steppable interface

    // Begin XMLSerializable interface
    virtual void readXML(XMLPullParser &in);
    virtual void writeXML(XMLSerializer &out);
    // End XMLSerializable interface
    
  };
};
#endif
