# Supplementary material for: Computer Simulation of Cellular Patterning Within the Drosophila Pupal Eye
Source: PLoS Comput Biol. 2010 Jul 1;6(7):e1000841. doi: 10.1371/journal.pcbi.1000841 (PMC2895643; doi:10.1371/journal.pcbi.1000841)
Supplement: Protocol S1 — Simulation code and configuration files. (0.96 MB ZIP) [file pcbi.1000841.s001.zip › CompuCellAdditions/EdgeSavior/EdgeSavior.cpp]

/*************************************************************************
 *    CompuCell - A software framework for multimodel simulations of     *
 * biocomplexity problems Copyright (C) 2003 University of Notre Dame,   *
 *                             Indiana                                   *
 *                                                                       *
 * This program is free software; IF YOU AGREE TO CITE USE OF CompuCell  *
 *  IN ALL RELATED RESEARCH PUBLICATIONS according to the terms of the   *
 *  CompuCell GNU General Public License RIDER you can redistribute it   *
 * and/or modify it under the terms of the GNU General Public License as *
 *  published by the Free Software Foundation; either version 2 of the   *
 *         License, or (at your option) any later version.               *
 *                                                                       *
 * This program is distributed in the hope that it will be useful, but   *
 *      WITHOUT ANY WARRANTY; without even the implied warranty of       *
 *  MERCHANTABILITY or FITNESS FOR A PARTICULAR PURPOSE.  See the GNU    *
 *             General Public License for more details.                  *
 *                                                                       *
 *  You should have received a copy of the GNU General Public License    *
 *     along with this program; if not, write to the Free Software       *
 *      Foundation, Inc., 675 Mass Ave, Cambridge, MA 02139, USA.        *
 *************************************************************************/

#include "EdgeSavior.h"
#include <CompuCell3D/Simulator.h>
#include <CompuCell3D/Potts3D/Cell.h>
#include <CompuCell3D/Potts3D/Potts3D.h>
#include <CompuCell3D/Potts3D/CellInventory.h>
#include <CompuCell3D/plugins/CellType/CellTypePlugin.h>
#include <CompuCell3D/plugins/NeighborTracker/NeighborTrackerPlugin.h>
#include <CompuCell3D/plugins/CellDeath/CellDeathPlugin.h>

#include <CompuCell3D/plugins/CellDeath/CellDeathData.h>

using namespace CompuCell3D;

#include <XMLCereal/XMLPullParser.h>
#include <XMLCereal/XMLSerializer.h>

#include <BasicUtils/BasicString.h>
#include <BasicUtils/BasicException.h>

#include <string>
#include <map>

using namespace std;


EdgeSavior::EdgeSavior() :
    potts(0) {} //add more initializers as necessary

void EdgeSavior::init(Simulator *simulator) {
    potts = simulator->getPotts();
    //getting cell inventory
    cellInventoryPtr=& potts->getCellInventory(); 

}

//Begin Steppable interface
void EdgeSavior::start() {
    //empty for now
} 

void EdgeSavior::step(const unsigned int currentStep) {
    //This steppable is controllable. Respect that
    if(on) {
        CellInventory::cellInventoryIterator cInvItr;
        CellG * cell;
        //grab required plugins
        NeighborTrackerPlugin *ntPlugin = (NeighborTrackerPlugin*) Simulator::pluginManager.get("NeighborTracker");
        CellDeathPlugin *cdPlugin = (CellDeathPlugin*) Simulator::pluginManager.get("CellDeath");
        BasicClassAccessor<NeighborTracker> *neighborAccessor = ntPlugin->getNeighborTrackerAccessorPtr();
        BasicClassAccessor<CellDeathData> *deathAccessor = cdPlugin->getDeathAccessorPtr();
        set<NeighborSurfaceData> *cellNSD;
        set<NeighborSurfaceData>::iterator sitrNSD;

        //iterate over all cells
        for(cInvItr=cellInventoryPtr->cellInventoryBegin() ; cInvItr !=cellInventoryPtr->cellInventoryEnd() ;++cInvItr ){
            cell=*cInvItr;

            //get the cell neighbors
            cellNSD=&(neighborAccessor->get(cell->extraAttribPtr)->cellNeighbors);
            
            //iterate all neighbors
            for(sitrNSD=cellNSD->begin(); sitrNSD != cellNSD->end() ; ++sitrNSD){
                if(!sitrNSD->neighborAddress && cell) {
                    //if NSD stores medium surface area then this should occur
                    //rescue the cell from CellKiller
                    deathAccessor->get(cell->extraAttribPtr)->willDie = 0;
                    
                    //next want to rescue all this cells neighbors as well
                    sitrNSD=cellNSD->begin();
                    for(sitrNSD=cellNSD->begin(); sitrNSD != cellNSD->end() ; ++sitrNSD) {
                        if(sitrNSD->neighborAddress) {
                            deathAccessor->get(sitrNSD->neighborAddress->extraAttribPtr)->willDie = 0;
                        }
                    }
                    break;

                }
            }
        }
    }
}


//end Steppable interface

// Begin XMLSerializable interface
void EdgeSavior::readXML(XMLPullParser &in) {
    in.skip(TEXT);
}

void EdgeSavior::writeXML(XMLSerializer &out) {
}
// End XMLSerializable interface
