# Supplementary material for: Computer Simulation of Cellular Patterning Within the Drosophila Pupal Eye
Source: PLoS Comput Biol. 2010 Jul 1;6(7):e1000841. doi: 10.1371/journal.pcbi.1000841 (PMC2895643; doi:10.1371/journal.pcbi.1000841)
Supplement: Protocol S1 — Simulation code and configuration files. (0.96 MB ZIP) [file pcbi.1000841.s001.zip › CompuCellAdditions/LocalFlexInitializer/LocalFlexInitializer.cpp]

/*************************************************************************
 *    CompuCell - A software framework for multimodel simulations of     *
 * biocomplexity problems Copyright (C) 2003 University of Notre Dame,   *
 *                             Indiana                                   *
 *                                                                       *
 * This program is free software; IF YOU AGREE TO CITE USE OF CompuCell  *
 *  IN ALL RELATED RESEARCH PUBLICATIONS according to the terms of the   *
 *  CompuCell GNU General Public License RIDER you can redistribute it   *
 * and/or modify it under the terms of the GNU General Public License as *
 *  published by the Free Software Foundation; either version 2 of the   *
 *         License, or (at your option) any later version.               *
 *                                                                       *
 * This program is distributed in the hope that it will be useful, but   *
 *      WITHOUT ANY WARRANTY; without even the implied warranty of       *
 *  MERCHANTABILITY or FITNESS FOR A PARTICULAR PURPOSE.  See the GNU    *
 *             General Public License for more details.                  *
 *                                                                       *
 *  You should have received a copy of the GNU General Public License    *
 *     along with this program; if not, write to the Free Software       *
 *      Foundation, Inc., 675 Mass Ave, Cambridge, MA 02139, USA.        *
 *************************************************************************/

#include "LocalFlexInitializer.h"
#include <CompuCell3D/Simulator.h>
#include <CompuCell3D/Potts3D/Cell.h>
#include <CompuCell3D/Potts3D/Potts3D.h>
#include <CompuCell3D/Automaton/Automaton.h>
#include <CompuCell3D/Potts3D/CellInventory.h>
#include <CompuCell3D/plugins/VolumeLocalFlex/VolumeLocalFlexPlugin.h>
#include <CompuCell3D/plugins/VolumeLocalFlex/VolumeLocalFlexEnergy.h>
#include <CompuCell3D/plugins/VolumeLocalFlex/VolumeLocalFlexData.h>

using namespace CompuCell3D;

#include <XMLCereal/XMLPullParser.h>
#include <XMLCereal/XMLSerializer.h>

#include <BasicUtils/BasicString.h>
#include <BasicUtils/BasicException.h>

#include <string>
#include <map>
#include <algorithm>
using namespace std;


LocalFlexInitializer::LocalFlexInitializer() :
    potts(0){} //add more initializers as necessary

    void LocalFlexInitializer::init(Simulator *simulator) {
        potts = simulator->getPotts();
        automaton = potts->getAutomaton();
        ///getting cell inventory
        cellInventoryPtr=& potts->getCellInventory(); 

    }

//Begin Steppable interface
void LocalFlexInitializer::start() {
    CellInventory::cellInventoryIterator cInvItr;
    CellG * cell;	
    map<string,SurfaceEnergyParam>::iterator surfaceItr;
    map<string,VolumeEnergyParam>::iterator volumeItr;
    for(cInvItr=cellInventoryPtr->cellInventoryBegin() ; cInvItr !=cellInventoryPtr->cellInventoryEnd() ;++cInvItr ){
        cell=*cInvItr;
        //here grab the Surface and Volume Parameters for the cell if they exist.
        //Then set them
        string type = automaton->getTypeName(cell->type);
        surfaceItr = surfaceEnergyParamMap.find(type);

        if(surfaceItr != surfaceEnergyParamMap.end()) {
            SurfaceEnergyParam *sParam = &surfaceItr->second;
            cell->targetSurface = sParam->targetSurface;
            cell->lambdaSurface = sParam->lambdaSurface;
        }

        volumeItr = volumeEnergyParamMap.find(type);
        if(volumeItr != volumeEnergyParamMap.end()) {
            VolumeEnergyParam *vParam = &volumeItr->second;
            cell->targetVolume = vParam->targetVolume;
            cell->lambdaVolume = vParam->lambdaVolume;
        }			
    }


} 

//end Steppable interface


// Begin XMLSerializable interface
void LocalFlexInitializer::readXML(XMLPullParser &in) {
    in.skip(TEXT);


    string pluginName,type,target;

    bool valid= false;
    float lambdaV,lambdaS;
    unsigned int targetVol, targetSur;
    unsigned char tempId;
    while (in.check(START_ELEMENT)) {
        pluginName = in.getName();
        if (pluginName == "SurfaceParameters") {
            //Here initialize SurfaceParameters
            type = in.getAttribute("CellType").value;
            SurfaceEnergyParam *newParam = &surfaceEnergyParamMap[type]; //this will create a new entry in the map for that type;
            target = in.getAttribute("TargetSurface").value;
            newParam->targetSurface = BasicString::parseUInteger(in.getAttribute("TargetSurface").value);
            newParam->lambdaSurface = BasicString::parseDouble(in.getAttribute("LambdaSurface").value);
            in.matchSimple();
            valid = true;
        }
        if (pluginName == "VolumeParameters") {
            //Here initialize VolumeParameters
            type = in.getAttribute("CellType").value;
            VolumeEnergyParam *newParam = &volumeEnergyParamMap[type]; //this will create a new entry in the map for that type;
            newParam->targetVolume = BasicString::parseUInteger(in.getAttribute("TargetVolume").value);
            newParam->lambdaVolume = BasicString::parseDouble(in.getAttribute("LambdaVolume").value);			
            in.matchSimple();
            valid = true;
        }
        if(!valid) {
            throw BasicException(string("Unexpected element '") + in.getName() + 
                    "'!", in.getLocation());
        }
        in.skip(TEXT);
    }

}

void LocalFlexInitializer::writeXML(XMLSerializer &out) {
}
// End XMLSerializable interface
