# Supplementary material for: Computer Simulation of Cellular Patterning Within the Drosophila Pupal Eye
Source: PLoS Comput Biol. 2010 Jul 1;6(7):e1000841. doi: 10.1371/journal.pcbi.1000841 (PMC2895643; doi:10.1371/journal.pcbi.1000841)
Supplement: Protocol S1 — Simulation code and configuration files. (0.96 MB ZIP) [file pcbi.1000841.s001.zip › CompuCellAdditions/LocalFlexInitializer/LocalFlexInitializer.h]

/*************************************************************************
 *    CompuCell - A software framework for multimodel simulations of     *
 * biocomplexity problems Copyright (C) 2003 University of Notre Dame,   *
 *                             Indiana                                   *
 *                                                                       *
 * This program is free software; IF YOU AGREE TO CITE USE OF CompuCell  *
 *  IN ALL RELATED RESEARCH PUBLICATIONS according to the terms of the   *
 *  CompuCell GNU General Public License RIDER you can redistribute it   *
 * and/or modify it under the terms of the GNU General Public License as *
 *  published by the Free Software Foundation; either version 2 of the   *
 *         License, or (at your option) any later version.               *
 *                                                                       *
 * This program is distributed in the hope that it will be useful, but   *
 *      WITHOUT ANY WARRANTY; without even the implied warranty of       *
 *  MERCHANTABILITY or FITNESS FOR A PARTICULAR PURPOSE.  See the GNU    *
 *             General Public License for more details.                  *
 *                                                                       *
 *  You should have received a copy of the GNU General Public License    *
 *     along with this program; if not, write to the Free Software       *
 *      Foundation, Inc., 675 Mass Ave, Cambridge, MA 02139, USA.        *
 *************************************************************************/

#ifndef LOCALFLEXINITIALIZER_H
#define LOCALFLEXINITIALIZER_H

#include <CompuCell3D/Steppable.h>
#include <CompuCell3D/Automaton/Automaton.h>
#include <string>
#include <vector>

namespace CompuCell3D {
    class Potts3D;
    class CellInventory;

    //this steppable sets up surface and volume parameters independently for
    //each celltype

    //These param classes store the information for each type
    class SurfaceEnergyParam{
        public:
            SurfaceEnergyParam():targetSurface(0),lambdaSurface(0.0){}
            SurfaceEnergyParam(unsigned int _targetSurface,float _lambdaSurface):
                targetSurface(_targetSurface),lambdaSurface(_lambdaSurface)
        {}
            unsigned int targetSurface;
            float lambdaSurface;

    };
    class VolumeEnergyParam{
        public:
            VolumeEnergyParam():targetVolume(0),lambdaVolume(0.0){}
            VolumeEnergyParam(unsigned int _targetVolume,float _lambdaVolume):
                targetVolume(_targetVolume),lambdaVolume(_lambdaVolume)
        {}
            unsigned int targetVolume;
            float lambdaVolume;

    };


    class LocalFlexInitializer : public Steppable {
        Potts3D *potts;
        Automaton *automaton;
        CellInventory *cellInventoryPtr; //allows us to iterate over all cells
        std::map<std::string,SurfaceEnergyParam> surfaceEnergyParamMap;
        std::map<std::string,VolumeEnergyParam> volumeEnergyParamMap;	
        //list variables here, cell types, target volumes etc

        public:
        LocalFlexInitializer::LocalFlexInitializer();

        void setPotts(Potts3D *potts) {this->potts = potts;}
        // SimObject interface
        virtual void init(Simulator *simulator);

        // Begin Steppable interface
        virtual void start();
        virtual void step(const unsigned int currentStep) {}
        virtual void finish() {}
        // End Steppable interface

        // Begin XMLSerializable interface
        virtual void readXML(XMLPullParser &in);
        virtual void writeXML(XMLSerializer &out);
        // End XMLSerializable interface
    };
};
#endif
