# Supplementary material for: Computer Simulation of Cellular Patterning Within the Drosophila Pupal Eye
Source: PLoS Comput Biol. 2010 Jul 1;6(7):e1000841. doi: 10.1371/journal.pcbi.1000841 (PMC2895643; doi:10.1371/journal.pcbi.1000841)
Supplement: Protocol S1 — Simulation code and configuration files. (0.96 MB ZIP) [file pcbi.1000841.s001.zip › CompuCellAdditions/MasterSteppable/CMakeLists.txt]

ADD_COMPUCELL3D_STEPPABLE(MasterSteppable
  MasterSteppable.cpp
  MasterSteppableProxy.cpp
  )

ADD_COMPUCELL3D_STEPPABLE_HEADERS(MasterSteppable
  MasterSteppable.h  
  )
