# Supplementary material for: Computer Simulation of Cellular Patterning Within the Drosophila Pupal Eye
Source: PLoS Comput Biol. 2010 Jul 1;6(7):e1000841. doi: 10.1371/journal.pcbi.1000841 (PMC2895643; doi:10.1371/journal.pcbi.1000841)
Supplement: Protocol S1 — Simulation code and configuration files. (0.96 MB ZIP) [file pcbi.1000841.s001.zip › CompuCellAdditions/MasterSteppable/MasterSteppable.cpp]

/*************************************************************************
 *    CompuCell - A software framework for multimodel simulations of     *
 * biocomplexity problems Copyright (C) 2003 University of Notre Dame,   *
 *                             Indiana                                   *
 *                                                                       *
 * This program is free software; IF YOU AGREE TO CITE USE OF CompuCell  *
 *  IN ALL RELATED RESEARCH PUBLICATIONS according to the terms of the   *
 *  CompuCell GNU General Public License RIDER you can redistribute it   *
 * and/or modify it under the terms of the GNU General Public License as *
 *  published by the Free Software Foundation; either version 2 of the   *
 *         License, or (at your option) any later version.               *
 *                                                                       *
 * This program is distributed in the hope that it will be useful, but   *
 *      WITHOUT ANY WARRANTY; without even the implied warranty of       *
 *  MERCHANTABILITY or FITNESS FOR A PARTICULAR PURPOSE.  See the GNU    *
 *             General Public License for more details.                  *
 *                                                                       *
 *  You should have received a copy of the GNU General Public License    *
 *     along with this program; if not, write to the Free Software       *
 *      Foundation, Inc., 675 Mass Ave, Cambridge, MA 02139, USA.        *
 *************************************************************************/

#include "MasterSteppable.h"
#include "CompuCell3D/Automaton/Automaton.h"
#include <CompuCell3D/Simulator.h>
#include <CompuCell3D/Potts3D/Cell.h>
#include <CompuCell3D/Potts3D/Potts3D.h>
#include <CompuCell3D/Field3D/Point3D.h>
#include <CompuCell3D/Field3D/Dim3D.h>

#include <CompuCell3D/MSInterface/Controllable.h>
using namespace CompuCell3D;

#include <XMLCereal/XMLPullParser.h>
#include <XMLCereal/XMLSerializer.h>

#include <BasicUtils/BasicString.h>
#include <BasicUtils/BasicException.h>

#include <string>
#include <vector>
using namespace std;

void MasterSteppable::init(Simulator *simulator) {
  potts = simulator->getPotts();
	instructions.reserve(10);
}

void MasterSteppable::start() {
    //here we will assume that mcs is zero;  
    //it may be a good idea to run through vector once here and check that all steppables can be controlled
    this->step(0);

} 

void MasterSteppable::step(const unsigned int currentStep) {
    //Loop through all events in the instruction array and if one occurs at
    //this step, then go ahead and execute it
	for(int i=0; i < instructions.size(); i++) {
		if(instructions[i].mcs == currentStep) {
			Steppable *theSteppable = (Steppable*) Simulator::steppableManager.get(instructions[i].steppableName);
			Controllable* controllableSteppable = dynamic_cast<Controllable*> (theSteppable);
			if(controllableSteppable) {
				if(instructions[i].steppableState) {
					controllableSteppable->turnOn();
					cerr << "MasterSteppable Turned On: "<< instructions[i].steppableName << endl;
				} else {
					controllableSteppable->turnOff();
					cerr << "MasterSteppable Turned Off: "<< instructions[i].steppableName << endl;
				}				
			} else {
				cerr << "Steppable is not Controllable" << endl;
				exit(1);
			}
		}
	}
}

void MasterSteppable::readXML(XMLPullParser &in) {
	in.skip(TEXT);
	string name;	
	int mcs;
	bool state;
	while (in.check(START_ELEMENT)) {
		if (in.getName() == "MasterEvent") {
            //Read in the instruction
			mcs = BasicString::parseUInteger(in.getAttribute("Step").value);
			name = in.getAttribute("Steppable").value;
			state = BasicString::parseBool(in.getAttribute("On").value);
			
			instructions.push_back(MasterStepData(mcs,name,state));

			in.matchSimple();
			
			
		}else {
			throw BasicException(string("MasterSteppable: Unexpected element '") + in.getName() + 
								 "'!", in.getLocation());
		}
		
		in.skip(TEXT);
	}
}

void MasterSteppable::writeXML(XMLSerializer &out) {
}
