# Supplementary material for: Computer Simulation of Cellular Patterning Within the Drosophila Pupal Eye
Source: PLoS Comput Biol. 2010 Jul 1;6(7):e1000841. doi: 10.1371/journal.pcbi.1000841 (PMC2895643; doi:10.1371/journal.pcbi.1000841)
Supplement: Protocol S1 — Simulation code and configuration files. (0.96 MB ZIP) [file pcbi.1000841.s001.zip › CompuCellAdditions/MasterSteppable/MasterSteppable.h]

/*************************************************************************
 *    CompuCell - A software framework for multimodel simulations of     *
 * biocomplexity problems Copyright (C) 2003 University of Notre Dame,   *
 *                             Indiana                                   *
 *                                                                       *
 * This program is free software; IF YOU AGREE TO CITE USE OF CompuCell  *
 *  IN ALL RELATED RESEARCH PUBLICATIONS according to the terms of the   *
 *  CompuCell GNU General Public License RIDER you can redistribute it   *
 * and/or modify it under the terms of the GNU General Public License as *
 *  published by the Free Software Foundation; either version 2 of the   *
 *         License, or (at your option) any later version.               *
 *                                                                       *
 * This program is distributed in the hope that it will be useful, but   *
 *      WITHOUT ANY WARRANTY; without even the implied warranty of       *
 *  MERCHANTABILITY or FITNESS FOR A PARTICULAR PURPOSE.  See the GNU    *
 *             General Public License for more details.                  *
 *                                                                       *
 *  You should have received a copy of the GNU General Public License    *
 *     along with this program; if not, write to the Free Software       *
 *      Foundation, Inc., 675 Mass Ave, Cambridge, MA 02139, USA.        *
 *************************************************************************/

#ifndef MASTERSTEPPABLE_H
#define MASTERSTEPPABLE_H

#include <CompuCell3D/Steppable.h>
#include <vector>
#include <string>

namespace CompuCell3D {
    class Potts3D;

    /* The MasterSteppable controls other steppables that implement the
     * Controllable interface. It operates by storing what steppables to turn
     * on or off and at what MCS
     */
    class MasterStepData {
        public:
            std::string steppableName;
            bool steppableState;
            int mcs;
            MasterStepData() : mcs(0), steppableState(0), steppableName(""){} 
            MasterStepData(int datamcs,std::string name,bool state) {
                mcs = datamcs;
                steppableState = state;
                steppableName = name;
            }

    };


    class MasterSteppable : public Steppable {
        Potts3D *potts;

        std::vector<MasterStepData> instructions;

        public:
        MasterSteppable() : potts(0) {}

        void setPotts(Potts3D *potts) {this->potts = potts;}

        // SimObject interface
        virtual void init(Simulator *simulator);

        // Begin Steppable interface
        virtual void start();
        virtual void step(const unsigned int currentStep);
        virtual void finish() {}
        // End Steppable interface

        // Begin XMLSerializable interface
        virtual void readXML(XMLPullParser &in);
        virtual void writeXML(XMLSerializer &out);
        // End XMLSerializable interface
    };
};
#endif
