# Supplementary material for: Computer Simulation of Cellular Patterning Within the Drosophila Pupal Eye
Source: PLoS Comput Biol. 2010 Jul 1;6(7):e1000841. doi: 10.1371/journal.pcbi.1000841 (PMC2895643; doi:10.1371/journal.pcbi.1000841)
Supplement: Protocol S1 — Simulation code and configuration files. (0.96 MB ZIP) [file pcbi.1000841.s001.zip › CompuCellAdditions/MSInterface/Controllable.h]

/*
 *  MSInterface.h
 *  CompuCellPlugin
 *
 *  Created by David Larson on 8/28/06.
 *
 */
#ifndef CONTROLLABLE_H
#define CONTROLLABLE_H

//basically I am including this class as an interface to control whether a steppable is active using the MasterSteppable
//the MasterSteppable is a steppable that turns other steppables on and off
class Controllable {

public:
	bool on;    //whether or not the steppable is on
	Controllable() : on(1) {}
	virtual void turnOn() { on =1;}	//if either of these is redefined, make sure to either set on in the derivation or send a call to the super class ie Controllable::turnOn();
	virtual void turnOff() {on = 0;}
	virtual bool isOn() { return on; }
	
};

#endif
