# Supplementary material for: Computer Simulation of Cellular Patterning Within the Drosophila Pupal Eye
Source: PLoS Comput Biol. 2010 Jul 1;6(7):e1000841. doi: 10.1371/journal.pcbi.1000841 (PMC2895643; doi:10.1371/journal.pcbi.1000841)
Supplement: Protocol S1 — Simulation code and configuration files. (0.96 MB ZIP) [file pcbi.1000841.s001.zip › CompuCellAdditions/SurfaceAreaKiller/SurfaceAreaKiller.cpp]

/*************************************************************************
 *    CompuCell - A software framework for multimodel simulations of     *
 * biocomplexity problems Copyright (C) 2003 University of Notre Dame,   *
 *                             Indiana                                   *
 *                                                                       *
 * This program is free software; IF YOU AGREE TO CITE USE OF CompuCell  *
 *  IN ALL RELATED RESEARCH PUBLICATIONS according to the terms of the   *
 *  CompuCell GNU General Public License RIDER you can redistribute it   *
 * and/or modify it under the terms of the GNU General Public License as *
 *  published by the Free Software Foundation; either version 2 of the   *
 *         License, or (at your option) any later version.               *
 *                                                                       *
 * This program is distributed in the hope that it will be useful, but   *
 *      WITHOUT ANY WARRANTY; without even the implied warranty of       *
 *  MERCHANTABILITY or FITNESS FOR A PARTICULAR PURPOSE.  See the GNU    *
 *             General Public License for more details.                  *
 *                                                                       *
 *  You should have received a copy of the GNU General Public License    *
 *     along with this program; if not, write to the Free Software       *
 *      Foundation, Inc., 675 Mass Ave, Cambridge, MA 02139, USA.        *
 *************************************************************************/

#include "SurfaceAreaKiller.h"
#include <CompuCell3D/Simulator.h>
#include <CompuCell3D/Potts3D/Cell.h>
#include <CompuCell3D/Potts3D/Potts3D.h>
#include <CompuCell3D/Potts3D/CellInventory.h>
#include <CompuCell3D/plugins/CellType/CellTypePlugin.h>
#include <CompuCell3D/plugins/NeighborTracker/NeighborTrackerPlugin.h>
#include <CompuCell3D/plugins/CellDeath/CellDeathPlugin.h>

#include <CompuCell3D/plugins/CellDeath/CellDeathData.h>


using namespace CompuCell3D;

#include <XMLCereal/XMLPullParser.h>
#include <XMLCereal/XMLSerializer.h>

#include <BasicUtils/BasicString.h>
#include <BasicUtils/BasicException.h>

#include <string>
#include <map>
#include <time.h>
#include <stdlib.h>
using namespace std;


SurfaceAreaKiller::SurfaceAreaKiller() :
    potts(0) {} //add more initializers as necessary

    void SurfaceAreaKiller::init(Simulator *simulator) {
        potts = simulator->getPotts();
        ///getting cell inventory
        cellInventoryPtr=& potts->getCellInventory(); 

        //seed random number generator
        srand(time(NULL));
    }

//Begin Steppable interface
void SurfaceAreaKiller::start() {
    //nothing here for now
} 

void SurfaceAreaKiller::step(const unsigned int currentStep) {
    //This is controllable to respect state
    if(on) {

        //Retrieve pointers to necessary plugins
        CellInventory::cellInventoryIterator cInvItr;
        CellG * cell;
        NeighborTrackerPlugin *ntPlugin = (NeighborTrackerPlugin*) Simulator::pluginManager.get("NeighborTracker");
        CellDeathPlugin *cdPlugin = (CellDeathPlugin*) Simulator::pluginManager.get("CellDeath");
        BasicClassAccessor<NeighborTracker> *neighborAccessor = ntPlugin->getNeighborTrackerAccessorPtr();
        BasicClassAccessor<CellDeathData> *deathAccessor = cdPlugin->getDeathAccessorPtr();
        set<NeighborSurfaceData> *cellNSD;
        set<NeighborSurfaceData>::iterator sitrNSD;

        //iterate over each cell
        for(cInvItr=cellInventoryPtr->cellInventoryBegin() ; cInvItr !=cellInventoryPtr->cellInventoryEnd() ;++cInvItr ){
            cell=*cInvItr;

            //Iterate over the cell's neighbors and aggregate the amount of
            //surface area of contact with the life provinding cells
            int surface = 0;
            cellNSD=&(neighborAccessor->get(cell->extraAttribPtr)->cellNeighbors);
            for(sitrNSD=cellNSD->begin(); sitrNSD != cellNSD->end() ; ++sitrNSD){
                if(sitrNSD->neighborAddress && cell) {
                    if(cellTypeLife.find(sitrNSD->neighborAddress->type) != cellTypeLife.end() && cell->type == cellTypeDeath) {
                        //accumulate surface area if it is a primary and can die
                        surface += sitrNSD->commonSurfaceArea;
                    }
                }
            }
            //now from total contact with cellTypelife determine if going to die
            float probNotDie = ((float)surface / (float)surfaceAreaThreshold) * 100 * lambdaDeath;
            if(probNotDie < (100 - maximumDeathProb)) {
                probNotDie = (100 - maximumDeathProb);
            }
            int test = rand()%101;
            if( (test > probNotDie) && cell->type == cellTypeDeath) {
                bool *willDie = &(deathAccessor->get(cell->extraAttribPtr)->willDie); //setflag to be cleaned by cellKiller
                *willDie = 1;
            } else {
                bool *willDie = &(deathAccessor->get(cell->extraAttribPtr)->willDie);
                *willDie = 0;
            }
        }
    }
}


//end Steppable interface

// Begin XMLSerializable interface
void SurfaceAreaKiller::readXML(XMLPullParser &in) {
    in.skip(TEXT);


    std::string type1,type2;
    CellTypePlugin *ctPlugin = (CellTypePlugin*) Simulator::pluginManager.get("CellType");

    while (in.check(START_ELEMENT)) {
        if (in.getName() == "SurfaceAreaDeathParameters") {


            type1 = in.getAttribute("CellTypeLife").value;
            cellTypeLife.insert(ctPlugin->getTypeId(type1));

            type2 = in.getAttribute("CellTypeDeath").value;
            cellTypeDeath =ctPlugin->getTypeId(type2);

            //add lambda and surface values here
            surfaceAreaThreshold = BasicString::parseShort(in.getAttribute("Threshold").value);
            lambdaDeath = BasicString::parseDouble(in.getAttribute("Lambda").value);
            maximumDeathProb = BasicString::parseInteger(in.getAttribute("MaxDeath").value);
            in.matchSimple();


        }else {
            throw BasicException(string("Unexpected element '") + in.getName() + 
                    "'!", in.getLocation());
        }

        in.skip(TEXT);
    }


}

void SurfaceAreaKiller::writeXML(XMLSerializer &out) {
}
// End XMLSerializable interface
