# Supplementary material for: Computer Simulation of Cellular Patterning Within the Drosophila Pupal Eye
Source: PLoS Comput Biol. 2010 Jul 1;6(7):e1000841. doi: 10.1371/journal.pcbi.1000841 (PMC2895643; doi:10.1371/journal.pcbi.1000841)
Supplement: Protocol S1 — Simulation code and configuration files. (0.96 MB ZIP) [file pcbi.1000841.s001.zip › CompuCellAdditions/SurfaceAreaKiller/SurfaceAreaKiller.h]

/*************************************************************************
 *    CompuCell - A software framework for multimodel simulations of     *
 * biocomplexity problems Copyright (C) 2003 University of Notre Dame,   *
 *                             Indiana                                   *
 *                                                                       *
 * This program is free software; IF YOU AGREE TO CITE USE OF CompuCell  *
 *  IN ALL RELATED RESEARCH PUBLICATIONS according to the terms of the   *
 *  CompuCell GNU General Public License RIDER you can redistribute it   *
 * and/or modify it under the terms of the GNU General Public License as *
 *  published by the Free Software Foundation; either version 2 of the   *
 *         License, or (at your option) any later version.               *
 *                                                                       *
 * This program is distributed in the hope that it will be useful, but   *
 *      WITHOUT ANY WARRANTY; without even the implied warranty of       *
 *  MERCHANTABILITY or FITNESS FOR A PARTICULAR PURPOSE.  See the GNU    *
 *             General Public License for more details.                  *
 *                                                                       *
 *  You should have received a copy of the GNU General Public License    *
 *     along with this program; if not, write to the Free Software       *
 *      Foundation, Inc., 675 Mass Ave, Cambridge, MA 02139, USA.        *
 *************************************************************************/

#ifndef SURFACEAREAKILLER_H
#define SURFACEAREAKILLER_H

#include <CompuCell3D/Steppable.h>
#include <CompuCell3D/MSInterface/Controllable.h>
#include <string>
#include <set>

namespace CompuCell3D {
    class Potts3D;
    class CellInventory;


    /* SurfaceAreaKiller randomly kills cells based on the surface area of contact
     * between the life providing cell and the potentially dying cell
     * The formula is as follows
     * P(Death) = {1 - (∑Primaries contacted Surface area of contact) / L *
     * λDeath 
     * if  P(Death) > P(DeathMAX); P(DeathMAX) : P(Death) = * P(DeathMAX)}. 
     * Where L acts as a threshold to determine if a cell is susceptible to
     * death, λDeath acts to scale this death and P(DeathMAX) is a constant
     * specifying the maximum probability a cell will die.
     */
    class SurfaceAreaKiller : public Controllable, public Steppable {
        Potts3D *potts;
        CellInventory *cellInventoryPtr; //allows us to iterate over all cells

        //list variables here, cell types, target volumes etc
        //this is going to be very hackish, but only store multiple Life Providing Cell types in a set
        unsigned char cellTypeDeath;    //the cell type of the cell that is dying
        std::set<unsigned char> cellTypeLife;   //a set of cell types that provide life
        short surfaceAreaThreshold; //the minimum surface area to begin invoking death (L in the equation above)
        double lambdaDeath; //scaling variable
        int maximumDeathProb;   //maximum probability that a cell will die
        public:
        SurfaceAreaKiller();

        void setPotts(Potts3D *potts) {this->potts = potts;}

        // SimObject interface
        virtual void init(Simulator *simulator);

        // Begin Steppable interface
        virtual void start();
        virtual void step(const unsigned int currentStep);
        virtual void finish() {}
        // End Steppable interface


        // Begin XMLSerializable interface
        virtual void readXML(XMLPullParser &in);
        virtual void writeXML(XMLSerializer &out);
        // End XMLSerializable interface
    };
};
#endif
