# Supplementary material for: Computer Simulation of Cellular Patterning Within the Drosophila Pupal Eye
Source: PLoS Comput Biol. 2010 Jul 1;6(7):e1000841. doi: 10.1371/journal.pcbi.1000841 (PMC2895643; doi:10.1371/journal.pcbi.1000841)
Supplement: Protocol S1 — Simulation code and configuration files. (0.96 MB ZIP) [file pcbi.1000841.s001.zip › CompuCellAdditions/SurfaceAreaKiller/SurfaceAreaKillerProxy.cpp]

/*************************************************************************
 *    CompuCell - A software framework for multimodel simulations of     *
 * biocomplexity problems Copyright (C) 2003 University of Notre Dame,   *
 *                             Indiana                                   *
 *                                                                       *
 * This program is free software; IF YOU AGREE TO CITE USE OF CompuCell  *
 *  IN ALL RELATED RESEARCH PUBLICATIONS according to the terms of the   *
 *  CompuCell GNU General Public License RIDER you can redistribute it   *
 * and/or modify it under the terms of the GNU General Public License as *
 *  published by the Free Software Foundation; either version 2 of the   *
 *         License, or (at your option) any later version.               *
 *                                                                       *
 * This program is distributed in the hope that it will be useful, but   *
 *      WITHOUT ANY WARRANTY; without even the implied warranty of       *
 *  MERCHANTABILITY or FITNESS FOR A PARTICULAR PURPOSE.  See the GNU    *
 *             General Public License for more details.                  *
 *                                                                       *
 *  You should have received a copy of the GNU General Public License    *
 *     along with this program; if not, write to the Free Software       *
 *      Foundation, Inc., 675 Mass Ave, Cambridge, MA 02139, USA.        *
 *************************************************************************/

#include "SurfaceAreaKiller.h"

#include <CompuCell3D/Simulator.h>
using namespace CompuCell3D;

#include <BasicUtils/BasicPluginProxy.h>

BasicPluginProxy<Steppable, SurfaceAreaKiller> 
surfaceAreaKillerProxy("SurfaceAreaKiller", "Kills cells based on surface area",
	    &Simulator::steppableManager);
