# Supplementary material for: Computer Simulation of Cellular Patterning Within the Drosophila Pupal Eye
Source: PLoS Comput Biol. 2010 Jul 1;6(7):e1000841. doi: 10.1371/journal.pcbi.1000841 (PMC2895643; doi:10.1371/journal.pcbi.1000841)
Supplement: Protocol S1 — Simulation code and configuration files. (0.96 MB ZIP) [file pcbi.1000841.s001.zip › Rst_bigIPC.xml]

 <CompuCell3D>
 <Potts>
   <Dimensions x="550" y="550" z="1"/>
   <Anneal>5</Anneal>
   <Steps>50000</Steps>
   <Temperature>60</Temperature>
   <Flip2DimRatio>1</Flip2DimRatio>
     <Boundary_y>Periodic</Boundary_y>
     <Boundary_x>Periodic</Boundary_x>
   <FlipNeighborMaxDistance>2.0</FlipNeighborMaxDistance>
 </Potts>

<Plugin Name="CellType">
    <CellType TypeName="Medium" TypeId="0"/>
    <CellType TypeName="Primary" TypeId="1"/>
    <CellType TypeName="IPC" TypeId="2"/>
 </Plugin>

<Plugin Name="ContactLocalFlex">
   <Energy Type1="Medium" Type2="Medium">0</Energy>
   <Energy Type1="Primary" Type2="Primary">1200</Energy>
   <Energy Type1="Primary" Type2="Medium">120</Energy>
   <Energy Type1="IPC" Type2="IPC">55</Energy>
   <Energy Type1="IPC" Type2="Primary">35</Energy>
   <Energy Type1="IPC" Type2="Medium">60</Energy>
   <Depth>2.0</Depth>
 </Plugin>


<Plugin Name="SurfaceTracker"></Plugin>
<Plugin Name="VolumeLocalFlex"></Plugin>
<Plugin Name="SurfaceLocalFlex"></Plugin>
<Plugin Name="NeighborTracker"></Plugin>
<Plugin Name="CellDeath"></Plugin>

 <Steppable Type="PIFInitializer">
	 <PIFName>24rst.pif</PIFName>
 </Steppable>
 
<Steppable Type="LocalFlexInitializer">
	<SurfaceParameters CellType="Primary" TargetSurface="120" LambdaSurface="5"/>
	<VolumeParameters CellType="IPC" TargetVolume="100" LambdaVolume="2"/>
	<VolumeParameters CellType="Primary" TargetVolume="550" LambdaVolume="50"/>
</Steppable>

<Steppable Type="CellGrowth">
   	<VolumeGrowthParameters CellType="Primary" EndTargetVolume="1000" DeltaVolume="1" OnStep="125"/>
	<SurfaceGrowthParameters CellType="Primary" EndTargetSurface="150" DeltaSurface="1" OnStep="125"/>
</Steppable>

<Steppable Type="SurfaceAreaKiller">
    	<SurfaceAreaDeathParameters CellTypeLife="Primary" CellTypeDeath="IPC" Threshold="16" Lambda="1.2" MaxDeath="1"/>
</Steppable>

<Steppable Type="EdgeSavior"></Steppable>

<Steppable Type="CellTypeDataOutput">
	<Frequency>50</Frequency>
</Steppable>
<Steppable Type="CellKiller"></Steppable>
<Steppable Type="MasterSteppable">
	<MasterEvent Step="0" Steppable="CellKiller" On="false"/>
	<MasterEvent Step="10000" Steppable="CellKiller" On="true"/>
</Steppable>
</CompuCell3D>
